# Supplementary material for: The Hydrophobic Temperature Dependence of Amino Acids Directly Calculated from Protein Structures
Source: PLoS Comput Biol. 2015 May 22;11(5):e1004277. doi: 10.1371/journal.pcbi.1004277 (PMC4441443; doi:10.1371/journal.pcbi.1004277)
Supplement: S1 Data — Counts of the different parameters, for each PDB-structure, in a tab-separated format. (TXT) [file pcbi.1004277.s001.txt]

PDB_chainId	Temperature	CYS_bur	CYS_unbur	CYS_Choh	CYS_Caa	CYS_SAS	CYS_rSAS	PHE_bur	PHE_unbur	PHE_Choh	PHE_Caa	PHE_SAS	PHE_rSAS	LEU_bur	LEU_unbur	LEU_Choh	LEU_Caa	LEU_SAS	LEU_rSAS	TRP_bur	TRP_unbur	TRP_Choh	TRP_Caa	TRP_SAS	TRP_rSAS	VAL_bur	VAL_unbur	VAL_Choh	VAL_Caa	VAL_SAS	VAL_rSAS	ILE_bur	ILE_unbur	ILE_Choh	ILE_Caa	ILE_SAS	ILE_rSAS	MET_bur	MET_unbur	MET_Choh	MET_Caa	MET_SAS	MET_rSAS	HIS_bur	HIS_unbur	HIS_Choh	HIS_Caa	HIS_SAS	HIS_rSAS
1J5B_A	283	0.0	0.0	0.0	0.0	0.0	0.0	0.0	0.0	0.0	0.0	0.0	0.0	0.0	2.0	4.0	4.0	203.9	1.13277777778	0.0	0.0	0.0	0.0	0.0	0.0	0.0	4.0	10.1	5.9	443.6	2.7725	0.0	0.0	0.0	0.0	0.0	0.0	0.0	0.0	0.0	0.0	0.0	0.0	0.0	0.0	0.0	0.0	0.0	0.0
2I9N_A	283	0.0	0.0	0.0	0.0	0.0	0.0	0.0	0.0	0.0	0.0	0.0	0.0	0.0	0.0	0.0	0.0	0.0	0.0	0.0	1.0	1.95	2.05	116.15	0.448455598456	0.0	0.0	0.0	0.0	0.0	0.0	0.0	2.0	3.9	4.1	167.35	0.919505494505	0.0	1.0	2.75	1.25	139.2	0.682352941176	0.0	0.0	0.0	0.0	0.0	0.0
2JO4_A	278	0.0	0.0	0.0	0.0	0.0	0.0	0.0	0.0	0.0	0.0	0.0	0.0	0.0	0.0	0.0	0.0	0.0	0.0	0.0	0.0	0.0	0.0	0.0	0.0	0.0	0.0	0.0	0.0	0.0	0.0	1.2	2.8	2.2	13.8	114.6	0.62967032967	0.0	0.0	0.0	0.0	0.0	0.0	0.0	0.0	0.0	0.0	0.0	0.0
1A1W_A	288	1.0	0.0	0.0	4.0	0.0	0.0	2.0	1.0	2.0	10.0	97.0	0.44495412844	10.0	11.0	10.0	74.0	493.0	2.73888888889	0.0	0.0	0.0	0.0	0.0	0.0	2.0	3.0	3.0	17.0	142.0	0.8875	0.0	0.0	0.0	0.0	0.0	0.0	0.0	2.0	6.0	2.0	276.0	1.35294117647	0.0	3.0	7.0	5.0	378.0	1.94845360825
1A5J_A	288	0.0606060606061	0.939393939394	1.15151515152	2.84848484848	41.2727272727	0.294805194805	0.0	1.0	1.87878787879	2.12121212121	94.1818181818	0.432026688907	2.0	7.0	12.2424242424	23.7575757576	580.666666667	3.22592592593	0.30303030303	5.69696969697	4.0	20.0	307.363636364	1.18673218673	2.48484848485	4.51515151515	7.69696969697	20.303030303	301.636363636	1.88522727273	3.30303030303	3.69696969697	4.60606060606	23.3939393939	226.060606061	1.24209124209	0.0	0.0	0.0	0.0	0.0	0.0	1.0303030303	3.9696969697	6.48484848485	13.5151515152	311.515151515	1.60574820369
1ALG_A	283	0.0	1.0	2.6	1.4	89.6	0.64	0.0	1.0	1.6	2.4	92.2	0.422935779817	0.0	2.0	4.9	3.1	220.1	1.22277777778	0.0	0.0	0.0	0.0	0.0	0.0	0.0	2.0	4.0	4.0	162.3	1.014375	0.0	0.0	0.0	0.0	0.0	0.0	0.0	2.0	4.3	3.7	222.6	1.09117647059	0.0	0.0	0.0	0.0	0.0	0.0
1AOO_A	283	4.0	6.0	3.0	37.0	148.0	1.05714285714	0.0	0.0	0.0	0.0	0.0	0.0	0.0	0.0	0.0	0.0	0.0	0.0	0.0	0.0	0.0	0.0	0.0	0.0	0.0	0.0	0.0	0.0	0.0	0.0	0.0	0.0	0.0	0.0	0.0	0.0	0.0	0.0	0.0	0.0	0.0	0.0	0.0	1.0	1.0	3.0	31.0	0.159793814433
1APQ_A	288	2.42105263158	3.26315789474	2.0	20.7368421053	75.0526315789	0.536090225564	0.0	1.0	1.57894736842	2.42105263158	85.1052631579	0.390391115403	0.0	3.0	4.94736842105	7.05263157895	222.052631579	1.23362573099	0.0	0.0	0.0	0.0	0.0	0.0	0.0	2.0	6.42105263158	1.57894736842	258.315789474	1.61447368421	0.0	0.0	0.0	0.0	0.0	0.0	0.0	0.0	0.0	0.0	0.0	0.0	0.210526315789	2.78947368421	3.52631578947	8.47368421053	156.210526316	0.805208898535
1AZ6_A	288	0.782608695652	3.04347826087	3.21739130435	12.0869565217	119.565217391	0.854037267081	0.0	0.0	0.0	0.0	0.0	0.0	0.0	2.0	4.26086956522	3.73913043478	194.739130435	1.08188405797	0.0	0.0	0.0	0.0	0.0	0.0	0.0	2.0	4.30434782609	3.69565217391	179.695652174	1.12309782609	0.0	1.0	1.95652173913	2.04347826087	97.347826087	0.534878165313	0.0	0.0	0.0	0.0	0.0	0.0	0.0	1.0	2.65217391304	1.34782608696	125.52173913	0.647019273868
1B1V_A	283	0.0333333333333	1.9	1.76666666667	5.96666666667	67.5	0.482142857143	0.0	2.0	7.13333333333	0.866666666667	376.533333333	1.72721712538	0.0	1.0	2.9	1.1	133.033333333	0.739074074074	0.0	0.0	0.0	0.0	0.0	0.0	0.0	0.0	0.0	0.0	0.0	0.0	0.0	0.0	0.0	0.0	0.0	0.0	0.0	1.0	1.86666666667	2.13333333333	84.1666666667	0.412581699346	0.0	0.0	0.0	0.0	0.0	0.0
1B4G_A	283	0.0	2.0	5.22727272727	2.77272727273	183.772727273	1.31266233766	0.0	0.0	0.0	0.0	0.0	0.0	0.0	1.0	2.22727272727	1.77272727273	109.227272727	0.606818181818	0.0	0.0	0.0	0.0	0.0	0.0	0.0	2.0	5.86363636364	2.13636363636	235.818181818	1.47386363636	0.0	1.0	2.86363636364	1.13636363636	133.090909091	0.731268731269	0.0	2.0	7.09090909091	0.909090909091	360.863636364	1.76893939394	0.0	0.0	0.0	0.0	0.0	0.0
1BC6_A	288	1.0	7.0	3.4	28.6	148.1	1.05785714286	0.0	3.0	5.1	6.9	285.2	1.30825688073	0.0	0.0	0.0	0.0	0.0	0.0	0.0	1.0	1.0	3.0	58.1	0.224324324324	2.0	6.0	10.15	21.85	408.35	2.5521875	4.7	2.3	3.85	24.15	205.0	1.12637362637	0.0	0.0	0.0	0.0	0.0	0.0	0.0	2.0	2.25	5.75	108.2	0.557731958763
1BH1_A	277	0.0	0.0	0.0	0.0	0.0	0.0	0.0	0.0	0.0	0.0	0.0	0.0	0.0	4.0	8.35	7.65	380.55	2.11416666667	0.0	1.0	2.85	1.15	168.4	0.650193050193	0.0	2.0	3.3	4.7	131.25	0.8203125	0.0	3.0	6.15	5.85	282.7	1.5532967033	0.0	0.0	0.0	0.0	0.0	0.0	0.0	0.0	0.0	0.0	0.0	0.0
1BH4_A	285	1.08333333333	4.41666666667	4.33333333333	17.6666666667	160.25	1.14464285714	0.0	0.0	0.0	0.0	0.0	0.0	0.0	1.0	3.0	1.0	143.166666667	0.79537037037	0.0	1.0	4.0	0.0	237.166666667	0.915701415701	0.0	2.0	3.83333333333	4.16666666667	138.416666667	0.865104166667	0.0	3.0	7.66666666667	4.33333333333	348.666666667	1.91575091575	0.0	0.0	0.0	0.0	0.0	0.0	0.0	0.0	0.0	0.0	0.0	0.0
1BW5_A	281	0.0	2.0	3.84	4.16	130.48	0.932	0.04	0.96	0.66	3.34	29.7	0.13623853211	1.26	4.74	6.1	17.9	302.82	1.68233333333	0.16	0.84	0.2	3.8	25.82	0.0996911196911	0.0	5.0	9.56	10.44	387.14	2.419625	0.48	1.52	3.04	4.96	150.46	0.826703296703	0.0	5.0	14.18	5.82	729.42	3.57558823529	0.0	1.0	2.64	1.36	122.82	0.633092783505
1BZG_A	277	0.0	0.0	0.0	0.0	0.0	0.0	0.0	2.0	4.0	4.0	205.666666667	0.943425076453	0.0	5.0	12.3333333333	7.66666666667	553.433333333	3.07462962963	0.0	0.0	0.0	0.0	0.0	0.0	0.0	1.0	3.13333333333	0.866666666667	127.1	0.794375	0.0	3.0	6.93333333333	5.06666666667	319.833333333	1.75732600733	0.0	0.0	0.0	0.0	0.0	0.0	0.0	5.0	12.4333333333	7.56666666667	613.2	3.16082474227
1C89_A	277	0.0	0.0	0.0	0.0	0.0	0.0	0.0	0.0	0.0	0.0	0.0	0.0	2.75	10.25	16.15	35.85	767.95	4.26638888889	0.0	0.0	0.0	0.0	0.0	0.0	7.775	8.225	8.85	55.15	438.275	2.73921875	2.975	6.025	8.775	27.225	404.125	2.22046703297	1.125	9.875	10.025	33.975	541.075	2.65232843137	0.0	0.0	0.0	0.0	0.0	0.0
1CCV_A	288	0.3	9.2	13.4	24.6	476.35	3.4025	0.0	2.0	2.85	5.15	139.25	0.63876146789	0.0	2.0	1.75	6.25	89.4	0.496666666667	0.0	0.0	0.0	0.0	0.0	0.0	0.0	2.0	2.0	6.0	90.0	0.5625	0.0	2.0	5.5	2.5	237.7	1.30604395604	0.0	1.0	3.7	0.3	180.15	0.883088235294	0.0	0.0	0.0	0.0	0.0	0.0
1CK2_A	288	0.0	0.0	0.0	0.0	0.0	0.0	1.0	1.0	2.0	6.0	102.0	0.467889908257	5.0	8.0	14.0	38.0	626.0	3.47777777778	0.0	0.0	0.0	0.0	0.0	0.0	3.0	6.0	11.0	25.0	413.0	2.58125	6.0	1.0	1.0	27.0	33.0	0.181318681319	0.0	1.0	2.0	2.0	109.0	0.53431372549	0.0	0.0	0.0	0.0	0.0	0.0
1CPZ_A	288.2	1.4	1.6	1.6	10.4	72.45	0.5175	1.0	1.0	0.4	7.6	28.35	0.13004587156	0.0	2.0	3.25	4.75	143.1	0.795	0.0	0.0	0.0	0.0	0.0	0.0	3.4	6.6	5.5	34.5	235.7	1.473125	3.0	2.0	2.7	17.3	115.0	0.631868131868	0.0	1.0	1.0	3.0	44.6	0.21862745098	0.0	1.0	2.65	1.35	123.2	0.635051546392
1CZ6_A	285	0.0	3.8	6.5	8.7	223.05	1.59321428571	0.0	0.0	0.0	0.0	0.0	0.0	0.0	0.0	0.0	0.0	0.0	0.0	0.0	0.0	0.0	0.0	0.0	0.0	0.0	1.0	3.0	1.0	123.2	0.77	0.0	2.0	2.85	5.15	118.8	0.652747252747	0.0	0.0	0.0	0.0	0.0	0.0	0.0	0.0	0.0	0.0	0.0	0.0
1DW4_A	283	0.59375	5.21875	7.125	16.125	260.59375	1.86138392857	0.0	0.0	0.0	0.0	0.0	0.0	0.0	1.0	2.625	1.375	117.375	0.652083333333	0.0	0.0	0.0	0.0	0.0	0.0	0.0	0.0	0.0	0.0	0.0	0.0	0.0	0.0	0.0	0.0	0.0	0.0	0.0	1.0	2.0625	1.9375	107.0	0.524509803922	0.0	0.0	0.0	0.0	0.0	0.0
1E0L_A	285	0.0	0.0	0.0	0.0	0.0	0.0	0.0	0.0	0.0	0.0	0.0	0.0	0.0	2.0	3.9	4.1	153.1	0.850555555556	0.0	2.0	3.0	5.0	184.8	0.713513513514	0.0	1.0	2.3	1.7	99.5	0.621875	0.0	0.0	0.0	0.0	0.0	0.0	0.0	0.0	0.0	0.0	0.0	0.0	0.0	0.0	0.0	0.0	0.0	0.0
1E0N_A	285	0.0	0.0	0.0	0.0	0.0	0.0	0.0	0.0	0.0	0.0	0.0	0.0	0.3	1.7	2.0	6.0	90.2	0.501111111111	0.0	1.0	1.9	2.1	103.8	0.400772200772	0.0	0.0	0.0	0.0	0.0	0.0	0.0	2.0	4.1	3.9	189.3	1.04010989011	0.0	0.0	0.0	0.0	0.0	0.0	0.0	2.0	5.1	2.9	232.6	1.19896907216
1E0Z_A	288	1.2	2.8	2.05	13.95	84.05	0.600357142857	0.95	1.05	1.8	6.2	95.8	0.439449541284	3.45	5.55	3.75	32.25	195.7	1.08722222222	1.0	1.0	1.5	6.5	100.7	0.388803088803	5.3	2.7	2.75	29.25	148.55	0.9284375	3.6	3.4	6.75	21.25	323.3	1.77637362637	1.0	3.0	6.8	9.2	336.6	1.65	0.0	1.0	0.95	3.05	40.75	0.210051546392
1ED0_A	285	3.7	1.7	0.5	21.1	26.7	0.190714285714	0.0	0.0	0.0	0.0	0.0	0.0	0.0	2.0	6.0	2.0	265.0	1.47222222222	0.0	0.0	0.0	0.0	0.0	0.0	0.0	0.0	0.0	0.0	0.0	0.0	0.0	3.0	4.8	7.2	216.2	1.18791208791	0.0	0.0	0.0	0.0	0.0	0.0	0.0	0.0	0.0	0.0	0.0	0.0
1ENW_A	270	0.0	2.0	3.4	4.6	117.8	0.841428571429	0.0	1.0	1.8	2.2	98.55	0.452064220183	1.9	6.1	9.2	22.8	427.85	2.37694444444	0.0	0.0	0.0	0.0	0.0	0.0	1.45	3.55	5.05	14.95	206.1	1.288125	0.4	7.6	11.35	20.65	523.55	2.87664835165	0.65	1.35	2.75	5.25	149.15	0.73112745098	0.0	6.0	16.75	7.25	814.25	4.19716494845
1EO0_A	273	0.0	0.0	0.0	0.0	0.0	0.0	2.0	0.0	0.0	8.0	6.1	0.0279816513761	3.8	4.2	7.6	24.4	319.3	1.77388888889	1.0	0.0	0.0	4.0	1.3	0.00501930501931	5.7	5.3	6.7	37.3	302.7	1.891875	1.2	2.8	2.7	13.3	129.2	0.70989010989	0.0	2.0	3.0	5.0	151.4	0.742156862745	0.0	2.0	3.4	4.6	150.0	0.773195876289
1F3K_A	288	2.5	3.2	5.55	17.25	197.1	1.40785714286	0.0	1.0	3.0	1.0	172.6	0.791743119266	0.0	2.0	4.75	3.25	218.45	1.21361111111	0.0	1.0	2.25	1.75	152.4	0.588416988417	0.0	2.0	3.15	4.85	131.55	0.8221875	0.0	1.0	1.95	2.05	88.95	0.488736263736	0.0	1.0	1.7	2.3	88.0	0.43137254902	0.0	0.0	0.0	0.0	0.0	0.0
1F3R_B	277	2.0	0.0	0.0	8.0	1.0	0.00714285714286	6.0	3.0	4.0	32.0	223.0	1.02293577982	13.0	14.0	25.0	83.0	1182.0	6.56666666667	3.0	3.0	2.0	22.0	104.0	0.401544401544	6.0	5.0	8.0	36.0	296.0	1.85	4.0	3.0	4.0	24.0	182.0	1.0	2.0	2.0	3.0	13.0	122.0	0.598039215686	0.0	1.0	1.0	3.0	44.0	0.226804123711
1FJN_A	285	3.15	4.45	4.8	25.6	170.6	1.21857142857	0.0	1.0	2.0	2.0	103.7	0.475688073394	0.0	1.0	1.0	3.0	53.8	0.298888888889	0.0	1.0	2.15	1.85	153.6	0.59305019305	0.0	0.0	0.0	0.0	0.0	0.0	0.0	1.0	1.0	3.0	39.9	0.219230769231	0.0	0.0	0.0	0.0	0.0	0.0	0.0	3.0	5.05	6.95	253.7	1.30773195876
1FME_A	280	0.0	0.0	0.0	0.0	0.0	0.0	0.794117647059	2.20588235294	2.73529411765	9.26470588235	148.852941176	0.682811656773	0.0882352941176	0.911764705882	0.5	3.5	22.6470588235	0.125816993464	0.0	0.0	0.0	0.0	0.0	0.0	0.0	0.0	0.0	0.0	0.0	0.0	0.0	1.0	1.20588235294	2.79411764706	58.4705882353	0.321266968326	0.0	0.0	0.0	0.0	0.0	0.0	0.0	0.0	0.0	0.0	0.0	0.0
1FU3_A	288.0	2.0	3.7	4.05	18.75	153.9	1.09928571429	0.0	0.0	0.0	0.0	0.0	0.0	0.0	3.0	8.0	4.0	364.35	2.02416666667	0.0	1.0	4.0	0.0	252.35	0.974324324324	0.0	2.0	4.9	3.1	183.25	1.1453125	0.0	1.0	2.0	2.0	85.0	0.467032967033	0.0	1.0	2.95	1.05	139.7	0.684803921569	0.0	0.0	0.0	0.0	0.0	0.0
1FVY_A	278	0.0	0.0	0.0	0.0	0.0	0.0	0.0	0.0	0.0	0.0	0.0	0.0	0.0	5.0	9.25	10.75	424.7	2.35944444444	0.0	1.0	1.0	3.0	50.7	0.195752895753	0.0	3.0	8.4	3.6	330.35	2.0646875	0.0	1.0	2.3	1.7	109.8	0.603296703297	0.0	2.0	3.75	4.25	195.05	0.95612745098	0.0	2.0	4.35	3.65	217.95	1.12345360825
1FWO_A	288	0.6	3.0	2.5	11.9	95.8	0.684285714286	0.0	3.0	6.0	6.0	325.3	1.49220183486	0.0	2.0	4.3	3.7	191.6	1.06444444444	0.0	1.0	1.0	3.0	53.9	0.208108108108	0.0	3.0	6.5	5.5	276.8	1.73	0.0	0.0	0.0	0.0	0.0	0.0	0.0	0.0	0.0	0.0	0.0	0.0	0.0	1.0	2.3	1.7	115.9	0.597422680412
1G04_A	278	0.0	1.0	5.0	-1.0	175.904761905	1.25646258503	0.0	0.0	0.0	0.0	0.0	0.0	0.0	0.0	0.0	0.0	0.0	0.0	0.0	0.0	0.0	0.0	0.0	0.0	0.0	2.0	3.04761904762	4.95238095238	138.761904762	0.867261904762	0.0	0.0	0.0	0.0	0.0	0.0	0.0	1.0	3.0	1.0	144.428571429	0.707983193277	0.0	0.0	0.0	0.0	0.0	0.0
1G1P_A	283	1.94444444444	3.72222222222	4.94444444444	17.7222222222	177.333333333	1.26666666667	0.0	1.0	2.94444444444	1.05555555556	168.666666667	0.77370030581	0.0	4.0	12.0555555556	3.94444444444	541.333333333	3.00740740741	0.0	0.0	0.0	0.0	0.0	0.0	0.0	2.0	4.0	4.0	158.333333333	0.989583333333	0.0555555555556	1.94444444444	3.5	4.5	162.777777778	0.894383394383	0.0	0.0	0.0	0.0	0.0	0.0	0.0	0.0	0.0	0.0	0.0	0.0
1GNF_A	288	1.68	2.32	2.0	14.0	95.28	0.680571428571	0.0	0.0	0.0	0.0	0.0	0.0	0.32	3.68	6.56	9.44	306.68	1.70377777778	0.0	1.0	0.96	3.04	46.32	0.178841698842	0.0	1.0	1.8	2.2	65.08	0.40675	0.0	1.0	3.52	0.48	161.36	0.886593406593	0.0	1.0	3.04	0.96	158.28	0.775882352941	0.0	2.0	3.36	4.64	150.24	0.774432989691
1GYA_A	286	0.0	0.0	0.0	0.0	0.0	0.0	1.0	4.0	5.5	14.5	304.777777778	1.39806320082	4.44444444444	3.55555555556	4.0	28.0	190.222222222	1.05679012346	1.0	1.0	2.0	6.0	125.5	0.484555984556	1.0	1.0	1.61111111111	6.38888888889	59.4444444444	0.371527777778	3.5	7.5	8.27777777778	35.7222222222	403.722222222	2.21825396825	0.0	1.0	1.16666666667	2.83333333333	55.2222222222	0.270697167756	0.0	1.0	2.11111111111	1.88888888889	104.722222222	0.539805269187
1H3H_A	285	0.0	0.0	0.0	0.0	0.0	0.0	2.0	1.0	1.6	10.4	82.95	0.380504587156	1.2	5.8	10.15	17.85	462.1	2.56722222222	1.0	2.0	1.9	10.1	88.55	0.341891891892	3.0	2.0	3.85	16.15	154.9	0.968125	0.0	0.0	0.0	0.0	0.0	0.0	0.0	2.0	3.7	4.3	191.5	0.938725490196	0.0	1.0	3.1	0.9	151.3	0.779896907216
1HCW_A	280	0.0	0.0	0.0	0.0	0.0	0.0	0.0	1.0	0.828571428571	3.17142857143	33.1428571429	0.152031454784	0.0	4.0	7.2	8.8	333.257142857	1.85142857143	0.0	0.0	0.0	0.0	0.0	0.0	0.0	1.0	2.0	2.0	70.8571428571	0.442857142857	0.0	0.0	0.0	0.0	0.0	0.0	0.0	0.0	0.0	0.0	0.0	0.0	0.0	1.0	3.02857142857	0.971428571429	159.8	0.823711340206
1HTX_A	277	1.8	3.9	4.75	18.05	172.45	1.23178571429	0.0	0.0	0.0	0.0	0.0	0.0	0.0	0.0	0.0	0.0	0.0	0.0	0.0	1.0	3.0	1.0	171.35	0.661583011583	0.0	1.0	1.2	2.8	54.0	0.3375	0.0	1.0	0.05	3.95	18.05	0.0991758241758	0.0	1.0	2.8	1.2	136.35	0.668382352941	0.0	0.0	0.0	0.0	0.0	0.0
1HYK_A	288.00	2.15	7.6	9.975	29.025	381.25	2.72321428571	0.0	3.0	7.6	4.4	409.525	1.87855504587	0.0	3.0	6.175	5.825	272.05	1.51138888889	0.0	0.0	0.0	0.0	0.0	0.0	0.875	1.125	1.025	6.975	51.85	0.3240625	0.0	0.0	0.0	0.0	0.0	0.0	0.0	1.0	3.3	0.7	176.725	0.866299019608	0.0	1.0	2.925	1.075	136.85	0.705412371134
1HZ3_A	283	0.0	0.0	0.0	0.0	0.0	0.0	0.0	2.0	3.06666666667	4.93333333333	166.8	0.765137614679	0.0	2.0	4.8	3.2	224.6	1.24777777778	0.0	0.0	0.0	0.0	0.0	0.0	0.666666666667	2.33333333333	2.4	9.6	101.533333333	0.634583333333	0.0	2.0	5.73333333333	2.26666666667	260.666666667	1.43223443223	0.0	1.0	2.46666666667	1.53333333333	128.8	0.63137254902	0.0	2.0	4.8	3.2	227.8	1.17422680412
1I6C_A	285	0.0	0.0	0.0	0.0	0.0	0.0	0.0	1.0	0.7	3.3	31.1	0.142660550459	0.9	0.1	0.0	4.0	7.0	0.0388888888889	0.0	2.0	4.6	3.4	268.2	1.03552123552	0.0	1.0	1.1	2.9	54.2	0.33875	0.0	1.0	3.0	1.0	145.8	0.801098901099	0.0	1.0	2.8	1.2	132.3	0.648529411765	0.0	1.0	2.0	2.0	85.0	0.438144329897
1IHQ_A	281	0.0	0.0	0.0	0.0	0.0	0.0	0.0	0.0	0.0	0.0	0.0	0.0	0.2	4.8	5.0	15.0	235.4	1.30777777778	0.0	0.0	0.0	0.0	0.0	0.0	0.6	2.4	0.9	11.1	47.4	0.29625	0.0	1.0	0.2	3.8	19.4	0.106593406593	0.0	0.0	0.0	0.0	0.0	0.0	0.0	1.0	2.6	1.4	123.2	0.635051546392
1IMO_A	288	1.0	2.0	5.0	7.0	174.0	1.24285714286	3.0	2.0	3.0	17.0	179.0	0.821100917431	4.0	5.0	6.0	30.0	254.0	1.41111111111	1.0	1.0	1.0	7.0	46.0	0.177606177606	3.0	4.0	4.0	24.0	171.0	1.06875	3.0	0.0	0.0	12.0	3.0	0.0164835164835	1.0	0.0	0.0	4.0	1.0	0.00490196078431	0.0	1.0	1.0	3.0	25.0	0.128865979381
1IRZ_A	288	0.0	0.0	0.0	0.0	0.0	0.0	0.2	1.8	2.13333333333	5.86666666667	129.8	0.595412844037	0.8	8.2	11.4	24.6	514.133333333	2.8562962963	0.0	1.0	1.26666666667	2.73333333333	81.5333333333	0.314800514801	1.26666666667	6.73333333333	10.4	21.6	433.733333333	2.71083333333	1.0	0.0	0.0	4.0	1.4	0.00769230769231	0.2	0.8	0.0	4.0	15.9333333333	0.0781045751634	0.0	4.0	9.33333333333	6.66666666667	459.666666667	2.36941580756
1IXT_A	278	1.8	3.9	3.6	19.2	120.65	0.861785714286	0.0	1.0	3.25	0.75	187.8	0.861467889908	0.0	0.0	0.0	0.0	0.0	0.0	0.0	0.0	0.0	0.0	0.0	0.0	0.0	1.0	2.95	1.05	107.55	0.6721875	0.0	1.0	1.0	3.0	51.25	0.281593406593	0.0	0.0	0.0	0.0	0.0	0.0	0.0	2.0	5.15	2.85	248.45	1.28067010309
1IY3_A	277	0.0	0.0	0.0	0.0	0.0	0.0	1.0	1.0	2.0	6.0	102.0	0.467889908257	4.0	4.0	3.0	29.0	163.0	0.905555555556	2.0	3.0	4.0	16.0	262.0	1.01158301158	3.0	5.0	8.0	24.0	336.0	2.1	1.0	4.0	2.0	18.0	96.0	0.527472527473	2.0	0.0	0.0	8.0	0.0	0.0	0.0	1.0	3.0	1.0	153.0	0.788659793814
1J8I_A	283	0.65	1.25	0.5	7.1	26.5	0.189285714286	1.0	0.0	0.0	4.0	4.55	0.020871559633	0.0	5.0	10.2	9.8	446.7	2.48166666667	0.0	1.0	0.95	3.05	55.15	0.212934362934	2.35	7.65	16.25	23.75	644.8	4.03	2.0	3.0	5.05	14.95	230.05	1.26401098901	1.0	1.0	2.3	5.7	115.05	0.563970588235	0.0	0.0	0.0	0.0	0.0	0.0
1JFP_A	283	2.0	6.0	8.0	24.0	249.0	1.77857142857	1.0	26.0	38.0	70.0	2098.0	9.62385321101	5.0	22.0	39.0	69.0	1709.0	9.49444444444	0.0	4.0	6.0	10.0	320.0	1.23552123552	3.0	25.0	33.0	79.0	1341.0	8.38125	5.0	17.0	27.0	61.0	1175.0	6.45604395604	5.0	9.0	11.0	45.0	620.0	3.03921568627	0.0	6.0	10.0	14.0	493.0	2.5412371134
1JLZ_A	275	1.53333333333	4.06666666667	5.66666666667	16.7333333333	215.6	1.54	0.0	0.0	0.0	0.0	0.0	0.0	0.0	0.0	0.0	0.0	0.0	0.0	0.0	0.0	0.0	0.0	0.0	0.0	0.0	0.0	0.0	0.0	0.0	0.0	0.0	1.0	1.8	2.2	78.8666666667	0.433333333333	0.0	0.0	0.0	0.0	0.0	0.0	0.0	0.0	0.0	0.0	0.0	0.0
1JO6_A	288	0.0	0.0	0.0	0.0	0.0	0.0	0.0	1.0	3.20833333333	0.791666666667	177.791666667	0.815558103976	0.0	3.0	8.5	3.5	376.666666667	2.09259259259	0.0	1.0	3.08333333333	0.916666666667	210.125	0.811293436293	0.0	1.0	2.91666666667	1.08333333333	117.375	0.73359375	0.0	3.0	5.45833333333	6.54166666667	260.125	1.42925824176	0.0	1.0	4.45833333333	-0.458333333333	226.75	1.11151960784	0.0	2.0	5.58333333333	2.41666666667	276.75	1.42654639175
1JRF_A	282	0.0	5.7	8.1	14.7	270.55	1.9325	0.0	1.0	1.0	3.0	60.5	0.27752293578	1.0	0.0	0.0	4.0	5.4	0.03	0.0	2.0	5.4	2.6	369.4	1.42625482625	0.0	0.0	0.0	0.0	0.0	0.0	0.0	0.0	0.0	0.0	0.0	0.0	0.0	0.0	0.0	0.0	0.0	0.0	0.0	2.0	4.65	3.35	223.8	1.15360824742
1JRJ_A	280	0.0	0.0	0.0	0.0	0.0	0.0	0.0	2.0	4.05555555556	3.94444444444	215.833333333	0.99006116208	0.0	3.0	5.77777777778	6.22222222222	244.583333333	1.3587962963	0.0	1.0	0.0833333333333	3.91666666667	26.4722222222	0.102209352209	0.0	1.0	1.83333333333	2.16666666667	67.3611111111	0.421006944444	0.0	1.0	1.75	2.25	74.1388888889	0.407356532357	0.0	1.0	2.41666666667	1.58333333333	123.861111111	0.607162309368	0.0	1.0	4.97222222222	-0.972222222222	247.777777778	1.27720504009
1K3G_A	288	0.0	2.0	2.16666666667	5.83333333333	73.0	0.521428571429	0.0	0.0	0.0	0.0	0.0	0.0	1.76666666667	2.23333333333	2.23333333333	13.7666666667	107.866666667	0.599259259259	0.0	1.0	0.9	3.1	52.0333333333	0.200900900901	2.43333333333	1.56666666667	3.03333333333	12.9666666667	129.9	0.811875	1.03333333333	4.96666666667	4.06666666667	19.9333333333	192.7	1.05879120879	0.0	1.0	1.0	3.0	47.7333333333	0.233986928105	0.0	1.0	0.0	4.0	18.2666666667	0.0941580756014
1K91_A	280	0.0	0.0	0.0	0.0	0.0	0.0	0.0	0.0	0.0	0.0	0.0	0.0	0.0	0.0	0.0	0.0	0.0	0.0	0.0	2.0	2.0	6.0	134.65	0.519884169884	0.0	1.0	2.1	1.9	94.45	0.5903125	0.0	2.0	2.55	5.45	114.75	0.630494505495	0.0	1.0	2.95	1.05	148.15	0.726225490196	0.0	1.0	2.0	2.0	103.65	0.534278350515
1KCN_A	288	1.05	2.75	1.85	13.35	69.85	0.498928571429	0.0	0.0	0.0	0.0	0.0	0.0	0.0	2.0	6.25	1.75	280.5	1.55833333333	0.0	0.0	0.0	0.0	0.0	0.0	0.0	4.0	11.05	4.95	439.65	2.7478125	0.0	0.0	0.0	0.0	0.0	0.0	0.0	0.0	0.0	0.0	0.0	0.0	0.0	0.0	0.0	0.0	0.0	0.0
1KCP_A	288	2.22727272727	3.5	5.5	17.4090909091	206.772727273	1.47694805195	0.0	2.0	4.86363636364	3.13636363636	266.090909091	1.22060050042	0.0	1.0	1.86363636364	2.13636363636	77.1363636364	0.428535353535	0.0	0.0	0.0	0.0	0.0	0.0	0.0	1.0	2.04545454545	1.95454545455	79.9090909091	0.499431818182	0.0	1.0	2.04545454545	1.95454545455	99.6363636364	0.547452547453	0.0	0.0	0.0	0.0	0.0	0.0	0.0	1.0	3.0	1.0	149.318181818	0.769681349578
1KMA_A	288	1.75	3.95	5.8	17.0	210.6	1.50428571429	0.0	2.0	8.4	-0.4	449.05	2.05986238532	2.0	1.0	2.7	9.3	125.7	0.698333333333	0.0	0.0	0.0	0.0	0.0	0.0	1.0	2.0	3.9	8.1	137.35	0.8584375	0.0	0.0	0.0	0.0	0.0	0.0	0.0	1.0	1.6	2.4	75.3	0.369117647059	0.0	5.0	14.0	6.0	678.9	3.49948453608
1KN7_A	283	0.0	1.0	2.88	1.12	102.92	0.735142857143	0.0	0.0	0.0	0.0	0.0	0.0	0.0	1.0	2.96	1.04	134.76	0.748666666667	0.0	0.0	0.0	0.0	0.0	0.0	0.0	4.0	11.0	5.0	446.4	2.79	0.0	0.0	0.0	0.0	0.0	0.0	0.0	3.0	10.88	1.12	555.84	2.72470588235	0.0	7.0	23.16	4.84	1115.84	5.75175257732
1KOZ_A	283	2.25	3.45	4.2	18.6	157.15	1.1225	0.0	1.0	1.3	2.7	78.55	0.360321100917	0.0	1.0	0.85	3.15	25.5	0.141666666667	0.0	3.0	7.0	5.0	442.05	1.70675675676	0.25	2.75	5.7	6.3	237.0	1.48125	0.75	0.25	0.0	4.0	9.7	0.0532967032967	0.0	0.0	0.0	0.0	0.0	0.0	0.0	1.0	2.95	1.05	134.9	0.695360824742
1L3G_A	288	0.0	0.0	0.0	0.0	0.0	0.0	1.0	5.0	10.6315789474	13.3684210526	583.736842105	2.67769193626	2.47368421053	4.52631578947	4.52631578947	23.4736842105	215.263157895	1.19590643275	0.842105263158	1.15789473684	0.315789473684	7.68421052632	43.4210526316	0.167648851859	5.84210526316	2.15789473684	3.84210526316	28.1578947368	174.842105263	1.09276315789	2.21052631579	3.78947368421	4.21052631579	19.7894736842	195.947368421	1.07663389242	0.894736842105	0.105263157895	0.0	4.0	5.68421052632	0.0278637770898	1.0	5.0	10.5263157895	13.4736842105	518.052631579	2.67037438958
1L3H_A	288	2.6	3.2	2.36666666667	20.8333333333	84.0	0.6	0.0	2.0	2.9	5.1	152.0	0.697247706422	0.0333333333333	2.96666666667	5.76666666667	6.23333333333	253.9	1.41055555556	0.2	0.8	0.333333333333	3.66666666667	28.3666666667	0.109523809524	1.0	3.0	5.03333333333	10.9666666667	197.0	1.23125	0.0	2.0	3.0	5.0	132.833333333	0.729853479853	0.0	0.0	0.0	0.0	0.0	0.0	0.0	4.0	7.9	8.1	366.366666667	1.88848797251
1LIQ_A	275	0.85	2.15	2.0	10.0	62.45	0.446071428571	0.0	0.0	0.0	0.0	0.0	0.0	0.0	2.0	5.4	2.6	239.35	1.32972222222	0.0	0.0	0.0	0.0	0.0	0.0	0.75	1.25	1.0	7.0	54.05	0.3378125	0.0	0.0	0.0	0.0	0.0	0.0	0.0	2.0	4.75	3.25	241.15	1.18210784314	1.0	2.0	5.0	7.0	251.9	1.29845360825
1LU8_A	288	1.8	3.9	3.85	18.95	121.15	0.865357142857	0.0	4.0	10.7	5.3	569.35	2.61169724771	0.2	3.8	5.2	10.8	218.6	1.21444444444	0.0	2.0	3.05	4.95	209.7	0.809652509653	0.0	0.0	0.0	0.0	0.0	0.0	0.0	0.0	0.0	0.0	0.0	0.0	0.0	0.0	0.0	0.0	0.0	0.0	0.0	0.0	0.0	0.0	0.0	0.0
1M8M_A	280	0.0	0.0	0.0	0.0	0.0	0.0	0.0	1.0	1.75	2.25	95.75	0.439220183486	0.333333333333	6.66666666667	8.91666666667	19.0833333333	419.333333333	2.32962962963	0.0	2.0	3.25	4.75	200.416666667	0.77380952381	3.5	2.5	2.08333333333	21.9166666667	99.0833333333	0.619270833333	0.0	1.0	1.5	2.5	66.1666666667	0.363553113553	0.333333333333	0.666666666667	0.416666666667	3.58333333333	23.75	0.116421568627	0.0	0.0	0.0	0.0	0.0	0.0
1MV4_A	283.00	0.0	0.9	1.4	2.2	43.5	0.310714285714	0.0	0.0	0.0	0.0	0.0	0.0	0.4	4.6	5.2	14.8	241.1	1.33944444444	0.0	0.0	0.0	0.0	0.0	0.0	0.0	0.0	0.0	0.0	0.0	0.0	0.8	2.2	2.5	9.5	136.6	0.750549450549	0.0	1.0	0.7	3.3	32.9	0.161274509804	0.0	1.0	2.3	1.7	114.1	0.588144329897
1NIX_A	288.00	1.85	3.85	4.1	18.7	152.8	1.09142857143	0.0	1.0	2.0	2.0	116.65	0.535091743119	0.0	2.0	6.8	1.2	309.6	1.72	0.0	1.0	1.0	3.0	74.3	0.286872586873	0.0	2.0	3.75	4.25	147.85	0.9240625	0.0	0.0	0.0	0.0	0.0	0.0	0.0	0.0	0.0	0.0	0.0	0.0	0.0	0.0	0.0	0.0	0.0	0.0
1OIG_A	288	0.863636363636	2.95454545455	2.5	12.7727272727	81.0909090909	0.579220779221	0.0	0.0	0.0	0.0	0.0	0.0	0.0	1.0	2.59090909091	1.40909090909	113.909090909	0.632828282828	0.0	0.0	0.0	0.0	0.0	0.0	0.0	2.0	4.72727272727	3.27272727273	185.045454545	1.15653409091	0.0	0.0	0.0	0.0	0.0	0.0	0.0	0.0	0.0	0.0	0.0	0.0	0.0	0.0	0.0	0.0	0.0	0.0
1OR5_A	288.00	0.0	0.0	0.0	0.0	0.0	0.0	1.0	0.0	0.0	4.0	12.0	0.0550458715596	8.0	7.0	8.0	52.0	435.0	2.41666666667	0.0	0.0	0.0	0.0	0.0	0.0	0.0	6.0	7.0	17.0	253.0	1.58125	0.0	1.0	1.0	3.0	33.0	0.181318681319	0.0	0.0	0.0	0.0	0.0	0.0	0.0	0.0	0.0	0.0	0.0	0.0
1P1P_A	287	0.166666666667	5.33333333333	5.66666666667	16.3333333333	203.166666667	1.45119047619	0.0	0.0	0.0	0.0	0.0	0.0	0.0	0.0	0.0	0.0	0.0	0.0	0.0	0.0	0.0	0.0	0.0	0.0	0.0	0.0	0.0	0.0	0.0	0.0	0.0	0.0	0.0	0.0	0.0	0.0	0.0	0.0	0.0	0.0	0.0	0.0	0.0	1.0	2.08333333333	1.91666666667	112.25	0.578608247423
1P4W_A	289	0.0	0.0	0.0	0.0	0.0	0.0	0.2	1.8	1.1	6.9	77.95	0.357568807339	3.55	7.45	7.25	36.75	369.5	2.05277777778	0.0	0.0	0.0	0.0	0.0	0.0	1.3	4.7	5.8	18.2	223.25	1.3953125	2.0	3.0	5.45	14.55	242.95	1.33489010989	0.0	3.0	5.8	6.2	293.9	1.44068627451	0.0	0.0	0.0	0.0	0.0	0.0
1P6S_A	286	0.0	1.9	2.1	5.5	71.65	0.511785714286	3.4	1.6	0.85	19.15	67.15	0.308027522936	2.15	5.85	8.7	23.3	391.75	2.17638888889	1.05	2.95	4.7	11.3	326.8	1.26177606178	1.65	5.35	5.9	22.1	256.2	1.60125	0.7	5.3	6.45	17.55	311.7	1.71263736264	0.0	4.0	9.45	6.55	486.75	2.38602941176	1.0	1.0	1.0	7.0	52.05	0.268298969072
1P7A_A	280	1.15	0.85	0.85	7.15	38.4	0.274285714286	0.25	1.75	1.2	6.8	95.6	0.438532110092	0.0	3.0	5.35	6.65	252.9	1.405	0.0	0.0	0.0	0.0	0.0	0.0	0.0	1.0	4.3	-0.3	174.85	1.0928125	0.0	1.0	2.0	2.0	91.3	0.501648351648	0.0	1.0	2.65	1.35	134.4	0.658823529412	0.05	2.95	3.6	8.4	168.65	0.869329896907
1PXQ_A	288	0.875	2.125	1.5	10.5	53.5	0.382142857143	0.0	1.0	2.5	1.5	137.25	0.629587155963	0.0	3.0	6.625	5.375	300.0	1.66666666667	0.0	1.0	3.125	0.875	206.0	0.795366795367	0.0	1.0	1.5	2.5	58.25	0.3640625	0.0	3.0	6.5	5.5	286.25	1.5728021978	0.0	0.0	0.0	0.0	0.0	0.0	0.0	0.0	0.0	0.0	0.0	0.0
1Q2J_A	278	1.2	4.5	6.9	15.9	257.3	1.83785714286	0.0	0.0	0.0	0.0	0.0	0.0	0.0	0.0	0.0	0.0	0.0	0.0	0.0	1.0	1.4	2.6	94.55	0.365057915058	0.0	0.0	0.0	0.0	0.0	0.0	0.0	0.0	0.0	0.0	0.0	0.0	0.0	0.0	0.0	0.0	0.0	0.0	0.0	1.0	2.0	2.0	92.6	0.477319587629
1QA4_A	285.0	0.0	1.0	3.5	0.5	119.0	0.85	0.0	0.0	0.0	0.0	0.0	0.0	0.0	1.0	2.5	1.5	130.0	0.722222222222	0.0	3.0	11.0	1.0	688.5	2.6583011583	0.0	4.0	13.0	3.0	510.0	3.1875	0.0	1.0	2.0	2.0	107.5	0.590659340659	0.0	1.0	2.5	1.5	129.0	0.632352941176	0.0	1.0	2.5	1.5	121.5	0.626288659794
1QDP_A	279	2.05	5.55	10.15	20.25	344.35	2.45964285714	0.0	1.0	2.95	1.05	146.45	0.671788990826	0.0	1.0	3.0	1.0	137.6	0.764444444444	0.0	2.0	5.35	2.65	338.55	1.30714285714	0.0	0.0	0.0	0.0	0.0	0.0	0.0	2.0	3.3	4.7	145.75	0.800824175824	0.4	0.6	0.1	3.9	17.3	0.0848039215686	0.0	0.0	0.0	0.0	0.0	0.0
1QJL_A	288	0.0	9.0	14.0	22.0	439.0	3.13571428571	0.0	0.0	0.0	0.0	0.0	0.0	0.0	0.0	0.0	0.0	0.0	0.0	0.0	0.0	0.0	0.0	0.0	0.0	0.0	0.0	0.0	0.0	0.0	0.0	0.0	1.0	4.0	0.0	190.0	1.04395604396	0.0	0.0	0.0	0.0	0.0	0.0	0.0	0.0	0.0	0.0	0.0	0.0
1QK7_A	283	1.25	4.45	5.1	17.7	166.8	1.19142857143	0.0	0.0	0.0	0.0	0.0	0.0	0.0	2.0	4.1	3.9	196.4	1.09111111111	0.0	3.0	8.05	3.95	535.15	2.06621621622	0.0	2.0	2.8	5.2	100.25	0.6265625	0.0	0.0	0.0	0.0	0.0	0.0	0.0	0.0	0.0	0.0	0.0	0.0	0.0	0.0	0.0	0.0	0.0	0.0
1R02_A	278	0.0	0.0	0.0	0.0	0.0	0.0	0.0	0.0	0.0	0.0	0.0	0.0	0.0	6.0	18.0	6.0	817.0	4.53888888889	0.0	0.0	0.0	0.0	0.0	0.0	0.0	0.0	0.0	0.0	0.0	0.0	0.0	1.0	3.0	1.0	131.0	0.71978021978	0.0	0.0	0.0	0.0	0.0	0.0	0.0	2.0	6.0	2.0	305.0	1.57216494845
1R5S_A	280	0.0	3.0	8.3	3.7	292.2	2.08714285714	0.0	3.0	7.1	4.9	376.2	1.72568807339	0.0	6.0	16.9	7.1	779.7	4.33166666667	0.0	1.0	2.3	1.7	149.0	0.57528957529	0.0	3.0	5.6	6.4	217.6	1.36	0.0	3.0	10.0	2.0	442.8	2.43296703297	0.0	2.0	4.3	3.7	222.6	1.09117647059	0.0	2.0	5.0	3.0	241.2	1.24329896907
1R63_A	286	0.0	0.0	0.0	0.0	0.0	0.0	0.25	0.75	0.4	3.6	23.45	0.107568807339	5.1	3.9	4.65	31.35	232.4	1.29111111111	0.0	1.0	1.0	3.0	57.6	0.222393822394	1.35	2.65	2.55	13.45	98.4	0.615	1.0	2.0	3.15	8.85	141.8	0.779120879121	0.0	0.0	0.0	0.0	0.0	0.0	0.0	0.0	0.0	0.0	0.0	0.0
1R6P_A	280	0.025	1.975	2.725	5.275	101.325	0.72375	2.475	2.525	1.975	18.025	124.5	0.571100917431	2.45	2.55	2.05	17.95	103.825	0.576805555556	0.0	0.0	0.0	0.0	0.0	0.0	3.275	2.725	1.95	22.05	85.75	0.5359375	2.0	3.0	4.225	15.775	188.975	1.03832417582	1.4	5.6	11.225	16.775	596.85	2.92573529412	0.0	0.0	0.0	0.0	0.0	0.0
1RIJ_A	278	0.0	0.0	0.0	0.0	0.0	0.0	0.0	0.0	0.0	0.0	0.0	0.0	0.0	4.0	7.4	8.6	325.933333333	1.81074074074	0.2	0.8	0.0	4.0	20.9333333333	0.0808236808237	0.0	0.0	0.0	0.0	0.0	0.0	0.0	0.0	0.0	0.0	0.0	0.0	0.0	0.0	0.0	0.0	0.0	0.0	0.0	0.0	0.0	0.0	0.0	0.0
1SOP_A	283	1.5	3.9	3.4	18.2	137.8	0.984285714286	0.0	0.0	0.0	0.0	0.0	0.0	0.0	0.0	0.0	0.0	0.0	0.0	0.0	0.0	0.0	0.0	0.0	0.0	0.0	3.0	6.5	5.5	250.4	1.565	0.0	0.0	0.0	0.0	0.0	0.0	0.0	0.0	0.0	0.0	0.0	0.0	0.0	0.0	0.0	0.0	0.0	0.0
1SP2_A	288	0.0	2.0	1.0	7.0	51.0	0.364285714286	0.0	2.0	2.0	6.0	111.0	0.509174311927	0.0	1.0	1.0	3.0	24.0	0.133333333333	0.0	1.0	2.0	2.0	104.0	0.401544401544	0.0	0.0	0.0	0.0	0.0	0.0	0.0	0.0	0.0	0.0	0.0	0.0	0.0	1.0	2.0	2.0	89.0	0.436274509804	0.0	2.0	2.0	6.0	90.0	0.463917525773
1SSL_A	283	4.3	3.3	1.95	28.45	89.75	0.641071428571	0.25	1.75	3.0	5.0	175.05	0.802981651376	0.05	2.95	9.25	2.75	411.55	2.28638888889	0.0	2.0	2.05	5.95	129.95	0.501737451737	0.65	1.35	1.0	7.0	33.35	0.2084375	0.0	1.0	2.15	1.85	101.5	0.557692307692	0.0	1.0	2.8	1.2	148.1	0.725980392157	0.0	2.0	5.6	2.4	270.5	1.39432989691
1SZL_A	283	0.95	4.75	4.4	18.4	159.55	1.13964285714	0.0	1.0	2.0	2.0	99.15	0.454816513761	0.0	3.0	6.6	5.4	300.15	1.6675	0.0	2.0	2.0	6.0	131.6	0.508108108108	0.0	1.0	2.0	2.0	81.85	0.5115625	0.0	1.0	1.95	2.05	81.0	0.445054945055	0.0	3.0	5.6	6.4	277.1	1.35833333333	0.0	0.0	0.0	0.0	0.0	0.0
1T0C_A	283	0.0	0.0	0.0	0.0	0.0	0.0	0.0	0.0	0.0	0.0	0.0	0.0	0.0	6.0	15.0666666667	8.93333333333	675.433333333	3.75240740741	0.0	0.0	0.0	0.0	0.0	0.0	0.0	2.0	3.93333333333	4.06666666667	162.7	1.016875	0.0	0.0	0.0	0.0	0.0	0.0	0.0	0.0	0.0	0.0	0.0	0.0	0.0	0.0	0.0	0.0	0.0	0.0
1TDP_A	288	0.4	0.6	0.266666666667	3.73333333333	12.3333333333	0.0880952380952	0.0	2.0	4.46666666667	3.53333333333	239.933333333	1.1006116208	5.53333333333	6.46666666667	8.8	39.2	394.533333333	2.19185185185	0.0	0.0	0.0	0.0	0.0	0.0	2.6	2.4	3.06666666667	16.9333333333	131.333333333	0.820833333333	5.46666666667	6.53333333333	9.2	38.8	457.866666667	2.51575091575	1.0	2.0	3.06666666667	8.93333333333	169.666666667	0.831699346405	0.0	1.0	3.0	1.0	141.733333333	0.73058419244
1UG8_A	288	0.0	1.0	0.65	3.35	21.65	0.154642857143	1.0	2.0	3.35	8.65	173.35	0.795183486239	2.2	3.8	3.75	20.25	183.55	1.01972222222	0.0	1.0	2.5	1.5	159.3	0.615057915058	1.95	2.05	2.0	14.0	82.95	0.5184375	5.35	1.65	0.1	27.9	44.7	0.245604395604	0.0	0.0	0.0	0.0	0.0	0.0	0.85	1.15	1.8	6.2	90.8	0.468041237113
1UMQ_A	275	0.0	1.0	1.2	2.8	37.8	0.27	0.0	0.0	0.0	0.0	0.0	0.0	1.2	3.8	7.4	12.6	344.2	1.91222222222	0.0	1.0	0.8	3.2	42.8	0.165250965251	0.0	2.0	2.8	5.2	87.8	0.54875	2.2	0.8	0.4	11.6	24.6	0.135164835165	0.0	3.0	5.6	6.4	267.8	1.31274509804	0.0	2.0	4.4	3.6	199.8	1.02989690722
1USS_A	288	0.9	0.1	0.0	4.0	4.0	0.0285714285714	2.1	0.9	0.1	11.9	36.7	0.168348623853	2.7	6.3	8.6	27.4	409.9	2.27722222222	0.0	0.0	0.0	0.0	0.0	0.0	1.0	4.0	5.8	14.2	227.0	1.41875	3.0	2.0	3.8	16.2	185.6	1.01978021978	1.9	0.1	0.0	8.0	6.2	0.0303921568627	0.0	0.0	0.0	0.0	0.0	0.0
1V56_A	288	4.16666666667	3.38888888889	4.38888888889	25.8333333333	160.277777778	1.14484126984	0.0	0.0	0.0	0.0	0.0	0.0	0.0	0.0	0.0	0.0	0.0	0.0	0.0	0.0	0.0	0.0	0.0	0.0	0.0	0.0	0.0	0.0	0.0	0.0	0.0	2.0	3.11111111111	4.88888888889	146.722222222	0.806166056166	0.0	1.0	2.05555555556	1.94444444444	118.833333333	0.582516339869	0.0	0.0	0.0	0.0	0.0	0.0
1VND_A	285	0.0	0.0	0.0	0.0	0.0	0.0	0.866666666667	2.13333333333	1.83333333333	10.1666666667	121.833333333	0.558868501529	2.66666666667	4.33333333333	8.36666666667	19.6333333333	391.5	2.175	0.3	0.7	0.6	3.4	39.3666666667	0.151994851995	1.0	1.0	1.73333333333	6.26666666667	72.0333333333	0.450208333333	0.133333333333	1.86666666667	1.8	6.2	87.1666666667	0.478937728938	0.0	0.0	0.0	0.0	0.0	0.0	0.2	2.8	6.4	5.6	307.333333333	1.58419243986
1WI9_A	288	0.0	0.0	0.0	0.0	0.0	0.0	2.0	2.0	4.15	11.85	250.25	1.14793577982	2.35	5.65	6.0	26.0	288.1	1.60055555556	0.0	0.0	0.0	0.0	0.0	0.0	0.65	2.35	4.25	7.75	191.2	1.195	2.0	5.0	7.85	20.15	337.1	1.8521978022	0.0	1.0	1.05	2.95	66.8	0.327450980392	0.0	0.0	0.0	0.0	0.0	0.0
1WO6_A	275	0.05	2.95	2.4	9.6	76.65	0.5475	0.0	1.0	3.05	0.95	179.9	0.825229357798	0.0	1.0	1.85	2.15	77.35	0.429722222222	0.0	0.0	0.0	0.0	0.0	0.0	0.0	2.0	2.85	5.15	117.2	0.7325	0.0	1.0	3.45	0.55	151.9	0.834615384615	0.0	0.0	0.0	0.0	0.0	0.0	1.0	1.0	1.95	6.05	90.0	0.463917525773
1WQB_A	288	1.44444444444	4.22222222222	3.83333333333	18.8333333333	140.277777778	1.00198412698	0.0	0.0	0.0	0.0	0.0	0.0	0.0	2.0	4.22222222222	3.77777777778	188.333333333	1.0462962963	0.0	3.0	10.2222222222	1.77777777778	643.611111111	2.48498498498	0.0	1.0	1.88888888889	2.11111111111	69.1111111111	0.431944444444	0.0	0.0	0.0	0.0	0.0	0.0	0.0	0.0	0.0	0.0	0.0	0.0	0.0	1.0	1.66666666667	2.33333333333	74.6111111111	0.384593356243
1WQC_A	283	0.733333333333	3.13333333333	3.53333333333	11.9333333333	126.833333333	0.905952380952	0.0	0.0	0.0	0.0	0.0	0.0	0.0	1.0	2.0	2.0	88.3666666667	0.490925925926	0.0	0.0	0.0	0.0	0.0	0.0	0.0	3.0	6.8	5.2	267.333333333	1.67083333333	0.0	0.0	0.0	0.0	0.0	0.0	0.0	0.0	0.0	0.0	0.0	0.0	0.0	2.0	5.13333333333	2.86666666667	239.733333333	1.23573883162
1X9X_A	288	1.0	1.0	1.125	6.875	46.0	0.328571428571	1.75	2.25	2.125	13.875	149.125	0.684059633028	3.75	6.25	9.25	30.75	424.75	2.35972222222	0.0	0.0	0.0	0.0	0.0	0.0	2.0	1.0	1.125	10.875	52.25	0.3265625	4.0	3.0	5.0	23.0	243.0	1.33516483516	0.0	0.0	0.0	0.0	0.0	0.0	0.0	0.0	0.0	0.0	0.0	0.0
1XS8_A	283	1.0	0.0	0.0	4.0	0.45	0.00321428571429	0.0	4.0	7.65	8.35	406.95	1.86674311927	1.3	6.7	9.1	22.9	399.9	2.22166666667	0.7	1.3	0.85	7.15	58.7	0.226640926641	0.05	1.95	2.7	5.3	104.05	0.6503125	1.15	3.85	3.2	16.8	144.4	0.793406593407	0.0	5.0	11.6	8.4	579.25	2.83946078431	0.0	3.0	6.8	5.2	323.3	1.66649484536
1XZY_A	288	0.0	0.0	0.0	0.0	0.0	0.0	1.15	3.85	6.15	13.85	353.1	1.61972477064	2.25	10.75	13.1	38.9	623.2	3.46222222222	0.0	1.0	1.6	2.4	98.9	0.381853281853	0.4	6.6	9.75	18.25	412.3	2.576875	1.0	1.0	0.9	7.1	36.6	0.201098901099	0.8	2.2	5.15	6.85	270.1	1.32401960784	0.0	0.0	0.0	0.0	0.0	0.0
1Y0J_B	280	0.4	2.6	1.8	10.2	73.3	0.523571428571	0.9	1.1	2.2	5.8	138.3	0.634403669725	0.0	4.0	10.8	5.2	487.9	2.71055555556	0.0	0.0	0.0	0.0	0.0	0.0	0.0	0.0	0.0	0.0	0.0	0.0	0.0	2.0	5.0	3.0	225.25	1.23763736264	0.0	1.0	2.05	1.95	101.25	0.496323529412	1.0	1.0	3.1	4.9	156.8	0.80824742268
1Y2Y_A	288	0.0	0.0	0.0	0.0	0.0	0.0	0.1	1.9	3.3	4.7	181.8	0.833944954128	0.0	5.0	8.5	11.5	367.8	2.04333333333	0.0	0.0	0.0	0.0	0.0	0.0	0.1	2.9	7.5	4.5	305.2	1.9075	1.2	0.8	0.1	7.9	21.4	0.117582417582	0.0	2.0	4.9	3.1	256.1	1.25539215686	0.1	1.9	3.6	4.4	173.5	0.894329896907
1YHO_A	288	1.0	0.0	0.0	4.0	1.08	0.00771428571429	1.72	7.28	10.44	25.56	611.44	2.8047706422	5.68	13.32	16.04	59.96	695.72	3.86511111111	2.08	0.92	0.04	11.96	33.88	0.130810810811	7.44	6.56	7.64	48.36	330.72	2.067	5.08	3.92	3.12	32.88	142.96	0.785494505495	0.88	5.12	6.04	17.96	283.04	1.38745098039	0.0	3.0	5.04	6.96	229.28	1.1818556701
1Z4H_A	278	0.0	1.0	1.52941176471	2.47058823529	55.5882352941	0.397058823529	1.0	3.0	3.70588235294	12.2941176471	189.529411765	0.869400971398	1.23529411765	5.76470588235	10.4117647059	17.5882352941	468.529411765	2.60294117647	1.0	0.0	0.0	4.0	8.23529411765	0.0317965023847	1.0	1.0	1.70588235294	6.29411764706	69.2352941176	0.432720588235	3.0	1.0	3.0	13.0	145.235294118	0.797996121526	0.0	2.0	5.88235294118	2.11764705882	300.764705882	1.47433679354	1.0	2.0	5.94117647059	6.05882352941	293.647058824	1.51364463311
1ZDA_A	281	0.0	0.0	0.0	0.0	0.0	0.0	0.0416666666667	1.95833333333	2.58333333333	5.41666666667	139.041666667	0.637805810398	0.0	2.0	3.125	4.875	138.416666667	0.768981481481	0.0	0.0	0.0	0.0	0.0	0.0	0.0	1.0	3.0	1.0	117.875	0.73671875	0.333333333333	1.66666666667	1.16666666667	6.83333333333	50.1666666667	0.275641025641	0.0	1.0	2.33333333333	1.66666666667	124.166666667	0.608660130719	0.0	1.0	2.04166666667	1.95833333333	110.083333333	0.567439862543
1ZN5_A	273	0.0	0.0	0.0	0.0	0.0	0.0	0.0	0.0	0.0	0.0	0.0	0.0	0.0	4.0	5.0	11.0	229.481481481	1.27489711934	0.0	0.0	0.0	0.0	0.0	0.0	0.0	5.0	7.0	13.0	312.407407407	1.9525462963	0.0	6.0	7.0	17.0	333.074074074	1.83007733008	0.0	2.0	2.0	6.0	100.851851852	0.494371822803	0.0	0.0	0.0	0.0	0.0	0.0
1ZXH_A	275	0.0	0.0	0.0	0.0	0.0	0.0	2.0	1.0	2.65	9.35	150.75	0.691513761468	1.0	2.0	3.35	8.65	156.9	0.871666666667	0.8	0.2	0.0	4.0	11.8	0.0455598455598	2.0	4.0	7.5	16.5	305.5	1.909375	0.0	1.0	0.85	3.15	27.4	0.150549450549	0.0	1.0	1.95	2.05	96.7	0.474019607843	0.0	0.0	0.0	0.0	0.0	0.0
2AVA_A	287	0.0	0.0	0.0	0.0	0.0	0.0	0.1	1.9	0.95	7.05	60.6	0.277981651376	0.15	6.85	10.75	17.25	512.35	2.84638888889	0.0	0.0	0.0	0.0	0.0	0.0	1.1	7.9	12.0	24.0	433.5	2.709375	4.35	2.65	1.7	26.3	93.85	0.515659340659	0.0	1.0	2.0	2.0	88.85	0.435539215686	0.0	0.0	0.0	0.0	0.0	0.0
2BBL_A	283	0.0	0.0	0.0	0.0	0.0	0.0	0.0	0.0	0.0	0.0	0.0	0.0	0.0	1.0	3.0	1.0	132.6	0.736666666667	0.0	0.0	0.0	0.0	0.0	0.0	0.0	2.0	6.9	1.1	271.4	1.69625	0.0	1.0	1.5	2.5	67.9	0.373076923077	0.0	0.0	0.0	0.0	0.0	0.0	0.0	0.0	0.0	0.0	0.0	0.0
2C0S_A	278.0	0.0	0.0	0.0	0.0	0.0	0.0	0.0	2.0	3.88	4.12	207.48	0.951743119266	0.52	10.48	11.88	32.12	519.36	2.88533333333	0.0	0.0	0.0	0.0	0.0	0.0	0.96	2.04	2.68	9.32	111.68	0.698	0.88	3.12	5.56	10.44	256.92	1.41164835165	0.0	1.0	3.28	0.72	170.04	0.833529411765	0.0	7.0	20.2	7.8	978.52	5.04391752577
2CQJ_A	283	0.0	0.0	0.0	0.0	0.0	0.0	0.0	3.0	3.95	8.05	245.25	1.125	2.0	4.0	6.0	18.0	308.35	1.71305555556	0.1	0.9	0.85	3.15	42.9	0.165637065637	5.4	4.6	5.55	34.45	224.5	1.403125	0.0	1.0	1.85	2.15	88.05	0.483791208791	0.0	2.0	2.0	6.0	98.7	0.483823529412	0.0	2.0	3.3	4.7	157.65	0.812628865979
2CYU_A	278	0.0	0.0	0.0	0.0	0.0	0.0	0.0	0.0	0.0	0.0	0.0	0.0	0.0	6.0	11.6	12.4	520.75	2.89305555556	0.0	0.0	0.0	0.0	0.0	0.0	0.4	1.6	3.3	4.7	129.3	0.808125	0.0	2.0	2.0	6.0	93.7	0.514835164835	0.0	0.0	0.0	0.0	0.0	0.0	0.0	2.0	4.65	3.35	208.35	1.07396907216
2D46_A	277	0.0	0.0	0.0	0.0	0.0	0.0	0.0	0.0	0.0	0.0	0.0	0.0	2.0	2.0	4.0	12.0	186.0	1.03333333333	0.0	0.0	0.0	0.0	0.0	0.0	0.0	1.0	2.0	2.0	63.0	0.39375	1.0	2.0	2.0	10.0	84.0	0.461538461538	0.0	1.0	1.0	3.0	61.0	0.299019607843	0.0	2.0	5.0	3.0	252.0	1.29896907216
2DT6_A	278	0.0	0.0	0.0	0.0	0.0	0.0	1.1	3.9	4.1	15.9	220.0	1.00917431193	1.0	0.0	0.0	4.0	0.4	0.00222222222222	0.0	0.0	0.0	0.0	0.0	0.0	2.2	1.8	1.0	15.0	58.4	0.365	0.0	3.0	3.3	8.7	131.0	0.71978021978	0.0	0.0	0.0	0.0	0.0	0.0	0.1	1.9	2.6	5.4	127.95	0.659536082474
2E60_A	288	0.0	1.0	1.0	3.0	37.9	0.270714285714	1.0	5.0	7.7	16.3	380.6	1.74587155963	1.8	5.2	10.7	17.3	458.35	2.54638888889	0.0	0.0	0.0	0.0	0.0	0.0	1.05	4.95	6.8	17.2	281.25	1.7578125	2.0	2.0	2.35	13.65	131.15	0.720604395604	0.25	2.75	2.05	9.95	127.6	0.625490196078	0.0	2.0	1.3	6.7	65.1	0.335567010309
2E6Z_A	280	0.0	1.0	1.9	2.1	66.25	0.473214285714	0.75	1.25	2.35	5.65	143.0	0.655963302752	0.2	5.8	5.95	18.05	271.6	1.50888888889	0.0	0.0	0.0	0.0	0.0	0.0	1.75	1.25	1.0	11.0	53.45	0.3340625	2.45	1.55	1.75	14.25	97.1	0.533516483516	0.0	2.0	3.0	5.0	159.15	0.780147058824	0.0	1.0	2.05	1.95	107.25	0.552835051546
2EZ5_W	288	0.0	0.0	0.0	0.0	0.0	0.0	2.0	0.0	0.0	8.0	1.46666666667	0.00672782874618	0.0	2.0	4.73333333333	3.26666666667	220.366666667	1.22425925926	0.0	2.0	1.9	6.1	104.066666667	0.401801801802	0.0	1.0	2.7	1.3	100.5	0.628125	0.866666666667	1.13333333333	1.6	6.4	78.4	0.430769230769	0.0	1.0	1.3	2.7	70.2333333333	0.344281045752	0.0	1.0	1.0	3.0	51.0	0.262886597938
2F52_A	288	0.0	0.0	0.0	0.0	0.0	0.0	1.0	6.0	7.55555555556	20.4444444444	409.277777778	1.87742099898	1.0	1.0	1.0	7.0	48.9444444444	0.271913580247	0.0	1.0	1.0	3.0	70.5	0.272200772201	6.0	1.0	1.0	27.0	68.9444444444	0.430902777778	2.0	1.0	1.0	11.0	52.6111111111	0.289072039072	0.0	1.0	3.55555555556	0.444444444444	183.666666667	0.900326797386	0.0	1.0	1.05555555556	2.94444444444	64.7222222222	0.333619702176
2FB7_A	289	0.0	1.0	2.4	1.6	83.9	0.599285714286	0.7	2.3	4.6	7.4	270.5	1.24082568807	2.1	1.9	2.4	13.6	108.6	0.603333333333	0.0	0.0	0.0	0.0	0.0	0.0	1.1	1.9	2.5	9.5	110.5	0.690625	1.2	9.8	16.9	27.1	764.3	4.19945054945	0.0	1.0	4.0	0.0	202.6	0.993137254902	0.0	0.0	0.0	0.0	0.0	0.0
2FCI_A	278	0.0	1.0	0.875	3.125	25.4375	0.181696428571	2.0625	0.9375	0.5	11.5	47.875	0.219610091743	4.625	3.375	3.5	28.5	186.3125	1.03506944444	0.0	1.0	1.875	2.125	128.75	0.497104247104	4.375	0.625	0.0625	19.9375	23.625	0.14765625	2.0	3.0	4.1875	15.8125	185.9375	1.02163461538	0.9375	3.0625	4.0625	11.9375	213.25	1.04534313725	0.0625	4.9375	8.875	11.125	426.125	2.19652061856
2FK4_A	288	1.7	2.3	2.4	13.6	90.1	0.643571428571	1.0	0.0	0.0	4.0	4.1	0.0188073394495	1.8	5.2	5.9	22.1	285.5	1.58611111111	1.0	0.0	0.0	4.0	5.5	0.0212355212355	0.0	0.0	0.0	0.0	0.0	0.0	0.3	2.7	3.0	9.0	148.2	0.814285714286	0.0	2.0	5.3	2.7	274.3	1.34460784314	0.9	1.1	1.0	7.0	57.3	0.295360824742
2G31_A	278	0.05	0.95	0.95	3.05	28.7	0.205	0.0	2.0	5.85	2.15	329.35	1.51077981651	0.0	6.0	13.0	11.0	592.2	3.29	0.0	0.0	0.0	0.0	0.0	0.0	0.0	5.0	8.45	11.55	340.35	2.1271875	0.0	5.0	10.1	9.9	462.5	2.54120879121	0.0	0.0	0.0	0.0	0.0	0.0	0.0	2.0	4.95	3.05	234.4	1.20824742268
2GAQ_A	283	0.0	1.0	1.21052631579	2.78947368421	41.4210526316	0.295864661654	0.947368421053	3.05263157895	4.57894736842	11.4210526316	259.157894737	1.18879768228	4.89473684211	5.10526315789	7.52631578947	32.4736842105	355.052631579	1.97251461988	1.31578947368	2.68421052632	2.15789473684	13.8421052632	158.947368421	0.61369640317	1.0	4.0	5.94736842105	14.0526315789	229.0	1.43125	1.0	2.0	4.73684210526	7.26315789474	222.842105263	1.22440717178	1.68421052632	4.31578947368	6.15789473684	17.8421052632	325.526315789	1.59571723426	0.105263157895	3.89473684211	4.89473684211	11.1052631579	236.789473684	1.22056429734
2GL1_A	288	4.61111111111	2.94444444444	4.61111111111	25.6111111111	163.5	1.16785714286	0.0	2.0	5.27777777778	2.72222222222	284.611111111	1.30555555556	0.0	2.0	2.33333333333	5.66666666667	110.388888889	0.613271604938	0.0	1.0	1.0	3.0	45.0555555556	0.17395967396	0.0	0.0	0.0	0.0	0.0	0.0	0.0	0.0	0.0	0.0	0.0	0.0	0.0	0.0	0.0	0.0	0.0	0.0	0.0	2.0	3.72222222222	4.27777777778	183.0	0.943298969072
2GMO_A	283	0.0	0.0	0.0	0.0	0.0	0.0	0.7	0.3	0.0	4.0	13.7	0.0628440366972	4.8	4.2	4.8	31.2	236.9	1.31611111111	0.0	0.0	0.0	0.0	0.0	0.0	2.5	3.5	7.0	17.0	288.3	1.801875	0.6	5.4	7.2	16.8	330.3	1.81483516484	1.0	1.0	1.4	6.6	82.1	0.402450980392	0.0	0.0	0.0	0.0	0.0	0.0
2GX1_A	278	1.9	3.8	4.75	18.05	172.7	1.23357142857	0.0	1.0	2.65	1.35	138.2	0.633944954128	0.0	2.0	5.0	3.0	201.25	1.11805555556	0.0	2.0	5.1	2.9	344.25	1.32915057915	0.0	0.0	0.0	0.0	0.0	0.0	0.0	1.0	0.55	3.45	25.05	0.137637362637	0.0	1.0	1.35	2.65	67.55	0.33112745098	0.0	0.0	0.0	0.0	0.0	0.0
2HGA_A	288	0.0	0.0	0.0	0.0	0.0	0.0	0.0	2.0	4.75	3.25	255.0	1.16972477064	1.9	6.1	10.95	21.05	515.15	2.86194444444	0.0	0.0	0.0	0.0	0.0	0.0	1.0	9.0	18.0	22.0	712.35	4.4521875	6.0	1.0	0.05	27.95	39.55	0.217307692308	0.7	1.3	1.85	6.15	93.15	0.456617647059	0.0	2.0	5.4	2.6	254.05	1.30953608247
2HH3_A	288	1.0	0.0	0.0	4.0	2.1	0.015	0.0	1.0	0.95	3.05	43.85	0.201146788991	0.8	2.2	2.3	9.7	105.75	0.5875	0.0	0.0	0.0	0.0	0.0	0.0	2.35	3.65	3.4	20.6	126.95	0.7934375	5.25	3.75	3.0	33.0	161.25	0.885989010989	0.0	2.0	2.3	5.7	125.9	0.617156862745	0.0	3.0	6.3	5.7	298.15	1.5368556701
2HM3_A	288	2.0	3.4	3.4	18.2	109.1	0.779285714286	0.0	0.0	0.0	0.0	0.0	0.0	0.0	1.0	3.6	0.4	160.0	0.888888888889	0.0	0.0	0.0	0.0	0.0	0.0	0.0	1.0	3.0	1.0	120.0	0.75	0.0	0.0	0.0	0.0	0.0	0.0	0.0	0.0	0.0	0.0	0.0	0.0	0.0	0.0	0.0	0.0	0.0	0.0
2HTF_A	283	0.0	3.0	7.18181818182	4.81818181818	252.909090909	1.80649350649	1.0	2.0	4.0	8.0	196.636363636	0.902001668057	6.0	3.0	3.18181818182	32.8181818182	172.090909091	0.956060606061	1.0	1.0	1.0	7.0	48.2727272727	0.186381186381	3.54545454545	4.45454545455	4.0	28.0	165.181818182	1.03238636364	1.90909090909	0.0909090909091	0.0	8.0	6.54545454545	0.035964035964	1.27272727273	1.72727272727	0.818181818182	11.1818181818	61.8181818182	0.30303030303	0.181818181818	1.81818181818	1.09090909091	6.90909090909	51.4545454545	0.265229615745
2HZD_A	285	0.0	1.0	2.6	1.4	90.32	0.645142857143	0.8	0.2	0.0	4.0	10.96	0.0502752293578	0.64	5.36	10.8	13.2	499.84	2.77688888889	0.0	1.0	2.68	1.32	171.16	0.660849420849	1.0	3.0	6.6	9.4	262.72	1.642	2.12	4.88	7.04	20.96	321.76	1.76791208791	0.0	2.0	5.84	2.16	293.4	1.43823529412	0.0	1.0	1.4	2.6	66.36	0.34206185567
2JM2_A	288	0.05	5.65	9.6	13.2	339.85	2.4275	0.0	0.0	0.0	0.0	0.0	0.0	0.0	2.0	6.65	1.35	293.3	1.62944444444	0.0	0.0	0.0	0.0	0.0	0.0	0.0	2.0	5.75	2.25	233.5	1.459375	0.0	0.0	0.0	0.0	0.0	0.0	0.0	0.0	0.0	0.0	0.0	0.0	0.0	0.0	0.0	0.0	0.0	0.0
2JNI_A	288	0.0	1.9	3.75	3.85	128.35	0.916785714286	0.0	0.0	0.0	0.0	0.0	0.0	0.0	1.0	2.5	1.5	109.5	0.608333333333	0.0	2.0	5.0	3.0	336.6	1.29961389961	0.0	4.0	7.35	8.65	285.7	1.785625	0.0	1.0	2.0	2.0	91.55	0.503021978022	0.0	0.0	0.0	0.0	0.0	0.0	0.0	0.0	0.0	0.0	0.0	0.0
2JOR_A	282	0.85	1.05	0.5	7.1	26.65	0.190357142857	0.0	6.0	13.85	10.15	757.0	3.47247706422	0.05	0.95	1.25	2.75	54.15	0.300833333333	0.0	1.0	1.5	2.5	95.7	0.369498069498	0.2	4.8	8.55	11.45	339.4	2.12125	0.15	1.85	4.2	3.8	187.3	1.02912087912	0.0	1.0	4.3	-0.3	220.4	1.08039215686	0.2	3.8	7.65	8.35	374.2	1.92886597938
2JOU_A	288	0.0	4.0	12.8666666667	3.13333333333	455.2	3.25142857143	0.0	0.0	0.0	0.0	0.0	0.0	0.0	6.0	15.6666666667	8.33333333333	688.933333333	3.82740740741	0.0	1.0	2.8	1.2	175.6	0.677992277992	0.0	2.0	4.6	3.4	190.2	1.18875	0.0	3.0	6.93333333333	5.06666666667	314.666666667	1.72893772894	0.0	2.0	5.53333333333	2.46666666667	288.333333333	1.41339869281	0.0	0.0	0.0	0.0	0.0	0.0
2JP6_A	288	1.92	3.84	3.8	19.24	134.96	0.964	0.0	0.0	0.0	0.0	0.0	0.0	0.0	1.0	2.4	1.6	108.52	0.602888888889	0.0	0.0	0.0	0.0	0.0	0.0	0.0	0.0	0.0	0.0	0.0	0.0	0.0	0.0	0.0	0.0	0.0	0.0	0.0	2.0	4.92	3.08	257.36	1.26156862745	0.0	0.0	0.0	0.0	0.0	0.0
2JR8_A	283	0.0	0.0	0.0	0.0	0.0	0.0	0.0	2.0	6.3	1.7	352.7	1.61788990826	0.0	1.0	2.6	1.4	112.2	0.623333333333	0.0	0.0	0.0	0.0	0.0	0.0	0.0	4.0	8.6	7.4	349.35	2.1834375	0.0	5.0	13.35	6.65	582.8	3.2021978022	0.0	0.0	0.0	0.0	0.0	0.0	0.0	2.0	7.5	0.5	365.1	1.88195876289
2JRE_A	288	0.0	0.0	0.0	0.0	0.0	0.0	0.0	2.0	3.84	4.16	208.68	0.957247706422	3.48	9.52	14.56	37.44	681.56	3.78644444444	0.0	0.0	0.0	0.0	0.0	0.0	4.84	4.16	3.16	32.84	166.36	1.03975	0.72	6.28	4.4	23.6	215.84	1.18593406593	0.0	2.0	2.64	5.36	135.84	0.665882352941	0.0	1.0	3.28	0.72	155.8	0.803092783505
2JRW_A	288	0.0	1.875	5.375	2.125	187.4375	1.33883928571	0.0	1.0	2.625	1.375	134.3125	0.616112385321	0.0	1.0	2.25	1.75	108.0625	0.600347222222	0.0	0.0	0.0	0.0	0.0	0.0	0.0	0.0	0.0	0.0	0.0	0.0	0.0	0.0	0.0	0.0	0.0	0.0	0.0	1.0	3.5	0.5	171.5	0.84068627451	0.0	1.0	3.125	0.875	148.1875	0.763853092784
2JUC_A	285	0.0	1.0	1.26666666667	2.73333333333	42.0666666667	0.300476190476	4.13333333333	1.86666666667	3.33333333333	20.6666666667	205.8	0.944036697248	1.66666666667	2.33333333333	2.33333333333	13.6666666667	125.266666667	0.695925925926	0.0666666666667	1.93333333333	1.8	6.2	89.3333333333	0.344916344916	0.0	1.0	1.06666666667	2.93333333333	51.6	0.3225	1.13333333333	2.86666666667	4.6	11.4	206.933333333	1.136996337	0.0	0.0	0.0	0.0	0.0	0.0	0.0	0.0	0.0	0.0	0.0	0.0
2JVG_A	289	0.0	0.0	0.0	0.0	0.0	0.0	0.0	0.0	0.0	0.0	0.0	0.0	0.0	5.0	4.8	15.2	218.45	1.21361111111	0.0	0.0	0.0	0.0	0.0	0.0	1.0	6.0	11.4	16.6	465.7	2.910625	0.45	3.55	8.1	7.9	392.8	2.15824175824	0.0	2.0	6.85	1.15	341.25	1.67279411765	0.0	2.0	4.95	3.05	223.55	1.15231958763
2JW1_A	288	0.0	1.86666666667	2.0	5.46666666667	75.6666666667	0.540476190476	3.53333333333	3.46666666667	3.26666666667	24.7333333333	233.133333333	1.06941896024	7.0	1.0	0.866666666667	31.1333333333	34.6666666667	0.192592592593	1.93333333333	0.0666666666667	0.0	8.0	12.8	0.0494208494208	3.13333333333	5.86666666667	6.73333333333	29.2666666667	279.2	1.745	5.6	5.4	5.93333333333	38.0666666667	300.4	1.65054945055	1.0	2.0	3.0	9.0	144.6	0.708823529412	0.0	1.0	1.73333333333	2.26666666667	79.6	0.410309278351
2JW5_A	283	1.16666666667	0.833333333333	0.666666666667	7.33333333333	21.9166666667	0.156547619048	0.25	2.75	3.91666666667	8.08333333333	222.666666667	1.02140672783	5.41666666667	8.58333333333	8.25	47.75	406.166666667	2.25648148148	1.0	1.0	0.833333333333	7.16666666667	44.5	0.171814671815	6.08333333333	2.91666666667	2.0	34.0	105.25	0.6578125	3.16666666667	1.83333333333	2.08333333333	17.9166666667	122.166666667	0.671245421245	0.583333333333	0.416666666667	0.0833333333333	3.91666666667	12.1666666667	0.0596405228758	1.5	1.5	0.916666666667	11.0833333333	56.5	0.291237113402
2JXO_A	288.1	1.0	1.0	2.0	6.0	70.4166666667	0.502976190476	0.333333333333	4.66666666667	9.5	10.5	562.083333333	2.57836391437	2.0	4.0	6.41666666667	17.5833333333	285.583333333	1.58657407407	0.0	0.0	0.0	0.0	0.0	0.0	3.08333333333	4.91666666667	5.75	26.25	225.5	1.409375	1.5	2.5	3.33333333333	12.6666666667	171.416666667	0.94184981685	1.0	2.0	4.58333333333	7.41666666667	232.5	1.13970588235	0.0	2.0	3.66666666667	4.33333333333	176.416666667	0.909364261168
2JZZ_A	270	0.0	0.0	0.0	0.0	0.0	0.0	0.8	1.2	1.75	6.25	95.55	0.438302752294	5.0	4.0	7.35	28.65	366.55	2.03638888889	0.0	0.0	0.0	0.0	0.0	0.0	3.0	1.0	1.7	14.3	76.15	0.4759375	3.15	3.85	3.0	25.0	129.85	0.713461538462	0.0	1.0	1.25	2.75	64.9	0.318137254902	0.0	1.0	1.55	2.45	70.65	0.364175257732
2K02_A	288	0.0	4.0	9.6	6.4	332.5	2.375	0.0	0.0	0.0	0.0	0.0	0.0	1.95	7.05	13.2	22.8	595.4	3.30777777778	0.95	1.05	1.1	6.9	89.35	0.344980694981	0.75	2.25	2.5	9.5	114.05	0.7128125	0.95	1.05	2.05	5.95	97.4	0.535164835165	0.7	6.3	12.85	15.15	670.95	3.28897058824	0.0	0.0	0.0	0.0	0.0	0.0
2K0N_A	288.3	0.0	0.0	0.0	0.0	0.0	0.0	0.0	2.0	2.15	5.85	114.15	0.523623853211	2.9	3.1	3.25	20.75	154.4	0.857777777778	0.0	0.0	0.0	0.0	0.0	0.0	0.75	5.25	9.6	14.4	365.7	2.285625	1.0	2.0	2.6	9.4	120.25	0.660714285714	0.05	3.95	5.2	10.8	253.2	1.24117647059	0.0	1.0	1.3	2.7	68.9	0.355154639175
2K14_A	280	0.0	0.0	0.0	0.0	0.0	0.0	0.0	2.0	5.0	3.0	268.35	1.23096330275	1.0	5.0	7.75	16.25	341.35	1.89638888889	0.0	0.0	0.0	0.0	0.0	0.0	6.0	5.0	5.3	38.7	202.8	1.2675	1.8	5.2	11.45	16.55	532.55	2.9260989011	0.0	1.0	2.6	1.4	130.95	0.641911764706	0.0	2.0	4.75	3.25	238.65	1.23015463918
2K2W_A	288	2.0	0.0	0.0	8.0	2.3	0.0164285714286	2.2	1.8	2.6	13.4	157.95	0.724541284404	4.0	10.0	13.75	42.25	618.0	3.43333333333	0.0	1.0	2.55	1.45	165.95	0.640733590734	2.05	4.95	5.95	22.05	251.25	1.5703125	3.2	3.8	7.8	20.2	370.1	2.03351648352	0.0	3.0	7.6	4.4	382.0	1.87254901961	0.0	0.0	0.0	0.0	0.0	0.0
2K7M_A	280	0.0	1.0	2.6	1.4	90.1	0.643571428571	0.0	6.0	15.4	8.6	843.5	3.86926605505	0.0	7.0	21.6	6.4	965.0	5.36111111111	0.0	0.0	0.0	0.0	0.0	0.0	0.0	3.0	8.4	3.6	337.4	2.10875	0.0	2.0	3.9	4.1	179.8	0.987912087912	0.0	1.0	2.3	1.7	121.2	0.594117647059	0.0	3.0	8.8	3.2	422.5	2.17783505155
2K85_A	285	0.0	0.0	0.0	0.0	0.0	0.0	1.0	0.0	0.0	4.0	11.3333333333	0.0519877675841	1.86666666667	4.13333333333	6.53333333333	17.4666666667	298.933333333	1.66074074074	1.0	1.0	2.0	6.0	131.4	0.507335907336	3.0	1.0	0.933333333333	15.0666666667	26.8	0.1675	0.0	3.0	3.73333333333	8.26666666667	180.4	0.991208791209	1.0	0.0	0.0	4.0	0.0	0.0	0.0666666666667	3.93333333333	5.13333333333	10.8666666667	269.533333333	1.38934707904
2K88_A	288	0.0	1.0	4.1	-0.1	140.9	1.00642857143	0.0	1.0	3.3	0.7	178.7	0.819724770642	0.0	4.0	8.8	7.2	401.7	2.23166666667	0.0	0.0	0.0	0.0	0.0	0.0	0.0	2.0	5.3	2.7	215.6	1.3475	0.0	4.0	9.3	6.7	434.9	2.38956043956	0.0	1.0	4.6	-0.6	228.3	1.11911764706	0.0	1.0	2.6	1.4	125.2	0.645360824742
2K9C_A	280	0.0	0.0	0.0	0.0	0.0	0.0	0.9	9.1	15.75	24.25	859.3	3.94174311927	2.0	7.0	8.7	27.3	412.55	2.29194444444	1.0	1.0	1.65	6.35	111.55	0.430694980695	2.0	6.0	5.5	26.5	217.85	1.3615625	2.7	8.3	10.6	33.4	491.8	2.7021978022	0.3	2.7	4.6	7.4	248.2	1.21666666667	1.05	7.95	16.35	19.65	807.8	4.16391752577
2K9Q_A	273	0.0	1.0	1.5	2.5	54.4	0.388571428571	0.0	2.0	1.75	6.25	82.5	0.378440366972	2.3	6.7	7.4	28.6	351.45	1.9525	0.0	0.0	0.0	0.0	0.0	0.0	1.3	5.7	6.5	21.5	267.3	1.670625	0.45	5.55	7.55	16.45	334.35	1.83708791209	0.1	1.9	4.05	3.95	202.1	0.99068627451	0.0	6.0	19.65	4.35	949.0	4.89175257732
2KAT_A	278	0.0	0.0	0.0	0.0	0.0	0.0	0.7	3.3	4.35	11.65	240.5	1.10321100917	3.7	11.3	12.25	47.75	557.9	3.09944444444	1.15	1.85	0.9	11.1	72.35	0.279343629344	1.0	3.0	3.75	12.25	161.45	1.0090625	0.0	1.0	1.85	2.15	81.55	0.448076923077	0.05	2.95	6.5	5.5	325.0	1.5931372549	0.0	8.0	22.35	9.65	1074.7	5.53969072165
2KCD_A	273	0.0	1.0	2.15	1.85	76.6	0.547142857143	1.7	2.3	2.15	13.85	138.15	0.63371559633	7.7	11.3	17.5	58.5	838.8	4.66	0.0	1.0	0.5	3.5	36.7	0.141698841699	0.95	2.05	3.9	8.1	160.4	1.0025	4.85	4.15	5.0	31.0	248.3	1.36428571429	0.0	3.0	6.95	5.05	358.4	1.7568627451	0.0	10.0	27.45	12.55	1337.6	6.89484536082
2KFD_A	285	0.0	0.0	0.0	0.0	0.0	0.0	2.0	1.0	0.0	12.0	21.1333333333	0.0969418960245	3.6	4.4	7.06666666667	24.9333333333	314.533333333	1.74740740741	0.533333333333	1.46666666667	1.06666666667	6.93333333333	71.5333333333	0.27619047619	0.0	0.0	0.0	0.0	0.0	0.0	0.0666666666667	2.93333333333	3.2	8.8	150.733333333	0.828205128205	0.0	0.0	0.0	0.0	0.0	0.0	0.0	1.0	2.33333333333	1.66666666667	114.6	0.590721649485
2KHK_A	288	0.0	0.0	0.0	0.0	0.0	0.0	0.0	0.0	0.0	0.0	0.0	0.0	0.0	4.0	10.0	6.0	447.5	2.48611111111	0.0	0.0	0.0	0.0	0.0	0.0	0.0	1.0	3.0	1.0	116.9	0.730625	0.0	4.0	11.6	4.4	528.3	2.90274725275	0.0	1.0	4.8	-0.8	239.9	1.17598039216	0.0	1.0	3.0	1.0	137.2	0.707216494845
2KIS_A	285	0.0	0.0	0.0	0.0	0.0	0.0	1.0	3.0	5.71428571429	10.2857142857	318.857142857	1.4626474443	1.85714285714	5.14285714286	8.57142857143	19.4285714286	379.714285714	2.10952380952	0.0	1.0	1.0	3.0	60.4285714286	0.233314947601	2.0	2.0	1.85714285714	14.1428571429	79.5714285714	0.497321428571	1.0	0.0	0.0	4.0	0.0	0.0	1.0	2.0	4.28571428571	7.71428571429	216.571428571	1.06162464986	0.0	1.0	1.85714285714	2.14285714286	101.285714286	0.522091310751
2KJ3_A	278	0.0	0.0	0.0	0.0	0.0	0.0	0.1	0.9	1.0	3.0	49.05	0.225	1.0	2.0	4.8	7.2	218.7	1.215	0.55	0.45	0.4	3.6	38.3	0.147876447876	3.05	4.95	6.4	25.6	255.65	1.5978125	1.1	4.9	9.2	14.8	424.4	2.33186813187	0.0	1.0	3.0	1.0	154.05	0.755147058824	0.45	6.55	14.55	13.45	700.35	3.61005154639
2KJM_A	278	0.0	0.0	0.0	0.0	0.0	0.0	0.0	0.0	0.0	0.0	0.0	0.0	0.0	1.0	2.15	1.85	93.05	0.516944444444	0.0	0.0	0.0	0.0	0.0	0.0	0.0	2.0	5.95	2.05	240.15	1.5009375	0.0	3.0	6.45	5.55	290.4	1.5956043956	0.1	0.9	0.5	3.5	26.55	0.130147058824	0.0	0.0	0.0	0.0	0.0	0.0
2KJR_A	273	0.0	2.0	3.9	4.1	138.1	0.986428571429	0.0	3.0	5.95	6.05	315.0	1.44495412844	4.85	3.15	3.5	28.5	181.75	1.00972222222	0.0	0.0	0.0	0.0	0.0	0.0	5.75	4.25	5.3	34.7	222.3	1.389375	0.2	1.8	3.35	4.65	157.55	0.865659340659	1.95	1.05	4.55	7.45	241.55	1.18406862745	0.0	9.0	25.25	10.75	1224.05	6.30953608247
2KJY_A	285	0.0	0.0	0.0	0.0	0.0	0.0	0.0	0.0	0.0	0.0	0.0	0.0	0.0	3.0	6.25	5.75	274.8	1.52666666667	0.0	0.0	0.0	0.0	0.0	0.0	0.0	3.0	5.25	6.75	206.0	1.2875	0.0	1.0	2.7	1.3	124.55	0.684340659341	0.0	1.0	3.2	0.8	163.15	0.799754901961	0.0	0.0	0.0	0.0	0.0	0.0
2KLR_A	270	0.0	0.0	0.0	0.0	0.0	0.0	1.8	2.2	2.8	13.2	176.0	0.807339449541	2.3	4.7	10.3	17.7	457.0	2.53888888889	0.0	0.0	0.0	0.0	0.0	0.0	4.0	5.0	4.5	31.5	204.0	1.275	3.0	1.0	0.7	15.3	33.7	0.185164835165	0.0	0.0	0.0	0.0	0.0	0.0	0.0	5.0	7.3	12.7	374.2	1.92886597938
2KNS_A	288	0.0	0.0	0.0	0.0	0.0	0.0	0.0	3.0	8.9	3.1	465.5	2.13532110092	0.0	5.0	10.8	9.2	484.75	2.69305555556	0.0	0.0	0.0	0.0	0.0	0.0	0.0	1.0	2.0	2.0	71.3	0.445625	0.0	3.0	4.4	7.6	203.95	1.1206043956	0.0	0.0	0.0	0.0	0.0	0.0	0.0	0.0	0.0	0.0	0.0	0.0
2KQY_A	273	0.0	1.0	1.55	2.45	57.05	0.4075	1.9	7.1	11.05	24.95	603.1	2.76651376147	3.95	6.05	4.2	35.8	213.15	1.18416666667	0.0	0.0	0.0	0.0	0.0	0.0	1.45	3.55	2.85	17.15	131.05	0.8190625	3.3	3.7	3.5	24.5	157.5	0.865384615385	0.0	0.0	0.0	0.0	0.0	0.0	0.0	0.0	0.0	0.0	0.0	0.0
2KRF_A	288	0.0	1.0	1.0	3.0	26.2	0.187142857143	0.0	2.0	4.0	4.0	209.7	0.961926605505	3.9	5.1	6.7	29.3	333.7	1.85388888889	0.0	0.0	0.0	0.0	0.0	0.0	3.0	2.0	3.4	16.6	126.1	0.788125	4.0	1.0	1.0	19.0	31.0	0.17032967033	0.0	0.0	0.0	0.0	0.0	0.0	0.0	1.0	3.6	0.4	167.5	0.863402061856
2KUD_A	283	0.0	0.0	0.0	0.0	0.0	0.0	1.7	1.3	1.23333333333	10.7666666667	83.1	0.38119266055	1.93333333333	3.06666666667	5.46666666667	14.5333333333	260.366666667	1.44648148148	0.0	0.0	0.0	0.0	0.0	0.0	6.13333333333	7.86666666667	8.5	47.5	374.7	2.341875	3.06666666667	8.93333333333	12.5333333333	35.4666666667	582.9	3.20274725275	0.0	0.0	0.0	0.0	0.0	0.0	0.0	1.0	2.06666666667	1.93333333333	106.433333333	0.548625429553
2KV7_A	283	0.0	0.0	0.0	0.0	0.0	0.0	0.0	3.0	5.96	6.04	306.92	1.40788990826	0.32	7.68	11.72	20.28	524.68	2.91488888889	0.0	1.0	3.0	1.0	191.12	0.737915057915	2.28	0.72	0.44	11.56	25.56	0.15975	0.0	3.0	4.8	7.2	208.6	1.14615384615	0.0	1.0	2.88	1.12	145.6	0.713725490196	0.0	1.0	3.56	0.44	171.44	0.883711340206
2KWU_A	288	0.0	0.0	0.0	0.0	0.0	0.0	1.0	1.0	1.0	7.0	47.25	0.216743119266	1.05	1.95	1.5	10.5	54.65	0.303611111111	0.95	0.05	0.0	4.0	8.0	0.030888030888	1.1	0.9	0.4	7.6	19.3	0.120625	0.85	0.15	0.0	4.0	9.0	0.0494505494505	0.0	1.0	1.0	3.0	50.5	0.247549019608	0.0	0.0	0.0	0.0	0.0	0.0
2KWV_A	288	0.0	0.0	0.0	0.0	0.0	0.0	1.0	0.0	0.0	4.0	1.2	0.00550458715596	0.45	5.55	7.5	16.5	341.55	1.8975	0.0	0.0	0.0	0.0	0.0	0.0	0.9	1.1	0.8	7.2	31.55	0.1971875	2.0	0.0	0.0	8.0	4.0	0.021978021978	0.0	0.0	0.0	0.0	0.0	0.0	0.0	0.0	0.0	0.0	0.0	0.0
2KXX_A	288	0.0	0.0	0.0	0.0	0.0	0.0	1.0	3.0	5.0	11.0	283.6	1.30091743119	3.7	4.3	9.95	22.05	475.1	2.63944444444	1.0	0.0	0.0	4.0	0.0	0.0	1.1	6.9	11.25	20.75	427.35	2.6709375	0.6	2.4	1.85	10.15	85.55	0.470054945055	0.1	2.9	4.8	7.2	252.75	1.23897058824	0.0	2.0	7.35	0.65	347.2	1.78969072165
2KYJ_A	283	1.6	2.2	1.1	14.1	66.95	0.478214285714	0.0	1.0	2.05	1.95	115.7	0.530733944954	0.0	2.0	2.3	5.7	115.1	0.639444444444	0.0	1.0	2.25	1.75	152.5	0.588803088803	0.45	1.55	1.65	6.35	72.25	0.4515625	0.0	1.0	1.0	3.0	58.7	0.322527472527	0.0	0.0	0.0	0.0	0.0	0.0	0.0	0.0	0.0	0.0	0.0	0.0
2KZ3_A	287	0.0	2.0	3.25	4.75	113.55	0.811071428571	0.0	2.0	6.15	1.85	339.05	1.55527522936	0.15	14.85	25.65	34.35	1126.85	6.26027777778	0.0	0.0	0.0	0.0	0.0	0.0	0.0	9.0	16.55	19.45	665.5	4.159375	0.15	2.85	4.95	7.05	232.55	1.27774725275	0.05	1.95	4.9	3.1	242.2	1.18725490196	0.0	1.0	2.95	1.05	145.5	0.75
2L28_A	288	0.0	0.0	0.0	0.0	0.0	0.0	4.08	3.92	4.32	27.68	247.88	1.13706422018	3.88	9.12	8.68	43.32	441.08	2.45044444444	1.0	3.0	4.12	11.88	307.8	1.18841698842	8.96	7.04	6.88	57.12	287.64	1.79775	3.0	2.0	1.84	18.16	75.04	0.412307692308	0.92	1.08	0.84	7.16	34.6	0.169607843137	0.8	6.2	15.04	12.96	746.48	3.84783505155
2L3O_A	283	0.05	1.85	2.15	5.45	71.65	0.511785714286	1.9	3.1	5.4	14.6	309.25	1.41857798165	6.55	8.45	15.1	44.9	721.85	4.01027777778	0.0	0.0	0.0	0.0	0.0	0.0	2.25	5.75	8.0	24.0	322.15	2.0134375	3.15	1.85	1.25	18.75	82.65	0.454120879121	0.95	0.05	0.05	3.95	6.9	0.0338235294118	0.0	2.0	4.8	3.2	235.15	1.21211340206
2L4F_A	288	0.0	1.0	1.0	3.0	32.5	0.232142857143	1.0	1.0	2.65	5.35	135.8	0.622935779817	1.0	2.0	2.3	9.7	111.7	0.620555555556	0.0	1.0	1.0	3.0	70.95	0.273938223938	0.0	2.0	4.95	3.05	198.7	1.241875	1.0	3.0	7.2	8.8	337.8	1.85604395604	0.0	0.0	0.0	0.0	0.0	0.0	0.0	1.0	3.75	0.25	168.05	0.866237113402
2L5G_A	285	0.0	0.0	0.0	0.0	0.0	0.0	0.0	1.0	2.0	2.0	116.085714286	0.53250327654	0.114285714286	8.88571428571	12.2	23.8	536.657142857	2.98142857143	0.0	0.0	0.0	0.0	0.0	0.0	0.0	0.0	0.0	0.0	0.0	0.0	0.914285714286	0.0857142857143	0.0	4.0	6.94285714286	0.038147566719	0.0	2.0	4.68571428571	3.31428571429	243.028571429	1.19131652661	0.0	1.0	2.17142857143	1.82857142857	113.6	0.585567010309
2L5G_B	285	0.0	0.0	0.0	0.0	0.0	0.0	0.0	0.0	0.0	0.0	0.0	0.0	0.828571428571	3.17142857143	4.02857142857	11.9714285714	191.114285714	1.06174603175	0.0	0.0	0.0	0.0	0.0	0.0	0.0285714285714	1.97142857143	1.77142857143	6.22857142857	58.4285714286	0.365178571429	1.14285714286	1.85714285714	1.34285714286	10.6571428571	86.9714285714	0.477864992151	0.0571428571429	1.94285714286	2.6	5.4	146.885714286	0.720028011204	0.0	0.0	0.0	0.0	0.0	0.0
2L5I_A	278	0.0	0.0	0.0	0.0	0.0	0.0	0.0	1.0	1.75	2.25	95.0	0.435779816514	0.0	0.0	0.0	0.0	0.0	0.0	0.0	0.0	0.0	0.0	0.0	0.0	0.0	1.0	3.375	0.625	129.375	0.80859375	0.125	1.875	2.875	5.125	127.125	0.698489010989	0.0	1.0	2.25	1.75	118.0	0.578431372549	0.0	1.0	1.625	2.375	77.625	0.400128865979
2L5Y_A	288	0.0	0.0	0.0	0.0	0.0	0.0	1.6	4.4	5.75	18.25	326.75	1.49885321101	8.85	5.15	4.1	51.9	237.75	1.32083333333	1.9	2.1	1.7	14.3	135.35	0.522586872587	3.95	3.05	2.4	25.6	110.3	0.689375	5.65	3.35	4.8	31.2	236.85	1.30137362637	2.65	1.35	3.15	12.85	165.4	0.810784313725	2.8	6.2	12.9	23.1	635.8	3.27731958763
2LAZ_A	285	0.0	0.0	0.0	0.0	0.0	0.0	0.208333333333	0.791666666667	0.0416666666667	3.95833333333	20.625	0.0946100917431	0.625	1.375	1.125	6.875	67.625	0.375694444444	0.0	1.0	1.20833333333	2.79166666667	88.5	0.341698841699	0.0	3.0	6.91666666667	5.08333333333	261.125	1.63203125	0.0	1.0	3.875	0.125	165.958333333	0.911858974359	0.0	0.0	0.0	0.0	0.0	0.0	0.0	2.0	3.0	5.0	135.541666667	0.69866838488
2LHU_A	288	0.0	0.0	0.0	0.0	0.0	0.0	0.0	1.0	2.25	1.75	130.75	0.599770642202	1.0	3.0	3.05	12.95	128.35	0.713055555556	0.0	1.0	1.2	2.8	70.6	0.272586872587	0.7	1.3	0.9	7.1	35.35	0.2209375	0.05	1.95	1.95	6.05	85.15	0.467857142857	0.1	0.9	0.55	3.45	28.3	0.138725490196	0.0	1.0	1.9	2.1	86.75	0.447164948454
2LL2_A	282	0.0	0.0	0.0	0.0	0.0	0.0	0.0	0.0	0.0	0.0	0.0	0.0	0.0	1.0	2.0	2.0	99.6	0.553333333333	0.0	0.0	0.0	0.0	0.0	0.0	0.0	2.0	2.6	5.4	111.3	0.695625	0.0	0.0	0.0	0.0	0.0	0.0	0.0	0.0	0.0	0.0	0.0	0.0	0.0	1.0	1.4	2.6	73.5	0.378865979381
2LNV_A	288	0.0	0.0	0.0	0.0	0.0	0.0	0.0	1.0	1.7	2.3	86.9	0.398623853211	4.8	4.2	10.3	25.7	478.7	2.65944444444	0.0	0.0	0.0	0.0	0.0	0.0	2.4	6.6	8.7	27.3	367.0	2.29375	2.7	2.3	2.5	17.5	115.0	0.631868131868	0.0	4.0	10.2	5.8	535.1	2.62303921569	0.0	1.0	3.6	0.4	171.1	0.881958762887
2LSK_A	288	1.0	0.0	0.0	4.0	0.95	0.00678571428571	0.0	3.0	4.95	7.05	266.7	1.22339449541	4.2	7.8	5.85	42.15	270.65	1.50361111111	1.25	0.75	0.6	7.4	48.15	0.185907335907	4.9	6.1	10.2	33.8	415.35	2.5959375	4.25	1.75	1.0	23.0	71.4	0.392307692308	2.0	2.0	3.9	12.1	207.4	1.01666666667	0.0	0.0	0.0	0.0	0.0	0.0
2NLU_A	288	0.0	1.0	1.75	2.25	64.625	0.461607142857	2.625	5.375	6.0	26.0	355.75	1.63188073394	2.0	2.0	0.9375	15.0625	62.6875	0.348263888889	0.6875	1.3125	2.4375	5.5625	170.25	0.657335907336	2.125	1.875	3.625	12.375	145.875	0.91171875	1.3125	0.6875	0.3125	7.6875	22.9375	0.12603021978	0.0	3.0	6.5625	5.4375	350.625	1.71875	0.0	2.0	3.8125	4.1875	187.125	0.96456185567
2NX6_A	288	1.3	4.1	2.9	18.7	118.7	0.847857142857	0.0	1.0	0.8	3.2	36.2	0.166055045872	0.0	0.0	0.0	0.0	0.0	0.0	0.0	0.0	0.0	0.0	0.0	0.0	0.0	0.0	0.0	0.0	0.0	0.0	0.0	0.0	0.0	0.0	0.0	0.0	0.0	0.0	0.0	0.0	0.0	0.0	0.0	0.0	0.0	0.0	0.0	0.0
2NX7_A	288	3.6	1.8	0.9	20.7	65.3	0.466428571429	0.0	0.0	0.0	0.0	0.0	0.0	0.0	3.0	9.8	2.2	430.3	2.39055555556	0.0	0.0	0.0	0.0	0.0	0.0	0.0	0.0	0.0	0.0	0.0	0.0	0.0	0.0	0.0	0.0	0.0	0.0	0.0	0.0	0.0	0.0	0.0	0.0	0.0	0.0	0.0	0.0	0.0	0.0
2OQ9_A	288	0.2	3.4	4.2	10.2	148.6	1.06142857143	0.0	0.0	0.0	0.0	0.0	0.0	0.0	0.0	0.0	0.0	0.0	0.0	0.0	0.0	0.0	0.0	0.0	0.0	0.0	1.0	3.6	0.4	134.3	0.839375	0.0	0.0	0.0	0.0	0.0	0.0	0.0	2.0	5.6	2.4	283.0	1.38725490196	0.0	0.0	0.0	0.0	0.0	0.0
2OV6_A	288	0.0	0.0	0.0	0.0	0.0	0.0	0.0	2.0	2.7	5.3	156.0	0.715596330275	1.0	9.0	18.7	21.3	869.4	4.83	0.0	1.0	3.0	1.0	204.2	0.788416988417	1.2	11.8	16.2	35.8	652.4	4.0775	1.7	4.3	9.7	14.3	430.4	2.36483516484	0.6	1.4	4.2	3.8	210.0	1.02941176471	0.3	0.7	0.2	3.8	16.7	0.0860824742268
2RLZ_A	278	0.0	0.0	0.0	0.0	0.0	0.0	0.5	2.5	2.4	9.6	148.5	0.68119266055	2.6	6.4	6.9	29.1	311.1	1.72833333333	0.0	0.0	0.0	0.0	0.0	0.0	2.2	7.8	10.2	29.8	412.9	2.580625	0.0	2.0	2.9	5.1	124.9	0.686263736264	0.0	3.0	8.0	4.0	401.2	1.96666666667	0.0	0.0	0.0	0.0	0.0	0.0
2RMJ_A	288	2.6	4.4	7.7	20.3	291.65	2.08321428571	1.75	8.25	8.65	31.35	531.85	2.43967889908	2.2	2.8	3.3	16.7	163.1	0.906111111111	0.55	1.45	1.8	6.2	130.2	0.502702702703	5.55	4.45	5.45	34.55	254.0	1.5875	3.45	4.55	4.1	27.9	196.65	1.08049450549	0.05	0.95	0.9	3.1	35.3	0.173039215686	0.35	4.65	7.8	12.2	371.0	1.91237113402
2RMR_A	288	0.0	0.0	0.0	0.0	0.0	0.0	2.9	3.1	3.1	20.9	169.9	0.779357798165	1.0	7.0	12.65	19.35	552.0	3.06666666667	0.0	0.0	0.0	0.0	0.0	0.0	3.0	2.0	3.4	16.6	135.25	0.8453125	0.85	3.15	2.85	13.15	145.7	0.800549450549	0.0	2.0	3.6	4.4	172.55	0.845833333333	0.0	1.0	1.55	2.45	72.4	0.373195876289
2RNN_A	283	0.95	0.05	0.05	3.95	4.8	0.0342857142857	0.0	3.0	3.7	8.3	197.85	0.907568807339	3.05	10.95	14.3	41.7	695.55	3.86416666667	0.0	2.0	4.0	4.0	243.4	0.939768339768	1.95	8.05	13.45	26.55	541.45	3.3840625	1.8	4.2	3.0	21.0	170.2	0.935164835165	1.0	1.0	2.8	5.2	147.55	0.723284313725	0.0	1.0	3.65	0.35	176.15	0.907989690722
2RON_A	289	0.15	2.85	3.0	9.0	98.85	0.706071428571	3.6	16.4	24.7	55.3	1416.6	6.49816513761	6.3	18.7	27.15	72.85	1273.45	7.07472222222	0.0	2.0	4.05	3.95	257.45	0.994015444015	3.5	4.5	3.7	28.3	187.25	1.1703125	3.4	13.6	19.15	48.85	904.7	4.97087912088	0.05	6.95	13.0	15.0	682.1	3.34362745098	1.65	8.35	14.75	25.25	728.8	3.75670103093
2RQ5_A	288	1.0	3.0	5.2	10.8	173.35	1.23821428571	1.0	1.0	0.75	7.25	46.1	0.211467889908	5.15	14.85	21.2	58.8	1013.95	5.63305555556	1.0	1.0	1.65	6.35	106.1	0.409652509653	1.4	1.6	1.45	10.55	68.55	0.4284375	2.4	3.6	2.4	21.6	138.85	0.762912087912	0.25	4.75	6.25	13.75	302.55	1.48308823529	1.0	1.0	1.0	7.0	54.4	0.280412371134
2RQC_A	288	0.0	1.0	0.9	3.1	25.3	0.180714285714	1.0	7.0	8.7	23.3	407.25	1.86811926606	4.7	3.3	6.55	25.45	307.15	1.70638888889	0.0	0.0	0.0	0.0	0.0	0.0	4.0	2.0	3.8	20.2	153.5	0.959375	1.0	4.0	6.0	14.0	247.75	1.36126373626	1.05	2.95	5.7	10.3	278.45	1.36495098039	0.0	1.0	1.55	2.45	72.45	0.373453608247
2RQS_A	289	1.0	0.0	0.0	4.0	3.0	0.0214285714286	1.15	3.85	5.6	14.4	316.6	1.45229357798	3.0	5.0	5.0	27.0	226.55	1.25861111111	0.0	0.0	0.0	0.0	0.0	0.0	3.7	3.3	4.55	23.45	201.75	1.2609375	2.3	1.7	2.25	13.75	105.45	0.579395604396	0.0	3.0	7.85	4.15	382.25	1.8737745098	0.2	1.8	0.3	7.7	38.55	0.198711340206
2RRH_A	288	0.0	0.0	0.0	0.0	0.0	0.0	0.0	1.0	1.95	2.05	111.25	0.510321100917	0.0	3.0	7.05	4.95	315.4	1.75222222222	0.0	0.0	0.0	0.0	0.0	0.0	0.0	2.0	3.2	4.8	138.45	0.8653125	0.0	1.0	2.9	1.1	122.55	0.673351648352	0.0	1.0	2.0	2.0	113.95	0.558578431373	0.0	1.0	4.75	-0.75	227.35	1.17190721649
2V31_A	287.0	0.85	2.15	3.6	8.4	137.45	0.981785714286	2.25	4.75	9.8	18.2	560.3	2.57018348624	1.05	5.95	14.45	13.55	652.6	3.62555555556	0.0	0.0	0.0	0.0	0.0	0.0	4.55	7.45	12.2	35.8	527.95	3.2996875	1.9	4.1	8.05	15.95	388.0	2.13186813187	1.05	3.95	7.05	12.95	372.1	1.82401960784	0.0	1.0	1.2	2.8	59.65	0.307474226804
8TFV_A	278	0.0	1.88888888889	2.38888888889	5.16666666667	87.3888888889	0.624206349206	0.0	0.0	0.0	0.0	0.0	0.0	0.0	0.0	0.0	0.0	0.0	0.0	0.0	0.0	0.0	0.0	0.0	0.0	0.0	1.0	2.72222222222	1.27777777778	108.722222222	0.679513888889	0.0	2.0	4.27777777778	3.72222222222	191.055555556	1.04975579976	0.0	1.0	3.22222222222	0.777777777778	166.666666667	0.816993464052	0.0	0.0	0.0	0.0	0.0	0.0
1OEI_A	293	0.0	0.0	0.0	0.0	0.0	0.0	0.0	0.0	0.0	0.0	0.0	0.0	0.0	0.0	0.0	0.0	0.0	0.0	0.0	3.0	8.55	3.45	515.9	1.99189189189	0.0	0.0	0.0	0.0	0.0	0.0	0.0	0.0	0.0	0.0	0.0	0.0	0.0	0.0	0.0	0.0	0.0	0.0	0.0	3.0	6.95	5.05	353.15	1.82036082474
2JX6_A	293.15	0.0	0.0	0.0	0.0	0.0	0.0	0.0	0.0	0.0	0.0	0.0	0.0	0.0	2.0	6.6	1.4	286.9	1.59388888889	0.0	1.0	3.6	0.4	223.35	0.862355212355	0.0	2.0	6.8	1.2	256.45	1.6028125	0.0	1.0	3.0	1.0	141.2	0.775824175824	0.0	0.0	0.0	0.0	0.0	0.0	0.0	0.0	0.0	0.0	0.0	0.0
1A5E_A	293	0.0	1.0	2.0	2.0	67.1578947368	0.47969924812	0.0	1.0	1.0	3.0	44.6315789474	0.20473201352	8.68421052632	8.31578947368	11.0	57.0	505.157894737	2.80643274854	0.0	2.0	5.36842105263	2.63157894737	338.631578947	1.30745783377	5.05263157895	4.94736842105	2.84210526316	37.1578947368	142.789473684	0.892434210526	1.0	2.0	5.78947368421	6.21052631579	270.473684211	1.48611914401	1.94736842105	3.05263157895	9.26315789474	10.7368421053	473.526315789	2.32120743034	1.0	4.0	7.63157894737	12.3684210526	373.0	1.92268041237
1A6B_B	293	1.95238095238	1.04761904762	0.952380952381	11.0476190476	36.619047619	0.26156462585	0.0	0.0	0.0	0.0	0.0	0.0	0.0	1.0	1.80952380952	2.19047619048	78.5714285714	0.436507936508	0.0	1.0	1.80952380952	2.19047619048	109.142857143	0.42140099283	0.0	0.0	0.0	0.0	0.0	0.0	0.0	0.0	0.0	0.0	0.0	0.0	0.0	0.0	0.0	0.0	0.0	0.0	0.047619047619	0.952380952381	0.619047619048	3.38095238095	26.9523809524	0.138929798724
1ABV_A	293	1.0	0.0	0.0	4.0	5.0	0.0357142857143	3.0	3.0	4.0	20.0	212.0	0.97247706422	4.0	7.0	10.0	34.0	406.0	2.25555555556	1.0	0.0	0.0	4.0	9.0	0.034749034749	1.0	7.0	9.0	23.0	326.0	2.0375	1.0	3.0	4.0	12.0	176.0	0.967032967033	2.0	1.0	0.0	12.0	25.0	0.122549019608	0.0	2.0	6.0	2.0	253.0	1.30412371134
1AG2_A	293	0.0	0.0	0.0	0.0	0.0	0.0	2.0	1.0	0.0	12.0	37.0	0.169724770642	0.0	2.0	3.0	5.0	155.0	0.861111111111	0.0	1.0	3.0	1.0	162.0	0.625482625483	5.0	4.0	4.0	32.0	175.0	1.09375	1.0	2.0	1.0	11.0	79.0	0.434065934066	3.0	4.0	6.0	22.0	254.0	1.24509803922	0.0	3.0	6.0	6.0	270.0	1.39175257732
1AKK_A	293	0.0	2.0	2.0	6.0	81.0	0.578571428571	1.0	3.0	3.0	13.0	136.0	0.623853211009	3.0	3.0	1.0	23.0	99.0	0.55	0.0	1.0	0.0	4.0	23.0	0.0888030888031	0.0	3.0	3.0	9.0	127.0	0.79375	2.0	4.0	8.0	16.0	305.0	1.67582417582	0.0	2.0	2.0	6.0	133.0	0.651960784314	0.0	3.0	5.0	7.0	205.0	1.05670103093
1AOT_F	293	0.0	0.0	0.0	0.0	0.0	0.0	1.0	3.0	6.0	10.0	322.0	1.47706422018	7.0	3.0	3.0	37.0	165.0	0.916666666667	1.0	1.0	1.0	7.0	97.0	0.374517374517	1.0	3.0	3.0	13.0	119.0	0.74375	3.0	2.0	1.0	19.0	46.0	0.252747252747	0.0	1.0	2.0	2.0	103.0	0.504901960784	0.0	4.0	7.0	9.0	286.0	1.47422680412
1AZE_A	293	0.0	0.0	0.0	0.0	0.0	0.0	1.5	1.5	0.7	11.3	65.7	0.301376146789	1.8	2.2	2.6	13.4	129.4	0.718888888889	0.9	0.1	0.1	3.9	12.4	0.0478764478764	0.2	1.8	0.9	7.1	49.1	0.306875	1.7	2.3	3.7	12.3	173.8	0.954945054945	0.0	2.0	4.1	3.9	203.4	0.997058823529	0.0	0.0	0.0	0.0	0.0	0.0
1B2T_A	295.5	1.95	1.85	1.2	14.0	49.25	0.351785714286	0.0	1.0	1.4	2.6	76.05	0.348853211009	2.15	3.85	6.45	17.55	302.6	1.68111111111	0.7	0.3	0.0	4.0	17.15	0.0662162162162	1.0	2.0	3.65	8.35	151.05	0.9440625	2.35	2.65	2.45	17.55	122.75	0.674450549451	0.0	3.0	5.5	6.5	279.35	1.3693627451	0.0	5.0	13.8	6.2	685.3	3.5324742268
1B9G_A	293	0.0	0.0	0.0	0.0	0.0	0.0	1.0	3.0	7.0	9.0	400.0	1.83486238532	3.0	3.0	4.0	20.0	170.0	0.944444444444	0.0	0.0	0.0	0.0	0.0	0.0	1.0	2.0	2.0	10.0	114.0	0.7125	1.0	0.0	0.0	4.0	4.0	0.021978021978	0.0	1.0	1.0	3.0	59.0	0.289215686275	0.0	0.0	0.0	0.0	0.0	0.0
1B9P_A	293	0.0	1.0	5.0	-1.0	181.0	1.29285714286	0.0	1.0	3.0	1.0	141.0	0.646788990826	0.0	2.0	5.0	3.0	237.0	1.31666666667	0.0	0.0	0.0	0.0	0.0	0.0	0.0	1.0	2.0	2.0	92.0	0.575	0.0	3.0	7.0	5.0	312.0	1.71428571429	0.0	0.0	0.0	0.0	0.0	0.0	0.0	1.0	3.0	1.0	127.0	0.654639175258
1BBG_A	293	0.0	0.0	0.0	0.0	0.0	0.0	0.0	0.0	0.0	0.0	0.0	0.0	0.0	1.0	3.0	1.0	130.0	0.722222222222	0.0	0.0	0.0	0.0	0.0	0.0	0.0	2.0	4.0	4.0	147.0	0.91875	0.0	2.0	4.0	4.0	151.0	0.82967032967	0.0	0.0	0.0	0.0	0.0	0.0	0.0	0.0	0.0	0.0	0.0	0.0
1BEI_A	293	2.0	3.7	4.5	18.3	148.1	1.05785714286	0.0	2.0	4.4	3.6	234.65	1.07637614679	0.0	1.0	2.0	2.0	94.25	0.523611111111	0.0	0.0	0.0	0.0	0.0	0.0	0.0	0.0	0.0	0.0	0.0	0.0	0.0	2.0	3.5	4.5	150.5	0.826923076923	0.0	1.0	2.0	2.0	98.55	0.483088235294	0.0	1.0	3.0	1.0	148.15	0.763659793814
1BGK_A	293	1.93333333333	3.66666666667	5.6	16.8	193.2	1.38	0.0	1.0	1.13333333333	2.86666666667	73.4	0.336697247706	0.0	2.0	2.66666666667	5.33333333333	122.733333333	0.681851851852	0.0	1.0	2.06666666667	1.93333333333	149.2	0.576061776062	0.0	1.0	4.0	0.0	164.733333333	1.02958333333	0.0	0.0	0.0	0.0	0.0	0.0	0.0	0.0	0.0	0.0	0.0	0.0	0.0	1.0	2.0	2.0	108.333333333	0.558419243986
1BK8_A	292.5	4.08	3.6	5.24	25.48	186.92	1.33514285714	0.32	1.68	0.92	7.08	53.52	0.245504587156	0.0	1.0	3.52	0.48	162.64	0.903555555556	0.0	3.0	5.0	7.0	310.04	1.19706563707	0.0	0.0	0.0	0.0	0.0	0.0	0.0	0.0	0.0	0.0	0.0	0.0	0.0	0.0	0.0	0.0	0.0	0.0	0.0	4.0	5.88	10.12	294.56	1.51835051546
1BRZ_A	295	4.44186046512	3.37209302326	3.23255813953	28.023255814	119.813953488	0.855813953488	0.0	1.0	1.95348837209	2.04651162791	103.697674419	0.47567740559	0.0232558139535	2.97674418605	6.11627906977	5.88372093023	270.069767442	1.5003875969	0.0	0.0	0.0	0.0	0.0	0.0	0.0	2.0	3.46511627907	4.53488372093	136.953488372	0.855959302326	0.0	1.0	0.790697674419	3.20930232558	30.6976744186	0.168668540762	0.0	0.0	0.0	0.0	0.0	0.0	0.0	1.0	3.04651162791	0.953488372093	155.674418605	0.802445456725
1BSH_A	295	0.0	0.0	0.0	0.0	0.0	0.0	1.03333333333	0.966666666667	0.366666666667	7.63333333333	33.1666666667	0.152140672783	2.36666666667	9.63333333333	16.3333333333	31.6666666667	762.633333333	4.23685185185	0.0	0.0	0.0	0.0	0.0	0.0	5.0	5.0	5.23333333333	34.7666666667	230.3	1.439375	5.23333333333	5.76666666667	5.33333333333	38.6666666667	284.4	1.56263736264	0.5	4.5	9.63333333333	10.3666666667	498.233333333	2.44232026144	0.0333333333333	5.96666666667	14.4333333333	9.56666666667	696.8	3.59175257732
1BUY_A	293	0.0	0.0	0.0	0.0	0.0	0.0	3.0	1.0	3.0	13.0	177.0	0.811926605505	9.0	14.0	15.0	77.0	705.0	3.91666666667	0.0	3.0	2.0	10.0	155.0	0.598455598456	3.0	8.0	8.0	36.0	319.0	1.99375	1.0	4.0	5.0	15.0	294.0	1.61538461538	0.0	1.0	1.0	3.0	31.0	0.151960784314	1.0	1.0	1.0	7.0	64.0	0.329896907216
1BV2_A	293	3.85714285714	3.57142857143	3.42857142857	26.2857142857	125.571428571	0.89693877551	0.0	0.0	0.0	0.0	0.0	0.0	1.14285714286	2.85714285714	2.5	13.5	134.285714286	0.746031746032	0.0	0.0	0.0	0.0	0.0	0.0	2.07142857143	3.92857142857	2.35714285714	21.6428571429	108.857142857	0.680357142857	1.21428571429	3.78571428571	3.07142857143	16.9285714286	140.5	0.771978021978	0.0	0.0	0.0	0.0	0.0	0.0	0.0	0.0	0.0	0.0	0.0	0.0
1C55_A	293	3.0	4.77142857143	4.94285714286	26.1428571429	189.828571429	1.35591836735	0.0	2.0	3.57142857143	4.42857142857	181.685714286	0.833420707733	0.0285714285714	1.97142857143	2.54285714286	5.45714285714	108.628571429	0.603492063492	0.0	1.0	4.0	0.0	261.4	1.00926640927	0.0	0.0	0.0	0.0	0.0	0.0	0.0	0.0	0.0	0.0	0.0	0.0	0.0	1.0	1.62857142857	2.37142857143	82.7714285714	0.405742296919	0.0	1.0	2.05714285714	1.94285714286	109.714285714	0.565537555228
1C8P_A	293	0.0	0.0	0.0	0.0	0.0	0.0	1.0	0.0	0.0	4.0	2.45	0.0112385321101	2.5	2.5	1.6	18.4	81.1	0.450555555556	1.3	4.7	4.0	20.0	269.65	1.04111969112	2.0	1.0	1.0	11.0	39.55	0.2471875	1.1	2.9	3.8	12.2	177.2	0.973626373626	0.5	4.5	8.2	11.8	420.5	2.0612745098	0.5	2.5	5.0	7.0	254.8	1.31340206186
1CG7_A	293	0.0	0.0	0.0	0.0	0.0	0.0	1.0	2.0	3.0	9.0	151.833333333	0.696483180428	1.0	4.0	7.5	12.5	330.833333333	1.83796296296	0.0	1.0	0.966666666667	3.03333333333	40.3333333333	0.155727155727	1.56666666667	1.43333333333	3.23333333333	8.76666666667	140.966666667	0.881041666667	0.0	2.0	3.0	5.0	138.433333333	0.760622710623	0.0	2.0	5.73333333333	2.26666666667	282.666666667	1.38562091503	0.0	0.0	0.0	0.0	0.0	0.0
1CHV_S	293	0.0	0.0	0.0	0.0	0.0	0.0	0.0	2.0	3.0	5.0	163.0	0.747706422018	0.0	6.0	14.0	10.0	607.0	3.37222222222	0.0	0.0	0.0	0.0	0.0	0.0	0.0	7.0	10.0	18.0	401.0	2.50625	0.0	1.0	2.0	2.0	76.0	0.417582417582	0.0	3.0	4.0	8.0	236.0	1.1568627451	0.0	0.0	0.0	0.0	0.0	0.0
1CIX_A	293	1.5	4.25	4.41666666667	18.5833333333	164.75	1.17678571429	0.0	2.0	5.29166666667	2.70833333333	276.583333333	1.26873088685	0.0	3.0	6.25	5.75	266.25	1.47916666667	0.0	0.0	0.0	0.0	0.0	0.0	0.0416666666667	1.95833333333	1.95833333333	6.04166666667	80.0	0.5	0.0	1.0	2.16666666667	1.83333333333	93.6666666667	0.514652014652	0.0	0.0	0.0	0.0	0.0	0.0	0.0	0.0	0.0	0.0	0.0	0.0
1CMR_A	293	1.0	4.66666666667	5.66666666667	17.0	210.0	1.5	0.0	0.0	0.0	0.0	0.0	0.0	0.0	1.0	2.94444444444	1.05555555556	122.333333333	0.67962962963	0.0	2.0	3.44444444444	4.55555555556	222.444444444	0.858858858859	0.0	1.0	1.0	3.0	45.8888888889	0.286805555556	0.0	1.0	0.944444444444	3.05555555556	41.8333333333	0.229853479853	0.0	0.0	0.0	0.0	0.0	0.0	0.0	2.0	6.44444444444	1.55555555556	300.777777778	1.55040091638
1CNN_A	293.00	1.41176470588	4.23529411765	5.35294117647	17.2352941176	226.0	1.61428571429	0.0	0.0	0.0	0.0	0.0	0.0	0.0	0.0	0.0	0.0	0.0	0.0	0.0	0.0	0.0	0.0	0.0	0.0	0.0	0.0	0.0	0.0	0.0	0.0	0.0	0.0	0.0	0.0	0.0	0.0	0.0	1.0	2.17647058824	1.82352941176	120.235294118	0.589388696655	0.0	0.0	0.0	0.0	0.0	0.0
1CWX_A	293	0.0	0.0	0.0	0.0	0.0	0.0	0.0	1.0	1.0	3.0	52.0	0.238532110092	0.0	3.0	7.5	4.5	337.75	1.87638888889	0.0	0.0	0.0	0.0	0.0	0.0	0.0	3.0	5.0	7.0	202.5	1.265625	0.0	1.0	1.75	2.25	67.25	0.369505494505	0.0	0.0	0.0	0.0	0.0	0.0	0.0	0.0	0.0	0.0	0.0	0.0
1D2B_A	293	0.379310344828	5.41379310345	7.72413793103	15.4482758621	262.689655172	1.8763546798	3.48275862069	4.51724137931	6.34482758621	25.6551724138	382.75862069	1.7557734894	3.13793103448	5.86206896552	8.89655172414	27.1034482759	404.379310345	2.24655172414	0.724137931034	0.275862068966	0.0	4.0	15.724137931	0.0607109572627	2.03448275862	5.96551724138	11.0344827586	20.9655172414	423.931034483	2.64956896552	4.86206896552	0.137931034483	0.0	20.0	15.0344827586	0.0826070481243	0.103448275862	2.89655172414	3.24137931034	8.75862068966	162.137931034	0.794793779581	0.0344827586207	3.96551724138	7.1724137931	8.8275862069	348.793103448	1.79790259509
1D5G_A	293	0.0	0.0	0.0	0.0	0.0	0.0	0.0	1.0	0.95	3.05	47.75	0.219036697248	1.4	6.6	6.4	25.6	288.45	1.6025	0.0	0.0	0.0	0.0	0.0	0.0	2.1	9.9	10.6	37.4	438.25	2.7390625	1.05	3.95	4.35	15.65	215.45	1.18379120879	0.0	0.0	0.0	0.0	0.0	0.0	0.9	3.1	5.3	10.7	275.95	1.42242268041
1D8B_A	295	0.0	0.0	0.0	0.0	0.0	0.0	4.0	0.0	0.0	16.0	10.0666666667	0.0461773700306	4.2	5.8	9.13333333333	30.8666666667	418.733333333	2.3262962963	0.0	0.0	0.0	0.0	0.0	0.0	0.2	2.8	4.93333333333	7.06666666667	202.2	1.26375	1.2	1.8	2.06666666667	9.93333333333	95.5333333333	0.524908424908	2.0	3.0	4.8	15.2	245.133333333	1.20163398693	0.0	0.0	0.0	0.0	0.0	0.0
1DGQ_A	295	0.0	0.0	0.0	0.0	0.0	0.0	11.2272727273	3.77272727273	1.77272727273	58.2272727273	137.0	0.628440366972	10.2272727273	6.77272727273	7.31818181818	60.6818181818	393.045454545	2.18358585859	0.0	1.0	2.0	2.0	151.863636364	0.586346086346	6.36363636364	4.63636363636	6.04545454545	37.9545454545	231.954545455	1.44971590909	8.86363636364	5.13636363636	4.45454545455	51.5454545455	245.454545455	1.34865134865	2.0	3.0	5.81818181818	14.1818181818	303.090909091	1.48573975045	0.0	4.0	5.31818181818	10.6818181818	255.772727273	1.31841611996
1DMZ_A	293.00	4.0	0.0	0.0	16.0	2.75	0.0196428571429	6.9	2.1	0.95	35.05	88.25	0.404816513761	5.95	9.05	10.2	49.8	481.65	2.67583333333	0.0	2.0	2.35	5.65	174.85	0.675096525097	1.25	7.75	8.75	27.25	347.1	2.169375	10.05	2.95	3.4	48.6	184.65	1.01456043956	1.0	2.0	4.75	7.25	245.05	1.2012254902	2.1	0.9	0.65	11.35	27.6	0.142268041237
1DWM_A	293	0.0	1.9	1.5	6.1	50.3	0.359285714286	0.0	1.0	2.0	2.0	103.25	0.473623853211	1.25	0.75	0.0	8.0	18.1	0.100555555556	1.15	0.85	0.05	7.95	24.5	0.0945945945946	5.95	4.05	6.1	33.9	249.2	1.5575	1.2	1.8	1.25	10.75	78.2	0.42967032967	0.0	2.0	3.2	4.8	160.55	0.787009803922	0.0	3.0	7.45	4.55	333.4	1.71855670103
1DX7_A	293	0.0	0.0	0.0	0.0	0.0	0.0	0.0	2.0	7.66666666667	0.333333333333	407.5	1.86926605505	0.0	6.0	12.1666666667	11.8333333333	560.5	3.11388888889	0.0	3.0	8.83333333333	3.16666666667	586.666666667	2.26512226512	0.0	4.0	7.66666666667	8.33333333333	291.333333333	1.82083333333	0.0	2.0	4.33333333333	3.66666666667	193.333333333	1.06227106227	0.0	1.0	2.33333333333	1.66666666667	121.166666667	0.593954248366	0.0	2.0	5.0	3.0	225.333333333	1.16151202749
1E0H_A	295	0.0	1.0	1.95	2.05	60.35	0.431071428571	2.05	0.95	0.6	11.4	30.2	0.138532110092	2.85	3.15	2.25	21.75	123.1	0.683888888889	0.0	1.0	1.0	3.0	79.85	0.308301158301	3.1	1.9	2.75	17.25	116.45	0.7278125	3.2	0.8	0.0	16.0	30.6	0.168131868132	0.75	1.25	1.8	6.2	101.4	0.497058823529	0.45	2.55	3.05	8.95	175.95	0.906958762887
1E0M_A	295	0.0	0.0	0.0	0.0	0.0	0.0	0.0	0.0	0.0	0.0	0.0	0.0	0.0	1.0	0.9	3.1	39.5	0.219444444444	0.0	2.0	2.8	5.2	188.6	0.728185328185	0.0	0.0	0.0	0.0	0.0	0.0	0.0	0.0	0.0	0.0	0.0	0.0	0.0	2.0	6.2	1.8	310.4	1.52156862745	0.0	2.0	6.0	2.0	283.9	1.46340206186
1E2B_A	293	0.0	0.0	0.0	0.0	0.0	0.0	1.0	1.0	0.588235294118	7.41176470588	29.5882352941	0.135725849973	5.11764705882	7.88235294118	12.4117647059	39.5882352941	598.647058824	3.32581699346	0.0	0.0	0.0	0.0	0.0	0.0	4.29411764706	5.70588235294	5.52941176471	34.4705882353	247.470588235	1.54669117647	3.82352941176	3.17647058824	3.05882352941	24.9411764706	168.705882353	0.926955397544	1.17647058824	2.82352941176	7.88235294118	8.11764705882	401.470588235	1.96799307958	0.0	1.0	1.0	3.0	48.4705882353	0.249848392965
1E52_A	293	0.0	0.0	0.0	0.0	0.0	0.0	1.0	1.0	1.15	6.85	71.5	0.327981651376	0.25	7.75	12.6	19.4	538.8	2.99333333333	0.0	0.0	0.0	0.0	0.0	0.0	0.0	1.0	3.0	1.0	121.85	0.7615625	0.65	2.35	3.7	8.3	169.35	0.930494505495	1.0	3.0	6.2	9.8	319.65	1.56691176471	0.0	3.0	6.35	5.65	296.8	1.52989690722
1E91_A	293	0.0	0.0	0.0	0.0	0.0	0.0	3.95	4.05	6.6	25.4	349.9	1.60504587156	3.1	4.9	6.7	25.3	320.55	1.78083333333	0.0	0.0	0.0	0.0	0.0	0.0	3.0	1.0	2.9	13.1	109.4	0.68375	1.9	2.1	0.6	15.4	47.6	0.261538461538	0.2	0.8	0.4	3.6	24.25	0.11887254902	0.0	3.0	6.7	5.3	313.55	1.6162371134
1E9K_A	293	0.0	1.0	2.0	2.0	85.0	0.607142857143	0.0	0.0	0.0	0.0	0.0	0.0	0.0	5.0	10.0	10.0	512.0	2.84444444444	0.0	1.0	3.0	1.0	184.0	0.710424710425	0.0	3.0	8.0	4.0	319.0	1.99375	0.0	0.0	0.0	0.0	0.0	0.0	0.0	0.0	0.0	0.0	0.0	0.0	0.0	2.0	6.0	2.0	267.0	1.37628865979
1EHJ_A	292	0.0	6.0	11.0	13.0	402.0	2.87142857143	0.0	1.0	1.0	3.0	51.0	0.233944954128	0.0	1.0	2.0	2.0	93.0	0.516666666667	0.0	0.0	0.0	0.0	0.0	0.0	0.0	3.0	4.0	8.0	152.0	0.95	0.0	3.0	6.0	6.0	230.0	1.26373626374	0.0	0.0	0.0	0.0	0.0	0.0	0.0	6.0	9.0	15.0	376.0	1.9381443299
1EI0_A	293	0.0	0.0	0.0	0.0	0.0	0.0	0.0	0.0	0.0	0.0	0.0	0.0	0.0	3.0	4.0	8.0	175.0	0.972222222222	0.0	0.0	0.0	0.0	0.0	0.0	0.0	1.0	1.0	3.0	35.0	0.21875	0.0	2.0	1.0	7.0	46.0	0.252747252747	0.0	0.0	0.0	0.0	0.0	0.0	0.0	0.0	0.0	0.0	0.0	0.0
1EKY_A	293	0.0	2.0	2.15625	5.84375	86.4375	0.617410714286	0.625	4.375	4.5625	15.4375	256.625	1.17717889908	1.4375	6.5625	6.1875	25.8125	295.0	1.63888888889	0.03125	0.96875	0.84375	3.15625	57.65625	0.222611003861	1.03125	3.96875	4.9375	15.0625	204.65625	1.2791015625	0.0	3.0	2.6875	9.3125	114.1875	0.627403846154	0.875	3.125	3.40625	12.59375	157.59375	0.772518382353	0.0	2.0	2.03125	5.96875	106.9375	0.551224226804
1EMZ_A	293	0.0	0.0	0.0	0.0	0.0	0.0	0.0	1.0	3.0	1.0	159.0	0.729357798165	0.0	1.0	1.0	3.0	61.0	0.338888888889	0.0	2.0	5.0	3.0	365.0	1.40926640927	0.0	2.0	4.0	4.0	154.0	0.9625	0.0	1.0	2.0	2.0	106.0	0.582417582418	0.0	1.0	3.0	1.0	148.0	0.725490196078	0.0	1.0	3.0	1.0	122.0	0.628865979381
1ESK_A	293	2.44444444444	3.55555555556	2.88888888889	21.1111111111	120.0	0.857142857143	0.0	1.0	1.66666666667	2.33333333333	93.5555555556	0.429153924567	0.0	0.0	0.0	0.0	0.0	0.0	0.0	1.0	1.0	3.0	68.0	0.262548262548	0.0	1.0	2.0	2.0	80.2222222222	0.501388888889	0.0	0.0	0.0	0.0	0.0	0.0	0.0	1.0	1.77777777778	2.22222222222	84.8888888889	0.416122004357	0.111111111111	1.88888888889	1.77777777778	6.22222222222	81.7777777778	0.421534936999
1F4S_P	293	5.5	0.5	0.1	23.9	18.3	0.130714285714	0.8	0.2	0.0	4.0	10.4	0.0477064220183	0.7	0.3	0.0	4.0	6.4	0.0355555555556	0.0	3.0	4.5	7.5	296.7	1.14555984556	0.0	1.0	2.0	2.0	89.4	0.55875	0.0	0.0	0.0	0.0	0.0	0.0	0.0	1.0	2.9	1.1	148.1	0.725980392157	0.0	1.0	1.7	2.3	73.4	0.378350515464
1F68_A	293	1.9	1.1	0.9	11.1	28.2	0.201428571429	2.53333333333	3.46666666667	5.4	18.6	296.733333333	1.36116207951	6.8	3.2	3.2	36.8	171.7	0.953888888889	0.0	1.0	2.0	2.0	140.366666667	0.541956241956	1.0	4.0	6.23333333333	13.7666666667	244.533333333	1.52833333333	3.73333333333	0.266666666667	0.0	16.0	18.1666666667	0.0998168498168	1.0	1.0	1.26666666667	6.73333333333	72.1333333333	0.353594771242	0.0	1.0	1.0	3.0	45.5666666667	0.234879725086
1FJ7_A	293	0.0	1.0	5.38235294118	-1.38235294118	187.352941176	1.33823529412	2.02941176471	3.97058823529	4.11764705882	19.8823529412	245.823529412	1.12763086886	3.38235294118	7.61764705882	8.91176470588	35.0882352941	447.970588235	2.4887254902	0.0	0.0	0.0	0.0	0.0	0.0	1.76470588235	6.23529411765	8.67647058824	23.3235294118	343.264705882	2.14540441176	3.0	0.0	0.0	12.0	10.0	0.0549450549451	0.0	1.0	2.79411764706	1.20588235294	147.941176471	0.725201845444	0.0	1.0	3.5	0.5	169.676470588	0.874620982414
1FU9_A	293	1.0	2.0	1.7	10.3	57.6	0.411428571429	0.0	2.0	3.95	4.05	194.0	0.889908256881	0.0	1.0	2.05	1.95	96.4	0.535555555556	0.0	0.0	0.0	0.0	0.0	0.0	0.0	2.0	4.5	3.5	172.45	1.0778125	0.0	1.0	2.0	2.0	85.9	0.471978021978	0.0	1.0	2.65	1.35	130.55	0.639950980392	0.4	0.6	0.0	4.0	14.35	0.0739690721649
1G3G_A	293	1.05	2.95	3.05	12.95	112.35	0.8025	2.3	3.7	7.45	16.55	433.45	1.98830275229	4.35	11.65	13.75	50.25	645.1	3.58388888889	0.05	1.95	1.0	7.0	67.45	0.260424710425	3.05	6.95	9.9	30.1	406.3	2.539375	4.8	12.2	19.0	49.0	897.4	4.93076923077	0.0	0.0	0.0	0.0	0.0	0.0	0.6	1.4	2.15	5.85	128.3	0.661340206186
1G5V_A	295	2.0	1.0	1.8	10.2	61.2	0.437142857143	0.0	1.0	2.8	1.2	156.1	0.716055045872	0.1	2.9	1.9	10.1	107.8	0.598888888889	0.0	2.0	1.9	6.1	118.5	0.457528957529	1.0	3.0	4.2	11.8	166.5	1.040625	1.0	4.0	8.6	11.4	388.9	2.13681318681	0.0	0.0	0.0	0.0	0.0	0.0	0.0	0.0	0.0	0.0	0.0	0.0
1G6J_A	293	0.0	0.0	0.0	0.0	0.0	0.0	0.0	2.0	1.875	6.125	94.8125	0.434919724771	5.28125	3.71875	8.40625	27.59375	407.59375	2.26440972222	0.0	0.0	0.0	0.0	0.0	0.0	2.6875	1.3125	1.0625	14.9375	54.71875	0.3419921875	3.9375	3.0625	2.9375	25.0625	149.34375	0.820570054945	0.0	1.0	1.21875	2.78125	69.75	0.341911764706	0.0	1.0	2.0	2.0	93.125	0.480025773196
1G7O_A	293	1.0	1.0	0.809523809524	7.19047619048	21.7142857143	0.155102040816	5.09523809524	1.90476190476	0.142857142857	27.8571428571	58.4761904762	0.268239405854	14.4285714286	13.5714285714	16.0476190476	95.9523809524	674.714285714	3.74841269841	0.142857142857	1.85714285714	1.61904761905	6.38095238095	111.047619048	0.428755285898	6.80952380952	5.19047619048	6.71428571429	41.2857142857	269.428571429	1.68392857143	9.80952380952	3.19047619048	3.71428571429	48.2857142857	166.285714286	0.913657770801	2.0	5.0	4.95238095238	23.0476190476	232.142857143	1.13795518207	0.333333333333	3.66666666667	4.80952380952	11.1904761905	260.142857143	1.34094256259
1GD5_A	293	0.0	2.0	1.5	6.5	53.5	0.382142857143	3.3	6.7	11.5	28.5	653.4	2.99724770642	5.7	7.3	13.95	38.05	635.4	3.53	0.4	1.6	2.9	5.1	201.2	0.776833976834	3.0	3.0	5.45	18.55	223.0	1.39375	2.55	5.45	8.9	23.1	441.65	2.42664835165	0.0	4.0	5.3	10.7	292.45	1.43357843137	0.25	4.75	4.3	15.7	228.7	1.17886597938
1GM0_A	293	3.5	2.2	1.05	21.75	49.95	0.356785714286	4.0	1.0	0.55	19.45	43.75	0.200688073394	7.7	4.3	2.2	45.8	128.95	0.716388888889	0.0	3.0	2.55	9.45	141.0	0.544401544402	3.1	2.9	4.35	19.65	168.45	1.0528125	3.4	4.6	2.75	29.25	159.05	0.873901098901	0.0	7.0	9.9	18.1	502.35	2.4625	0.0	5.0	11.45	8.55	550.5	2.83762886598
1GP8_A	293	0.0	0.0	0.0	0.0	0.0	0.0	0.0	0.0	0.0	0.0	0.0	0.0	0.0285714285714	1.97142857143	1.68571428571	6.31428571429	77.0	0.427777777778	0.0	0.0	0.0	0.0	0.0	0.0	0.0	2.0	3.94285714286	4.05714285714	155.257142857	0.970357142857	0.0285714285714	2.97142857143	7.6	4.4	341.742857143	1.87770800628	0.657142857143	0.342857142857	0.0571428571429	3.94285714286	11.0571428571	0.0542016806723	0.0	0.0	0.0	0.0	0.0	0.0
1GXE_A	293	0.0	2.0	4.8	3.2	166.8	1.19142857143	1.0	1.0	3.0	5.0	169.2	0.776146788991	1.5	4.5	6.5	17.5	325.0	1.80555555556	0.1	1.9	4.1	3.9	252.9	0.976447876448	6.6	9.4	11.8	52.2	485.8	3.03625	2.3	5.7	6.8	25.2	334.8	1.83956043956	0.0	0.0	0.0	0.0	0.0	0.0	0.0	1.0	1.3	2.7	66.3	0.34175257732
1GXI_E	293	0.0	0.0	0.0	0.0	0.0	0.0	1.92857142857	1.07142857143	3.64285714286	8.35714285714	208.571428571	0.956749672346	0.571428571429	3.42857142857	5.92857142857	10.0714285714	283.5	1.575	0.5	0.5	0.142857142857	3.85714285714	20.6428571429	0.0797021511307	4.42857142857	4.57142857143	7.35714285714	28.6428571429	302.571428571	1.89107142857	1.35714285714	1.64285714286	2.64285714286	9.35714285714	132.857142857	0.729984301413	0.0	0.0	0.0	0.0	0.0	0.0	0.0	0.0	0.0	0.0	0.0	0.0
1H5P_A	295.0	3.0	0.0	0.0	12.0	0.4	0.00285714285714	2.7	2.3	2.0	18.0	121.0	0.55504587156	4.0	2.0	2.1	21.9	115.2	0.64	0.0	2.0	1.6	6.4	105.6	0.407722007722	1.0	3.0	4.2	11.8	157.8	0.98625	2.0	3.0	4.9	15.1	219.0	1.2032967033	0.4	1.6	3.9	4.1	210.8	1.03333333333	0.0	0.0	0.0	0.0	0.0	0.0
1H67_A	291	1.0	0.0	0.0	4.0	0.6	0.00428571428571	2.1	1.9	1.65	14.35	96.2	0.44128440367	7.85	2.15	2.9	37.1	159.0	0.883333333333	0.0	2.0	3.0	5.0	195.45	0.754633204633	2.85	4.15	6.7	21.3	275.7	1.723125	5.15	2.85	1.55	30.45	92.0	0.505494505495	0.05	1.95	4.55	3.45	230.95	1.13210784314	0.0	4.0	8.95	7.05	441.0	2.27319587629
1HAE_A	293	2.25	3.45	1.7	21.1	88.5	0.632142857143	0.0	3.0	2.65	9.35	143.75	0.659403669725	0.0	4.0	9.45	6.55	419.4	2.33	0.0	0.0	0.0	0.0	0.0	0.0	0.05	4.95	6.35	13.65	265.85	1.6615625	0.0	0.0	0.0	0.0	0.0	0.0	0.15	1.85	2.9	5.1	145.85	0.714950980392	0.0	1.0	2.75	1.25	129.4	0.667010309278
1HHN_A	293	0.0	0.0	0.0	0.0	0.0	0.0	0.0	0.0	0.0	0.0	0.0	0.0	0.0	0.0	0.0	0.0	0.0	0.0	0.15	5.85	7.35	16.65	457.15	1.76505791506	0.0	1.0	2.0	2.0	76.05	0.4753125	0.0	8.0	12.9	19.1	576.75	3.16895604396	0.0	1.0	3.0	1.0	139.7	0.684803921569	0.1	1.9	2.15	5.85	109.75	0.565721649485
1I2U_A	293	3.5	2.16666666667	1.0	21.6666666667	56.0	0.4	0.0	1.0	3.0	1.0	179.388888889	0.822884811417	0.0	1.0	2.0	2.0	83.1111111111	0.461728395062	0.0	2.0	4.0	4.0	289.611111111	1.11818961819	0.0	3.0	7.27777777778	4.72222222222	277.166666667	1.73229166667	0.0555555555556	0.944444444444	0.666666666667	3.33333333333	27.5555555556	0.151404151404	0.0	0.0	0.0	0.0	0.0	0.0	0.0	1.0	1.88888888889	2.11111111111	86.5555555556	0.446162657503
1IB9_A	293	2.5	3.2	1.55	21.25	72.75	0.519642857143	0.0	0.0	0.0	0.0	0.0	0.0	0.0	1.0	3.15	0.85	145.25	0.806944444444	0.0	0.0	0.0	0.0	0.0	0.0	0.0	1.0	2.9	1.1	114.3	0.714375	0.2	1.8	1.9	6.1	96.6	0.530769230769	0.0	0.0	0.0	0.0	0.0	0.0	0.0	0.0	0.0	0.0	0.0	0.0
1J0Q_A	293	0.0	0.0	0.0	0.0	0.0	0.0	0.0285714285714	2.97142857143	1.82857142857	10.1714285714	99.0857142857	0.454521625164	3.34285714286	4.65714285714	3.68571428571	28.3142857143	213.514285714	1.18619047619	0.942857142857	0.0571428571429	0.0	4.0	12.5428571429	0.0484280198566	1.0	2.0	3.91428571429	8.08571428571	160.0	1.0	1.62857142857	2.37142857143	2.51428571429	13.4857142857	133.142857143	0.731554160126	0.0	0.0	0.0	0.0	0.0	0.0	0.2	5.8	8.25714285714	15.7428571429	387.2	1.99587628866
1J5C_A	295	0.685714285714	0.314285714286	0.0285714285714	3.97142857143	7.22857142857	0.0516326530612	2.74285714286	2.25714285714	3.45714285714	16.5428571429	193.714285714	0.888597640891	1.0	3.0	4.14285714286	11.8571428571	194.828571429	1.08238095238	1.0	0.0	0.0	4.0	1.28571428571	0.00496414782129	3.68571428571	7.31428571429	7.05714285714	36.9428571429	325.285714286	2.03303571429	1.97142857143	0.0285714285714	0.0	8.0	5.88571428571	0.0323390894819	1.65714285714	0.342857142857	0.0571428571429	7.94285714286	14.3142857143	0.0701680672269	1.34285714286	1.65714285714	0.657142857143	11.3428571429	47.1428571429	0.243004418262
1J6Y_A	293	0.0	1.0	1.3	2.7	45.6	0.325714285714	2.15	0.85	0.1	11.9	34.65	0.158944954128	1.65	3.35	4.55	15.45	212.15	1.17861111111	0.0	1.0	2.35	1.65	151.8	0.5861003861	2.7	5.3	6.6	25.4	273.65	1.7103125	3.65	6.35	8.35	31.65	390.95	2.14807692308	0.05	1.95	4.15	3.85	206.5	1.01225490196	1.3	2.7	5.1	10.9	267.3	1.37783505155
1J8K_A	293	0.0	0.0	0.0	0.0	0.0	0.0	0.0	2.0	4.05	3.95	211.95	0.972247706422	1.05	4.95	3.95	20.05	169.05	0.939166666667	0.8	0.2	0.0	4.0	13.15	0.0507722007722	4.25	2.75	1.9	26.1	107.55	0.6721875	2.4	3.6	6.6	17.4	321.3	1.76538461538	0.0	1.0	1.6	2.4	81.35	0.398774509804	0.0	2.0	3.3	4.7	163.1	0.840721649485
1JJR_A	293	1.0	0.0	0.0	4.0	3.6	0.0257142857143	0.0	2.0	2.1	5.9	113.55	0.520871559633	5.2	2.8	4.8	27.2	222.9	1.23833333333	0.0	0.0	0.0	0.0	0.0	0.0	0.0	2.0	3.25	4.75	117.85	0.7365625	0.05	0.95	0.85	3.15	32.25	0.177197802198	0.0	1.0	1.2	2.8	71.65	0.351225490196	0.2	1.8	2.05	5.95	108.8	0.560824742268
1JQR_A	293	0.952380952381	0.952380952381	1.47619047619	6.14285714286	51.4285714286	0.367346938776	1.57142857143	6.42857142857	5.04761904762	26.9523809524	312.761904762	1.43468763652	12.7142857143	14.2857142857	13.619047619	94.380952381	714.19047619	3.96772486772	0.0	1.0	0.619047619048	3.38095238095	33.8095238095	0.130538701967	3.80952380952	7.19047619048	10.380952381	33.619047619	428.761904762	2.67976190476	7.33333333333	8.66666666667	10.0	54.0	510.952380952	2.80743066457	0.0	2.0	5.47619047619	2.52380952381	274.523809524	1.34570494865	0.0952380952381	2.90476190476	2.33333333333	9.66666666667	109.047619048	0.562101129111
1K5K_A	293	0.5	6.5	11.0	17.0	389.6	2.78285714286	0.0	1.0	1.0	3.0	48.8	0.223853211009	0.0	3.0	4.8	7.2	231.5	1.28611111111	0.0	1.0	0.0	4.0	26.5	0.102316602317	0.0	1.0	2.3	1.7	99.8	0.62375	0.0	2.0	3.0	5.0	147.1	0.808241758242	0.0	2.0	3.0	5.0	164.7	0.807352941176	1.8	3.2	3.9	16.1	157.5	0.811855670103
1K8B_A	293	0.0	0.0	0.0	0.0	0.0	0.0	0.0	3.0	4.7	7.3	252.6	1.15871559633	2.5	4.5	5.1	22.9	232.1	1.28944444444	0.0	0.0	0.0	0.0	0.0	0.0	0.0	1.0	1.2	2.8	53.6	0.335	1.0	4.0	6.4	13.6	294.5	1.61813186813	0.0	0.0	0.0	0.0	0.0	0.0	0.0	0.0	0.0	0.0	0.0	0.0
1KIO_A	292	1.2	4.2	3.8	17.8	143.2	1.02285714286	0.0	1.0	1.0	3.0	51.0	0.233944954128	0.0	0.0	0.0	0.0	0.0	0.0	0.0	0.0	0.0	0.0	0.0	0.0	0.0	1.0	0.9	3.1	32.6	0.20375	0.0	0.0	0.0	0.0	0.0	0.0	0.0	1.0	2.8	1.2	145.2	0.711764705882	0.0	0.0	0.0	0.0	0.0	0.0
1KKG_A	293	0.0	0.0	0.0	0.0	0.0	0.0	1.875	3.125	6.5625	13.4375	380.125	1.74369266055	2.8125	8.1875	12.625	31.375	573.875	3.18819444444	0.0	0.0	0.0	0.0	0.0	0.0	3.125	4.875	7.3125	24.6875	302.6875	1.891796875	2.9375	3.0625	1.9375	22.0625	120.375	0.661401098901	0.0	7.0	12.625	15.375	596.75	2.92524509804	0.0	0.0	0.0	0.0	0.0	0.0
1KPP_A	293	0.866666666667	1.13333333333	0.533333333333	7.46666666667	25.4666666667	0.181904761905	1.0	3.0	4.33333333333	11.6666666667	238.6	1.09449541284	6.66666666667	8.33333333333	8.13333333333	51.8666666667	442.0	2.45555555556	0.0666666666667	1.93333333333	1.93333333333	6.06666666667	117.733333333	0.454568854569	5.13333333333	8.86666666667	11.8666666667	44.1333333333	496.533333333	3.10333333333	4.26666666667	4.73333333333	4.26666666667	31.7333333333	209.6	1.15164835165	2.26666666667	1.73333333333	1.4	14.6	74.3333333333	0.364379084967	0.133333333333	2.86666666667	5.93333333333	6.06666666667	288.0	1.48453608247
1KVJ_A	295	0.8	1.2	1.7	6.3	62.2	0.444285714286	0.0	1.0	0.7	3.3	28.5	0.130733944954	1.2	1.8	2.3	9.7	113.9	0.632777777778	0.0	1.0	2.2	1.8	148.8	0.574517374517	2.6	5.4	5.0	27.0	207.2	1.295	5.3	2.7	2.5	29.5	102.3	0.562087912088	0.8	3.2	7.9	8.1	414.0	2.02941176471	0.0	3.0	7.5	4.5	364.8	1.88041237113
1L0M_A	293	0.0	0.0	0.0	0.0	0.0	0.0	1.0	10.0	14.0	30.0	753.0	3.45412844037	2.0	31.0	39.0	93.0	1739.0	9.66111111111	3.0	5.0	6.0	26.0	400.0	1.5444015444	1.0	20.0	37.0	47.0	1417.0	8.85625	2.0	10.0	12.0	36.0	535.0	2.93956043956	2.0	7.0	12.0	24.0	613.0	3.00490196078	0.0	0.0	0.0	0.0	0.0	0.0
1L2N_A	293	0.0	0.0	0.0	0.0	0.0	0.0	0.3	3.7	6.45	9.55	365.1	1.6747706422	3.55	2.45	2.8	21.2	147.05	0.816944444444	0.0	0.0	0.0	0.0	0.0	0.0	1.0	0.0	0.0	4.0	0.7	0.004375	1.2	6.8	10.65	21.35	501.15	2.75357142857	0.0	3.0	6.85	5.15	357.15	1.75073529412	0.0	2.0	3.5	4.5	180.75	0.931701030928
1L5E_A	293	0.0	0.0	0.0	0.0	0.0	0.0	2.0	1.0	1.0	11.0	77.0	0.353211009174	6.0	2.0	4.0	28.0	179.0	0.994444444444	0.0	1.0	1.0	3.0	53.0	0.204633204633	1.0	3.0	4.0	12.0	153.0	0.95625	3.0	4.0	4.0	24.0	201.0	1.1043956044	0.0	0.0	0.0	0.0	0.0	0.0	0.0	1.0	1.0	3.0	42.0	0.216494845361
1L7B_A	293	0.0	0.0	0.0	0.0	0.0	0.0	1.0	0.0	0.0	4.0	2.2	0.0100917431193	6.4	7.6	13.8	42.2	645.0	3.58333333333	0.0	0.0	0.0	0.0	0.0	0.0	2.2	5.8	8.3	23.7	328.1	2.050625	1.0	0.0	0.0	4.0	5.1	0.028021978022	0.0	1.0	4.1	-0.1	217.2	1.06470588235	0.0	0.0	0.0	0.0	0.0	0.0
1LG4_A	293	1.3	2.5	2.35	12.85	87.45	0.624642857143	2.35	3.65	3.2	20.8	205.85	0.944266055046	2.45	4.55	6.55	21.45	315.45	1.7525	0.0	3.0	3.95	8.05	271.9	1.04980694981	3.3	0.7	0.35	15.65	21.5	0.134375	0.45	3.55	2.75	13.25	123.9	0.680769230769	0.0	0.0	0.0	0.0	0.0	0.0	0.45	2.55	2.1	9.9	123.85	0.638402061856
1LMZ_A	293	2.6	5.4	6.76	25.24	242.04	1.72885714286	3.4	5.6	5.8	30.2	339.04	1.5552293578	5.08	5.92	6.48	37.52	332.08	1.84488888889	0.12	3.88	4.8	11.2	290.84	1.12293436293	5.4	7.6	8.08	43.92	358.48	2.2405	4.08	5.92	4.2	35.8	220.84	1.21340659341	2.16	3.84	6.76	17.24	372.4	1.82549019608	0.04	4.96	9.36	10.64	447.36	2.30597938144
1M0J_A	293	0.8	8.2	8.9	27.1	304.6	2.17571428571	0.0	0.0	0.0	0.0	0.0	0.0	0.0	0.0	0.0	0.0	0.0	0.0	0.0	0.0	0.0	0.0	0.0	0.0	0.0	0.0	0.0	0.0	0.0	0.0	0.0	0.0	0.0	0.0	0.0	0.0	0.0	0.0	0.0	0.0	0.0	0.0	0.0	0.0	0.0	0.0	0.0	0.0
1M9O_A	293	0.0	3.0	3.0	9.0	108.913043478	0.777950310559	0.0434782608696	0.95652173913	0.739130434783	3.26086956522	31.0869565217	0.14260071799	0.0	3.0	5.65217391304	6.34782608696	246.913043478	1.37173913043	0.0	0.0	0.0	0.0	0.0	0.0	0.0	0.0	0.0	0.0	0.0	0.0	0.0	0.0	0.0	0.0	0.0	0.0	0.0	1.0	4.34782608696	-0.347826086957	221.043478261	1.08354646206	1.0	0.0	0.0	4.0	7.0	0.0360824742268
1MKC_A	293	0.0	0.0	0.0	0.0	0.0	0.0	0.0	1.0	1.0	3.0	38.0	0.174311926606	1.0	0.0	0.0	4.0	0.0	0.0	0.0	1.0	1.0	3.0	52.0	0.200772200772	1.0	1.0	1.0	7.0	57.0	0.35625	0.0	1.0	0.0	4.0	21.0	0.115384615385	0.0	0.0	0.0	0.0	0.0	0.0	0.0	0.0	0.0	0.0	0.0	0.0
1MYN_A	293	4.66666666667	2.8	4.86666666667	25.0	177.8	1.27	0.0	0.0	0.0	0.0	0.0	0.0	0.0	2.0	4.0	4.0	160.0	0.888888888889	0.0	2.0	4.13333333333	3.86666666667	274.733333333	1.06074646075	0.0	2.0	3.86666666667	4.13333333333	148.866666667	0.930416666667	0.0	0.0	0.0	0.0	0.0	0.0	0.0	0.0	0.0	0.0	0.0	0.0	0.0	1.0	1.73333333333	2.26666666667	78.6	0.405154639175
1N89_A	295.2	1.33333333333	5.77777777778	7.55555555556	20.8888888889	270.222222222	1.93015873016	0.0	1.0	0.444444444444	3.55555555556	27.6666666667	0.126911314985	0.777777777778	4.22222222222	5.44444444444	14.5555555556	235.0	1.30555555556	0.0	0.0	0.0	0.0	0.0	0.0	0.0	2.0	4.0	4.0	154.444444444	0.965277777778	1.0	1.0	1.0	7.0	51.1111111111	0.28083028083	0.0	0.0	0.0	0.0	0.0	0.0	0.0	2.0	5.0	3.0	225.444444444	1.16208476518
1N91_A	293	0.0	0.0	0.0	0.0	0.0	0.0	1.0	1.0	1.2	6.8	70.3	0.32247706422	2.2	6.8	8.9	27.1	455.7	2.53166666667	0.0	0.0	0.0	0.0	0.0	0.0	2.9	10.1	14.4	37.6	592.4	3.7025	3.7	5.3	7.0	29.0	298.8	1.64175824176	0.0	2.0	6.9	1.1	350.6	1.71862745098	0.0	8.0	22.3	9.7	1094.1	5.63969072165
1NJ3_A	291	0.05	3.95	2.05	13.95	98.35	0.7025	0.0	1.0	2.0	2.0	112.55	0.51628440367	0.0	1.0	2.0	2.0	85.1	0.472777777778	0.05	0.95	0.15	3.85	27.5	0.106177606178	0.0	0.0	0.0	0.0	0.0	0.0	0.0	0.0	0.0	0.0	0.0	0.0	0.0	3.0	6.0	6.0	305.95	1.49975490196	0.0	2.0	5.7	2.3	262.4	1.35257731959
1NS1_A	293	1.0	0.0	0.0	4.0	1.375	0.00982142857143	1.4375	1.5625	0.375	11.625	46.5625	0.213589449541	2.3125	5.6875	6.4375	25.5625	304.3125	1.690625	0.0	1.0	0.625	3.375	35.125	0.135617760618	2.5	4.5	4.4375	23.5625	171.875	1.07421875	1.0	2.0	2.0	10.0	93.5	0.513736263736	0.0	1.0	3.125	0.875	161.75	0.792892156863	0.0	2.0	3.4375	4.5625	175.0625	0.902384020619
1NWB_A	293	0.0	1.0	3.85	0.15	137.05	0.978928571429	1.6	6.4	12.95	19.05	719.8	3.30183486239	2.0	0.0	0.0	8.0	5.15	0.0286111111111	0.0	0.0	0.0	0.0	0.0	0.0	4.4	8.6	9.1	42.9	402.85	2.5178125	3.2	3.8	4.6	23.4	222.3	1.22142857143	0.3	3.65	8.7	7.1	432.9	2.12205882353	0.4	0.6	0.55	3.45	24.4	0.125773195876
1NXI_A	293	0.05	0.95	0.65	3.35	21.2	0.151428571429	2.0	4.0	6.45	17.55	362.55	1.6630733945	3.2	11.8	16.4	43.6	793.1	4.40611111111	0.0	1.0	0.2	3.8	28.75	0.111003861004	1.6	3.4	4.15	15.85	192.35	1.2021875	3.0	5.0	5.75	26.25	284.75	1.56456043956	0.0	3.0	6.8	5.2	331.9	1.62696078431	1.0	8.0	25.35	10.65	1245.65	6.42087628866
1NY4_A	293	0.0	0.0	0.0	0.0	0.0	0.0	0.0	0.0	0.0	0.0	0.0	0.0	0.1	2.9	4.0	8.0	174.4	0.968888888889	0.0	0.0	0.0	0.0	0.0	0.0	2.9	5.1	7.3	24.7	289.7	1.810625	0.5	7.5	12.6	19.4	558.1	3.06648351648	0.0	1.0	4.6	-0.6	227.8	1.11666666667	0.0	0.0	0.0	0.0	0.0	0.0
1OQA_A	295.9	2.4	2.6	2.8	17.2	109.533333333	0.782380952381	2.13333333333	1.86666666667	1.46666666667	14.5333333333	84.8666666667	0.389296636086	1.6	7.4	11.8	24.2	516.4	2.86888888889	1.0	2.0	2.93333333333	9.06666666667	189.133333333	0.730244530245	7.73333333333	3.26666666667	3.13333333333	40.8666666667	133.666666667	0.835416666667	2.0	4.0	4.8	19.2	236.066666667	1.29706959707	0.133333333333	2.86666666667	4.86666666667	7.13333333333	259.466666667	1.27189542484	0.0	4.0	12.6	3.4	616.2	3.17628865979
1ORX_A	295	1.9	3.8	4.2	18.6	149.95	1.07107142857	0.0	0.0	0.0	0.0	0.0	0.0	0.0	0.0	0.0	0.0	0.0	0.0	0.0	1.0	2.55	1.45	161.5	0.623552123552	0.0	3.0	8.0	4.0	319.9	1.999375	0.0	0.0	0.0	0.0	0.0	0.0	0.0	0.0	0.0	0.0	0.0	0.0	0.0	0.0	0.0	0.0	0.0	0.0
1OSX_A	293	0.05	3.75	4.75	10.45	153.65	1.0975	0.0	1.0	2.05	1.95	116.35	0.53371559633	0.0	4.0	11.0	5.0	508.1	2.82277777778	0.0	0.0	0.0	0.0	0.0	0.0	0.05	2.95	4.7	7.3	174.25	1.0890625	0.0	0.0	0.0	0.0	0.0	0.0	0.0	0.0	0.0	0.0	0.0	0.0	0.0	1.0	2.0	2.0	94.5	0.487113402062
1OW5_A	293	0.0	2.0	3.0	5.0	95.0	0.678571428571	2.0	2.0	3.0	13.0	143.0	0.655963302752	4.0	5.0	7.0	29.0	277.0	1.53888888889	0.0	0.0	0.0	0.0	0.0	0.0	2.0	1.0	3.0	9.0	114.0	0.7125	2.0	5.0	8.0	20.0	373.0	2.04945054945	0.0	0.0	0.0	0.0	0.0	0.0	0.0	0.0	0.0	0.0	0.0	0.0
1OWA_A	293	0.0	0.0	0.0	0.0	0.0	0.0	0.4	3.6	7.8	8.2	443.9	2.03623853211	3.7	14.3	24.0	48.0	1120.6	6.22555555556	1.2	0.8	0.1	7.9	31.6	0.122007722008	0.1	7.9	15.9	16.1	634.7	3.966875	0.4	4.6	5.1	14.9	217.3	1.19395604396	0.4	3.6	9.4	6.6	496.2	2.43235294118	0.3	5.7	10.6	13.4	506.5	2.61082474227
1P8B_A	293	2.2	3.4	2.8	19.6	104.4	0.745714285714	0.0	1.0	2.93333333333	1.06666666667	149.266666667	0.684709480122	0.0	1.0	4.0	0.0	168.733333333	0.937407407407	0.0	0.0	0.0	0.0	0.0	0.0	0.0	3.0	6.66666666667	5.33333333333	285.333333333	1.78333333333	0.0	2.0	2.93333333333	5.06666666667	125.8	0.691208791209	0.0	1.0	3.13333333333	0.866666666667	166.0	0.813725490196	0.0	0.0	0.0	0.0	0.0	0.0
1P94_A	293	0.272727272727	0.727272727273	0.0909090909091	3.90909090909	12.3636363636	0.0883116883117	2.0	1.0	2.90909090909	9.09090909091	167.0	0.766055045872	2.0	2.0	5.90909090909	10.0909090909	273.090909091	1.51717171717	0.545454545455	0.454545454545	0.181818181818	3.81818181818	21.2727272727	0.0821340821341	4.27272727273	4.72727272727	12.0909090909	23.9090909091	503.0	3.14375	0.0	2.0	3.0	5.0	141.181818182	0.775724275724	0.0	2.0	6.72727272727	1.27272727273	339.272727273	1.66310160428	0.0	2.0	4.0	4.0	189.727272727	0.977975632615
1PD7_B	293	0.0	0.0	0.0	0.0	0.0	0.0	0.0	0.0	0.0	0.0	0.0	0.0	2.23333333333	0.766666666667	0.2	11.8	28.0666666667	0.155925925926	0.0	0.0	0.0	0.0	0.0	0.0	0.0	1.0	3.7	0.3	145.633333333	0.910208333333	1.0	0.0	0.0	4.0	2.76666666667	0.0152014652015	0.566666666667	1.43333333333	0.866666666667	7.13333333333	48.9	0.239705882353	0.0	1.0	4.36666666667	-0.366666666667	210.6	1.08556701031
1PFT_A	293	2.0	2.0	3.4	12.6	122.52	0.875142857143	0.0	1.0	3.64	0.36	192.68	0.883853211009	0.04	0.96	0.88	3.12	36.12	0.200666666667	0.0	1.0	3.24	0.76	214.8	0.829343629344	0.0	4.0	6.28	9.72	244.6	1.52875	0.04	4.96	8.88	11.12	392.08	2.15428571429	0.0	2.0	7.44	0.56	379.76	1.86156862745	0.0	0.0	0.0	0.0	0.0	0.0
1PJZ_A	293	2.85	1.15	1.75	14.25	66.2	0.472857142857	1.7	4.3	6.65	17.35	369.45	1.69472477064	11.4	8.6	9.45	70.55	456.15	2.53416666667	3.4	1.6	0.15	19.85	67.85	0.261969111969	10.3	6.7	6.15	61.85	293.95	1.8371875	2.95	3.05	2.35	21.65	120.45	0.661813186813	4.25	1.75	2.1	21.9	111.3	0.545588235294	0.0	8.0	17.45	14.55	861.5	4.44072164948
1PMS_A	293	1.2	2.8	4.65	11.35	173.3	1.23785714286	3.15	3.85	5.35	22.65	296.2	1.35871559633	3.6	5.4	8.45	27.55	403.45	2.24138888889	1.25	0.75	1.1	6.9	79.25	0.305984555985	1.1	1.9	1.5	10.5	73.75	0.4609375	4.2	7.8	7.7	40.3	383.2	2.10549450549	2.75	2.25	1.25	18.75	85.8	0.420588235294	0.0	4.0	8.95	7.05	435.6	2.24536082474
1PN5_A	293	0.05	1.95	2.45	5.55	93.2	0.665714285714	0.85	1.15	2.05	5.95	119.9	0.55	5.45	6.55	4.6	43.4	247.15	1.37305555556	0.8	2.2	1.9	10.1	115.9	0.44749034749	0.95	1.05	0.85	7.15	34.05	0.2128125	0.0	0.0	0.0	0.0	0.0	0.0	0.0	3.0	6.25	5.75	313.9	1.5387254902	0.0	3.0	7.6	4.4	367.4	1.89381443299
1PPX_A	295	0.0	0.0	0.0	0.0	0.0	0.0	3.7	3.3	5.0	23.0	285.85	1.31123853211	2.6	8.4	9.8	34.2	458.05	2.54472222222	0.8	4.2	4.7	15.3	362.85	1.40096525097	5.0	2.0	3.6	24.4	162.85	1.0178125	5.8	3.2	2.55	33.45	120.3	0.660989010989	0.05	3.95	8.8	7.2	445.9	2.18578431373	0.15	2.85	4.6	7.4	237.25	1.22293814433
1PUL_A	293	0.0	0.0	0.0	0.0	0.0	0.0	0.8	5.2	7.6	16.4	424.1	1.94541284404	1.6	4.4	4.0	20.0	199.1	1.10611111111	0.1	2.9	3.4	8.6	209.2	0.807722007722	2.1	2.9	1.1	18.9	66.3	0.414375	0.3	3.7	4.2	11.8	202.8	1.11428571429	0.0	2.0	2.3	5.7	111.7	0.547549019608	0.0	0.0	0.0	0.0	0.0	0.0
1Q1V_A	293	0.0	1.0	0.8	3.2	23.9	0.170714285714	0.0	1.0	1.0	3.0	63.9	0.293119266055	1.6	7.4	10.9	25.1	500.1	2.77833333333	0.0	0.0	0.0	0.0	0.0	0.0	2.4	0.6	0.1	11.9	14.7	0.091875	3.0	2.0	3.9	16.1	172.3	0.946703296703	0.0	1.0	1.8	2.2	87.4	0.428431372549	0.0	1.0	3.1	0.9	153.5	0.791237113402
1Q48_A	293	0.0	3.0	4.3	7.7	153.75	1.09821428571	0.0	1.0	1.4	2.6	80.6	0.369724770642	1.25	6.75	10.35	21.65	459.2	2.55111111111	0.0	1.0	1.6	2.4	105.8	0.408494208494	2.75	6.25	12.45	23.55	516.5	3.228125	4.8	6.2	8.8	35.2	426.0	2.34065934066	0.65	2.35	6.75	5.25	350.4	1.71764705882	0.0	8.0	24.1	7.9	1180.2	6.08350515464
1Q9P_A	293	0.0	0.0	0.0	0.0	0.0	0.0	0.0	1.0	3.0	1.0	164.9	0.756422018349	0.2	8.8	16.45	19.55	735.05	4.08361111111	0.0	2.0	5.3	2.7	347.0	1.33976833977	1.8	4.2	4.75	19.25	205.45	1.2840625	1.6	13.4	20.45	39.55	950.9	5.22472527473	0.0	2.0	4.4	3.6	225.9	1.10735294118	0.0	1.0	2.2	1.8	106.85	0.550773195876
1QFN_A	293	0.5	0.45	0.15	3.65	9.6	0.0685714285714	2.2	1.8	1.0	15.0	66.45	0.304816513761	1.55	2.45	3.15	12.85	157.55	0.875277777778	0.0	1.0	1.1	2.9	81.0	0.312741312741	2.35	4.65	2.65	25.35	144.1	0.900625	3.1	1.9	1.6	18.4	74.15	0.407417582418	0.0	1.0	1.2	2.8	66.9	0.327941176471	0.35	0.65	0.4	3.6	21.1	0.108762886598
1QFN_B	293	0.05	0.9	0.35	3.45	14.45	0.103214285714	0.0	0.0	0.0	0.0	0.0	0.0	0.0	1.0	2.4	1.6	107.75	0.598611111111	0.0	0.0	0.0	0.0	0.0	0.0	0.0	1.0	3.15	0.85	127.6	0.7975	0.0	2.0	5.5	2.5	252.1	1.38516483516	0.0	0.0	0.0	0.0	0.0	0.0	0.0	0.0	0.0	0.0	0.0	0.0
1QK9_A	291	0.0	1.0	5.39285714286	-1.39285714286	188.321428571	1.34515306122	2.71428571429	1.28571428571	1.03571428571	14.9642857143	86.3571428571	0.396133682831	2.89285714286	2.10714285714	1.5	18.5	76.7142857143	0.42619047619	1.0	0.0	0.0	4.0	9.03571428571	0.0348869277441	0.714285714286	3.28571428571	5.53571428571	10.4642857143	206.357142857	1.28973214286	0.0	4.0	6.82142857143	9.17857142857	315.285714286	1.73233908948	0.0	1.0	1.10714285714	2.89285714286	58.4642857143	0.286589635854	0.0	0.0	0.0	0.0	0.0	0.0
1QQV_A	293	0.0	0.0	0.0	0.0	0.0	0.0	2.0	3.0	3.0	17.0	199.0	0.912844036697	4.0	5.0	6.0	30.0	269.0	1.49444444444	0.0	1.0	2.0	2.0	159.0	0.6138996139	1.0	3.0	2.0	14.0	105.0	0.65625	0.0	0.0	0.0	0.0	0.0	0.0	0.0	1.0	0.0	4.0	24.0	0.117647058824	1.0	0.0	0.0	4.0	1.0	0.00515463917526
1R1B_A	293.0	0.0	1.0	1.0	3.0	47.0	0.335714285714	0.0	0.0	0.0	0.0	0.0	0.0	1.0	4.0	5.0	15.0	207.0	1.15	0.0	0.0	0.0	0.0	0.0	0.0	2.0	4.0	8.0	16.0	309.0	1.93125	1.0	0.0	0.0	4.0	1.0	0.00549450549451	0.0	1.0	3.0	1.0	177.0	0.867647058824	0.0	3.0	9.0	3.0	420.0	2.16494845361
1R48_A	293	0.0	1.0	4.8431372549	-0.843137254902	165.705882353	1.18361344538	0.0	0.0	0.0	0.0	0.0	0.0	0.196078431373	1.80392156863	1.13725490196	6.86274509804	46.7450980392	0.259694989107	0.0	0.0	0.0	0.0	0.0	0.0	0.0	1.0	1.07843137255	2.92156862745	52.0784313725	0.325490196078	1.72549019608	2.27450980392	1.3137254902	14.6862745098	77.3333333333	0.424908424908	0.0	0.0	0.0	0.0	0.0	0.0	0.0588235294118	1.94117647059	3.43137254902	4.56862745098	159.921568627	0.824337982616
1R57_A	293	0.0	1.0	0.8	3.2	23.0	0.164285714286	0.05	2.95	4.45	7.55	231.85	1.06353211009	3.65	5.35	11.2	24.8	518.1	2.87833333333	0.0	0.0	0.0	0.0	0.0	0.0	2.2	3.8	3.5	20.5	156.8	0.98	4.75	2.25	2.25	25.75	121.7	0.668681318681	0.0	2.0	5.2	2.8	254.3	1.24656862745	0.0	9.0	25.95	10.05	1245.6	6.4206185567
1R7C_A	293	0.0	1.0	2.0	2.0	76.0	0.542857142857	0.0	1.0	2.0	2.0	124.0	0.56880733945	0.0	5.0	16.0	4.0	727.0	4.03888888889	0.0	4.0	10.0	6.0	670.0	2.58687258687	0.0	1.0	1.0	3.0	37.0	0.23125	0.0	2.0	3.0	5.0	133.0	0.730769230769	0.0	1.0	2.0	2.0	122.0	0.598039215686	0.0	0.0	0.0	0.0	0.0	0.0
1RYG_A	295	1.5	4.2	3.3	19.5	129.4	0.924285714286	0.0	1.0	2.05	1.95	121.05	0.555275229358	0.8	1.2	1.0	7.0	53.85	0.299166666667	0.0	1.0	1.05	2.95	86.8	0.335135135135	0.0	1.0	1.3	2.7	54.9	0.343125	0.0	1.0	4.2	-0.2	196.6	1.08021978022	0.0	0.0	0.0	0.0	0.0	0.0	0.0	1.0	2.45	1.55	118.75	0.612113402062
1S05_A	294	0.0	2.0	2.0	6.0	64.0	0.457142857143	3.0	3.0	3.0	21.0	178.0	0.816513761468	3.0	5.0	5.0	27.0	229.0	1.27222222222	0.0	1.0	1.0	3.0	54.0	0.208494208494	3.0	3.0	3.0	21.0	101.0	0.63125	4.0	1.0	0.0	20.0	33.0	0.181318681319	0.0	4.0	5.0	11.0	300.0	1.47058823529	0.0	1.0	1.0	3.0	44.0	0.226804123711
1S79_A	293	0.0	0.0	0.0	0.0	0.0	0.0	1.35	5.65	7.15	20.85	409.4	1.87798165138	1.95	6.05	12.35	19.65	567.55	3.15305555556	0.25	1.75	3.55	4.45	246.75	0.952702702703	2.25	4.75	7.5	20.5	306.85	1.9178125	3.0	4.0	5.8	22.2	256.95	1.41181318681	0.0	1.0	1.75	2.25	87.65	0.429656862745	0.0	1.0	3.75	0.25	182.3	0.939690721649
1S7A_A	293	0.1	0.9	0.4	3.6	17.95	0.128214285714	1.0	4.0	5.65	14.35	314.8	1.44403669725	4.1	5.9	7.7	32.3	358.05	1.98916666667	0.0	1.0	1.0	3.0	49.65	0.191698841699	1.6	2.4	3.15	12.85	133.0	0.83125	4.05	3.95	3.3	28.7	143.3	0.787362637363	1.35	2.65	6.3	9.7	327.75	1.60661764706	0.0	1.0	2.45	1.55	120.35	0.620360824742
1S7E_A	295	0.0	2.0	5.3	2.7	183.8	1.31285714286	3.0	4.0	7.3	20.7	407.65	1.86995412844	4.1	10.9	16.9	43.1	775.2	4.30666666667	0.85	2.15	3.85	8.15	247.4	0.955212355212	2.0	3.0	4.15	15.85	168.65	1.0540625	3.5	3.5	4.1	23.9	188.85	1.03763736264	1.0	2.0	4.4	7.6	229.3	1.12401960784	0.0	2.0	3.55	4.45	180.3	0.929381443299
1SQR_A	293	0.0	0.0	0.0	0.0	0.0	0.0	0.8	0.2	0.2	3.8	14.0	0.0642201834862	0.8	7.2	9.8	22.2	454.3	2.52388888889	0.8	0.2	0.0	4.0	13.9	0.053667953668	3.6	6.4	6.2	33.8	269.4	1.68375	2.0	5.0	5.3	22.7	267.9	1.47197802198	0.9	1.1	4.6	3.4	234.4	1.14901960784	0.0	2.0	4.4	3.6	217.4	1.1206185567
1SR2_A	295	1.0	0.0	0.0	4.0	0.36	0.00257142857143	2.0	1.0	1.0	11.0	48.64	0.223119266055	6.6	9.4	17.12	46.88	766.48	4.25822222222	0.0	0.0	0.0	0.0	0.0	0.0	2.84	7.16	12.72	27.28	512.56	3.2035	3.96	1.04	2.36	17.64	119.8	0.658241758242	0.0	2.0	5.56	2.44	286.48	1.40431372549	0.0	3.0	6.24	5.76	312.52	1.61092783505
1SSU_A	293	4.35	3.25	2.9	27.5	115.1	0.822142857143	0.0	2.0	4.1	3.9	230.25	1.05619266055	0.0	1.0	1.9	2.1	86.2	0.478888888889	0.0	0.0	0.0	0.0	0.0	0.0	0.0	3.0	6.6	5.4	262.7	1.641875	0.0	0.0	0.0	0.0	0.0	0.0	0.0	1.0	3.5	0.5	177.4	0.869607843137	0.0	0.0	0.0	0.0	0.0	0.0
1T2R_A	295	2.0	0.0	0.0	8.0	1.8	0.0128571428571	0.6	6.4	9.1	18.9	503.8	2.31100917431	5.8	6.2	3.6	44.4	210.2	1.16777777778	0.0	0.0	0.0	0.0	0.0	0.0	3.0	3.0	3.9	20.1	156.4	0.9775	3.4	4.6	5.4	26.6	279.8	1.53736263736	1.5	1.5	2.0	10.0	116.8	0.572549019608	0.9	2.1	4.8	7.2	241.1	1.24278350515
1T3K_A	293	1.2	3.8	4.35	15.65	163.7	1.16928571429	0.85	2.15	2.2	9.8	124.55	0.571330275229	1.15	8.85	12.75	27.25	595.75	3.30972222222	0.0	1.0	1.05	2.95	71.95	0.277799227799	1.5	6.5	11.4	20.6	463.65	2.8978125	2.0	8.0	6.75	33.25	337.75	1.85576923077	0.35	2.65	7.55	4.45	386.85	1.89632352941	0.7	4.3	6.6	13.4	327.95	1.69046391753
1TTV_A	293	0.0	1.0	1.0	3.0	31.9444444444	0.228174603175	1.22222222222	2.77777777778	4.11111111111	11.8888888889	226.444444444	1.03873598369	6.16666666667	5.83333333333	5.83333333333	42.1666666667	257.111111111	1.42839506173	0.0	0.0	0.0	0.0	0.0	0.0	2.61111111111	5.38888888889	12.3333333333	19.6666666667	506.777777778	3.16736111111	1.0	5.0	7.27777777778	16.7222222222	332.166666667	1.82509157509	0.222222222222	2.77777777778	3.11111111111	8.88888888889	167.944444444	0.82325708061	0.777777777778	4.22222222222	10.3333333333	9.66666666667	483.055555556	2.48997709049
1U0I_A	293	0.0	0.0	0.0	0.0	0.0	0.0	0.0	0.0	0.0	0.0	0.0	0.0	0.1	2.9	3.5	8.5	145.7	0.809444444444	0.0	0.0	0.0	0.0	0.0	0.0	0.0	0.0	0.0	0.0	0.0	0.0	0.1	2.9	3.75	8.25	167.75	0.921703296703	0.0	0.0	0.0	0.0	0.0	0.0	0.0	0.0	0.0	0.0	0.0	0.0
1U57_A	293	0.0	1.0	2.10526315789	1.89473684211	72.4736842105	0.517669172932	0.0	1.0	1.78947368421	2.21052631579	104.421052632	0.478995654273	0.0	2.0	6.21052631579	1.78947368421	284.210526316	1.57894736842	0.0	0.0	0.0	0.0	0.0	0.0	0.0	4.0	10.3684210526	5.63157894737	418.894736842	2.61809210526	0.0	2.0	4.26315789474	3.73684210526	204.842105263	1.12550607287	0.0	5.0	11.7368421053	8.26315789474	590.894736842	2.89654282766	0.0	1.0	1.78947368421	2.21052631579	84.6315789474	0.436245252306
1UEO_A	293	1.0	4.7	4.1	18.7	162.15	1.15821428571	0.0	2.0	5.4	2.6	293.15	1.34472477064	0.0	2.0	5.35	2.65	231.7	1.28722222222	0.0	0.0	0.0	0.0	0.0	0.0	0.0	4.0	9.7	6.3	383.6	2.3975	0.0	3.0	7.35	4.65	322.65	1.7728021978	0.0	0.0	0.0	0.0	0.0	0.0	0.0	1.0	3.15	0.85	149.35	0.769845360825
1UT3_A	293	2.8	2.6	2.2	19.4	78.7	0.562142857143	0.0	4.0	9.0	7.0	492.5	2.25917431193	0.0	2.0	5.1	2.9	235.1	1.30611111111	0.0	1.0	3.7	0.3	233.3	0.900772200772	0.0	2.0	2.9	5.1	111.4	0.69625	0.0	2.0	3.5	4.5	157.9	0.867582417582	0.0	0.0	0.0	0.0	0.0	0.0	0.0	0.0	0.0	0.0	0.0	0.0
1UXC_A	293	0.0	0.0	0.0	0.0	0.0	0.0	0.0	0.0	0.0	0.0	0.0	0.0	0.0	2.0	3.0	5.0	128.0	0.711111111111	0.0	0.0	0.0	0.0	0.0	0.0	4.0	3.0	2.0	26.0	107.0	0.66875	2.0	0.0	0.0	8.0	12.0	0.0659340659341	0.0	2.0	3.0	5.0	132.0	0.647058823529	0.0	2.0	4.0	4.0	178.0	0.917525773196
1V28_A	293	0.0	1.92	2.48	5.2	81.92	0.585142857143	0.0	3.0	9.4	2.6	502.24	2.30385321101	0.0	0.0	0.0	0.0	0.0	0.0	0.0	0.0	0.0	0.0	0.0	0.0	0.0	0.0	0.0	0.0	0.0	0.0	0.0	0.0	0.0	0.0	0.0	0.0	0.0	1.0	2.6	1.4	128.32	0.629019607843	0.0	0.0	0.0	0.0	0.0	0.0
1VD7_A	293	0.0	0.0	0.0	0.0	0.0	0.0	0.0	0.0	0.0	0.0	0.0	0.0	0.0	2.0	6.06666666667	1.93333333333	270.933333333	1.50518518519	0.0	0.0	0.0	0.0	0.0	0.0	0.0	0.0	0.0	0.0	0.0	0.0	0.0	0.0	0.0	0.0	0.0	0.0	0.0	1.0	2.86666666667	1.13333333333	154.466666667	0.757189542484	0.0	0.0	0.0	0.0	0.0	0.0
1VRE_A	293	1.0	0.0	0.0	4.0	0.793103448276	0.00566502463054	2.0	3.0	2.27586206897	17.724137931	123.172413793	0.565011072445	5.41379310345	4.58620689655	2.06896551724	37.9310344828	152.689655172	0.848275862069	1.37931034483	0.620689655172	0.0	8.0	22.3793103448	0.086406603648	3.89655172414	7.10344827586	8.34482758621	35.6551724138	314.793103448	1.96745689655	3.0	3.0	1.79310344828	22.2068965517	101.413793103	0.557218643426	4.37931034483	0.620689655172	0.0	20.0	35.7931034483	0.175456389452	0.0	6.0	10.8965517241	13.1034482759	528.862068966	2.726093139
1W4M_A	295.0	0.9	1.1	1.2	6.8	43.7	0.312142857143	1.7	3.3	2.8	17.2	153.8	0.705504587156	3.1	7.9	10.6	33.4	459.8	2.55444444444	0.0	1.0	0.7	3.3	35.4	0.13667953668	1.9	2.1	2.7	13.3	110.3	0.689375	1.9	2.1	3.2	12.8	160.1	0.87967032967	1.0	2.0	3.7	8.3	196.8	0.964705882353	0.0	1.0	1.1	2.9	58.8	0.303092783505
1W6B_A	293.0	1.9	7.6	8.8	29.2	294.65	2.10464285714	0.0	0.0	0.0	0.0	0.0	0.0	0.85	1.15	1.0	7.0	45.7	0.253888888889	0.0	2.0	2.95	5.05	180.2	0.695752895753	0.0	2.0	1.95	6.05	90.7	0.566875	0.15	4.85	6.8	13.2	312.1	1.71483516484	0.0	0.0	0.0	0.0	0.0	0.0	0.0	1.0	0.85	3.15	38.8	0.2
1WEE_A	293	2.55	4.45	5.75	22.25	234.9	1.67785714286	0.0	2.0	3.55	4.45	178.65	0.819495412844	0.15	3.85	5.85	10.15	280.4	1.55777777778	0.0	2.0	2.9	5.1	205.6	0.793822393822	0.65	2.35	2.05	9.95	88.85	0.5553125	0.0	3.0	4.0	8.0	187.45	1.02994505495	0.3	1.7	3.3	4.7	180.3	0.883823529412	0.85	1.15	0.55	7.45	34.8	0.179381443299
1WEO_A	293	3.35	4.65	4.45	27.55	198.85	1.42035714286	0.9	2.1	1.15	10.85	89.1	0.40871559633	0.0	5.0	10.6	9.4	486.0	2.7	0.0	0.0	0.0	0.0	0.0	0.0	0.0	3.0	5.3	6.7	200.65	1.2540625	1.0	2.0	4.85	7.15	219.35	1.20521978022	0.0	0.0	0.0	0.0	0.0	0.0	0.0	0.0	0.0	0.0	0.0	0.0
1WEQ_A	293	2.75	4.25	5.1	22.9	199.5	1.425	0.0	2.0	4.35	3.65	219.85	1.00848623853	0.0	7.0	13.3	14.7	597.1	3.31722222222	0.5	1.5	1.05	6.95	71.8	0.27722007722	0.0	0.0	0.0	0.0	0.0	0.0	0.1	1.9	3.15	4.85	135.85	0.746428571429	0.0	0.0	0.0	0.0	0.0	0.0	1.0	2.0	2.75	9.25	135.15	0.696649484536
1WEV_A	293	3.8	3.2	3.65	24.35	149.0	1.06428571429	0.0	1.0	2.75	1.25	147.35	0.675917431193	0.0	4.0	4.85	11.15	195.0	1.08333333333	0.25	0.75	0.0	4.0	23.35	0.0901544401544	0.95	6.05	8.2	19.8	341.3	2.133125	0.0	0.0	0.0	0.0	0.0	0.0	0.0	5.0	11.65	8.35	590.1	2.89264705882	1.9	1.1	2.25	9.75	137.15	0.706958762887
1WFO_A	293	0.0	0.0	0.0	0.0	0.0	0.0	1.0	1.0	0.9	7.1	48.15	0.220871559633	2.9	7.1	13.3	26.7	588.05	3.26694444444	1.0	1.0	1.05	6.95	91.3	0.35250965251	2.0	6.0	8.55	23.45	349.05	2.1815625	2.0	6.0	12.15	19.85	515.85	2.83434065934	0.0	1.0	1.9	2.1	103.35	0.506617647059	0.05	1.95	3.65	4.35	176.85	0.911597938144
1WIB_A	293	0.0	1.0	1.9	2.1	66.95	0.478214285714	0.0	1.0	2.7	1.3	149.1	0.683944954128	0.05	6.95	11.9	16.1	547.5	3.04166666667	0.0	1.0	1.05	2.95	86.1	0.332432432432	0.15	7.85	10.5	21.5	435.35	2.7209375	0.05	4.95	4.05	15.95	193.15	1.06126373626	0.0	0.0	0.0	0.0	0.0	0.0	0.0	0.0	0.0	0.0	0.0	0.0
1WID_A	293	0.0	0.0	0.0	0.0	0.0	0.0	5.45	0.55	0.0	24.0	30.1	0.138073394495	3.55	6.45	10.4	29.6	491.15	2.72861111111	1.7	2.3	2.5	13.5	188.75	0.728764478764	3.25	8.75	15.1	32.9	630.75	3.9421875	2.0	0.0	0.0	8.0	10.35	0.0568681318681	0.0	0.0	0.0	0.0	0.0	0.0	0.0	3.0	4.1	7.9	212.9	1.09742268041
1WJ0_A	293	1.05	4.95	5.7	18.3	226.05	1.61464285714	1.1	1.9	1.25	10.75	87.1	0.399541284404	1.0	2.0	2.4	9.6	114.1	0.633888888889	0.0	0.0	0.0	0.0	0.0	0.0	2.05	2.95	3.3	16.7	125.35	0.7834375	0.0	3.0	6.25	5.75	275.2	1.51208791209	0.0	1.0	1.8	2.2	84.5	0.414215686275	0.0	4.0	4.0	12.0	171.4	0.883505154639
1WJA_A	293	0.0	2.0	2.0	6.0	62.0	0.442857142857	0.0	2.0	4.0	4.0	191.0	0.876146788991	0.0	3.0	5.0	7.0	261.0	1.45	0.0	1.0	1.0	3.0	65.0	0.250965250965	2.0	1.0	1.0	11.0	44.0	0.275	1.0	1.0	0.0	8.0	32.0	0.175824175824	0.0	1.0	0.0	4.0	16.0	0.078431372549	0.0	2.0	2.0	6.0	109.0	0.561855670103
1WSO_A	293	0.1	3.76666666667	4.4	11.0666666667	156.133333333	1.11523809524	0.0	0.0	0.0	0.0	0.0	0.0	0.0	6.0	15.6666666667	8.33333333333	705.566666667	3.91981481481	0.0	0.0	0.0	0.0	0.0	0.0	0.0	0.0	0.0	0.0	0.0	0.0	0.0	1.0	2.53333333333	1.46666666667	113.5	0.623626373626	0.0	0.0	0.0	0.0	0.0	0.0	0.0	2.0	4.7	3.3	225.766666667	1.16374570447
1XFN_A	293	0.0	1.0	1.0	3.0	30.3	0.216428571429	2.85	5.15	5.25	26.75	295.15	1.35389908257	1.8	3.2	7.25	12.75	337.1	1.87277777778	0.0	1.0	1.0	3.0	71.15	0.27471042471	3.75	4.25	5.15	26.85	223.9	1.399375	1.95	2.05	4.15	11.85	207.3	1.13901098901	0.95	2.05	3.5	8.5	187.5	0.919117647059	0.0	1.0	1.1	2.9	63.55	0.327577319588
1XHJ_A	293	0.3	2.7	5.9	6.1	208.5	1.48928571429	0.0	3.0	6.4	5.6	355.2	1.62935779817	0.9	8.1	11.1	24.9	496.3	2.75722222222	0.0	0.0	0.0	0.0	0.0	0.0	0.0	9.0	12.8	23.2	481.6	3.01	0.0	5.0	8.6	11.4	386.0	2.12087912088	0.0	2.0	6.2	1.8	323.5	1.58578431373	0.0	8.0	21.1	10.9	1017.2	5.24329896907
1XHS_A	293	0.0	0.0	0.0	0.0	0.0	0.0	1.0	1.0	1.0	7.0	52.6	0.24128440367	1.5	10.5	15.3	32.7	707.4	3.93	0.2	2.8	2.6	9.4	164.8	0.636293436293	2.9	3.1	1.7	22.3	84.4	0.5275	2.6	2.4	0.7	19.3	68.1	0.374175824176	1.0	2.0	3.0	9.0	158.9	0.778921568627	0.0	4.0	8.9	7.1	419.8	2.16391752577
1XSF_A	293	0.866666666667	1.06666666667	1.46666666667	6.26666666667	51.7666666667	0.369761904762	0.8	0.2	0.0	4.0	12.5333333333	0.0574923547401	0.0	3.0	6.63333333333	5.36666666667	291.366666667	1.6187037037	3.76666666667	1.23333333333	0.433333333333	19.5666666667	55.5666666667	0.214543114543	2.0	10.0	24.2	23.8	973.866666667	6.08666666667	2.16666666667	2.83333333333	4.16666666667	15.8333333333	210.866666667	1.15860805861	0.0	0.0	0.0	0.0	0.0	0.0	0.0	1.0	3.73333333333	0.266666666667	179.366666667	0.924570446735
1XWH_A	295	3.1	4.9	5.45	26.55	200.85	1.43464285714	0.2	0.8	0.1	3.9	21.0	0.0963302752294	0.25	4.75	5.35	14.65	239.1	1.32833333333	0.0	1.0	0.75	3.25	36.2	0.139768339768	0.0	3.0	8.05	3.95	323.9	2.024375	0.3	1.7	2.15	5.85	106.65	0.585989010989	0.0	1.0	2.65	1.35	139.2	0.682352941176	0.0	1.0	0.75	3.25	26.7	0.137628865979
1XWN_A	295	0.45	1.55	2.7	5.3	99.85	0.713214285714	4.4	3.6	2.4	29.6	177.7	0.815137614679	4.45	4.55	4.65	31.35	241.7	1.34277777778	0.0	3.0	7.9	4.1	506.35	1.95501930502	5.35	3.65	3.95	32.05	190.55	1.1909375	4.55	7.45	10.5	37.5	510.95	2.80741758242	1.45	4.55	9.0	15.0	466.75	2.28799019608	0.0	4.0	7.4	8.6	363.95	1.87603092784
1XX0_A	295	0.2	1.8	2.5	5.5	88.4	0.631428571429	2.1	1.9	1.7	14.3	80.8	0.370642201835	6.0	3.0	4.7	31.3	221.6	1.23111111111	1.1	0.9	0.5	7.5	31.3	0.120849420849	0.7	6.3	12.1	15.9	493.7	3.085625	3.1	5.9	6.8	29.2	325.4	1.78791208791	0.0	1.0	1.9	2.1	96.5	0.473039215686	1.0	3.0	6.0	10.0	300.1	1.54690721649
1Y6D_A	294	0.105263157895	0.894736842105	0.578947368421	3.42105263158	19.6842105263	0.140601503759	1.21052631579	0.789473684211	0.684210526316	7.31578947368	40.3157894737	0.184934814099	4.73684210526	11.2631578947	13.9473684211	50.0526315789	654.0	3.63333333333	0.0	1.0	1.10526315789	2.89473684211	70.2105263158	0.271083113188	1.0	2.0	3.05263157895	8.94736842105	128.631578947	0.803947368421	1.57894736842	6.42105263158	7.10526315789	24.8947368421	353.0	1.93956043956	1.0	3.0	4.68421052632	11.3157894737	254.368421053	1.24690402477	0.0	2.0	3.84210526316	4.15789473684	188.736842105	0.97287032013
1YEZ_A	293	0.0	0.0	0.0	0.0	0.0	0.0	0.1	4.9	7.4	12.6	417.8	1.91651376147	0.0	1.0	1.2	2.8	56.9	0.316111111111	0.0	0.0	0.0	0.0	0.0	0.0	3.7	8.3	11.1	36.9	471.9	2.949375	3.2	2.8	2.6	21.4	126.0	0.692307692308	0.0	1.0	3.9	0.1	202.8	0.994117647059	0.0	0.0	0.0	0.0	0.0	0.0
1Z00_A	295.5	1.8	0.2	0.0	8.0	8.65	0.0617857142857	2.0	2.0	1.8	14.2	90.9	0.416972477064	7.75	7.25	10.55	49.45	498.35	2.76861111111	0.0	0.0	0.0	0.0	0.0	0.0	3.05	2.95	3.25	20.75	131.85	0.8240625	0.0	1.0	0.0	4.0	16.1	0.0884615384615	0.0	2.0	5.6	2.4	283.2	1.38823529412	0.0	2.0	5.35	2.65	274.65	1.41572164948
1Z00_B	295.5	1.0	0.0	0.0	4.0	0.6	0.00428571428571	2.8	0.2	0.0	12.0	16.35	0.075	5.4	3.6	4.0	32.0	194.85	1.0825	0.0	0.0	0.0	0.0	0.0	0.0	1.85	2.15	2.95	13.05	131.6	0.8225	2.0	1.0	1.0	11.0	40.15	0.220604395604	2.0	1.0	3.5	8.5	194.85	0.955147058824	0.2	2.8	3.05	8.95	166.65	0.859020618557
1Z1V_A	293	4.0	1.0	2.0	18.0	78.0	0.557142857143	1.0	0.0	0.0	4.0	0.0	0.0	5.0	5.0	7.0	33.0	292.0	1.62222222222	0.0	2.0	2.0	6.0	114.0	0.440154440154	1.0	3.0	2.0	14.0	108.0	0.675	1.0	5.0	6.0	18.0	271.0	1.48901098901	0.0	1.0	1.0	3.0	31.0	0.151960784314	0.0	0.0	0.0	0.0	0.0	0.0
1Z1Z_A	293	0.0	0.0	0.0	0.0	0.0	0.0	1.0	4.0	5.0	15.0	298.0	1.36697247706	7.0	5.0	9.0	39.0	421.0	2.33888888889	0.0	3.0	2.0	10.0	159.0	0.6138996139	4.0	5.0	5.0	31.0	243.0	1.51875	4.0	1.0	1.0	19.0	46.0	0.252747252747	2.0	1.0	1.0	11.0	39.0	0.191176470588	0.0	3.0	4.0	8.0	148.0	0.762886597938
1Z2Q_A	293	4.95238095238	4.04761904762	4.0	32.0	186.761904762	1.33401360544	0.047619047619	0.952380952381	0.47619047619	3.52380952381	27.380952381	0.125600698995	1.0	3.0	6.47619047619	9.52380952381	291.047619048	1.61693121693	0.0	1.0	2.33333333333	1.66666666667	153.523809524	0.592756021327	2.0	2.0	3.90476190476	12.0952380952	154.238095238	0.963988095238	1.42857142857	0.571428571429	0.190476190476	7.80952380952	15.0	0.0824175824176	0.0	3.0	9.33333333333	2.66666666667	478.476190476	2.34547152194	0.0	3.0	4.42857142857	7.57142857143	205.523809524	1.05940108002
1Z64_A	293	0.0	0.0	0.0	0.0	0.0	0.0	0.0	2.0	4.90909090909	3.09090909091	264.363636364	1.21267723103	0.0	2.0	6.36363636364	1.63636363636	290.909090909	1.61616161616	0.0	1.0	3.0	1.0	192.727272727	0.744120744121	0.0	2.0	3.63636363636	4.36363636364	142.181818182	0.888636363636	0.0	0.0	0.0	0.0	0.0	0.0	0.0	0.0	0.0	0.0	0.0	0.0	0.0	3.0	7.18181818182	4.81818181818	338.0	1.74226804124
1Z7P_A	293	1.2	1.8	1.3	10.7	42.0	0.3	2.0	0.0	0.0	8.0	2.6	0.0119266055046	6.0	8.0	7.65	48.35	391.5	2.175	0.0	1.0	1.0	3.0	82.4	0.318146718147	6.9	4.1	3.25	40.75	142.0	0.8875	1.0	1.0	0.95	7.05	37.15	0.204120879121	0.0	1.0	3.7	0.3	188.5	0.924019607843	0.0	2.0	3.3	4.7	182.1	0.938659793814
1ZDV_A	293	0.0	2.0	3.05	4.95	106.3	0.759285714286	1.0	1.0	0.95	7.05	43.7	0.200458715596	7.55	4.45	8.85	39.15	430.1	2.38944444444	0.1	0.9	0.3	3.7	27.55	0.106370656371	4.75	2.25	3.05	24.95	137.15	0.8571875	2.8	2.2	2.6	17.4	132.05	0.725549450549	1.5	3.5	3.05	16.95	183.2	0.898039215686	0.0	1.0	1.45	2.55	68.65	0.353865979381
1ZO0_A	295	0.5	2.5	1.41666666667	10.5833333333	54.4166666667	0.38869047619	0.5	7.5	9.66666666667	22.3333333333	513.75	2.35665137615	1.08333333333	13.9166666667	19.4166666667	40.5833333333	878.416666667	4.88009259259	0.333333333333	1.66666666667	0.833333333333	7.16666666667	67.0	0.258687258687	0.75	7.25	8.41666666667	23.5833333333	342.333333333	2.13958333333	1.08333333333	3.91666666667	5.25	14.75	261.166666667	1.43498168498	0.916666666667	0.0833333333333	0.0	4.0	5.08333333333	0.0249183006536	0.0	2.0	3.25	4.75	174.5	0.899484536082
1ZQ3_P	295	0.0	0.0	0.0	0.0	0.0	0.0	1.05	1.95	1.4	10.6	89.7	0.411467889908	3.05	3.95	3.65	24.35	180.25	1.00138888889	0.7	0.3	0.0	4.0	13.2	0.0509652509653	1.0	0.0	0.0	4.0	0.05	0.0003125	0.0	3.0	4.75	7.25	211.25	1.16071428571	0.0	0.0	0.0	0.0	0.0	0.0	0.0	3.0	5.55	6.45	281.3	1.45
1ZUG_A	293	0.45	0.55	0.35	3.65	12.6	0.09	0.0	2.0	2.75	5.25	153.25	0.702981651376	4.35	3.65	4.3	27.7	186.15	1.03416666667	0.65	0.35	0.1	3.9	13.65	0.0527027027027	0.05	2.95	4.6	7.4	181.85	1.1365625	3.0	1.0	2.3	13.7	106.45	0.58489010989	0.1	2.9	4.65	7.35	237.6	1.16470588235	0.0	0.0	0.0	0.0	0.0	0.0
1ZW8_A	293	0.25	3.75	1.8	14.2	77.9	0.556428571429	0.0	3.0	6.5	5.5	343.25	1.5745412844	2.1	4.9	6.25	21.75	283.95	1.5775	0.25	1.75	0.75	7.25	60.5	0.233590733591	0.05	1.95	0.95	7.05	42.25	0.2640625	1.95	0.05	0.0	8.0	11.2	0.0615384615385	0.0	1.0	3.15	0.85	171.05	0.838480392157	0.35	4.65	4.3	15.7	197.85	1.01984536082
1ZWV_A	295	0.0	0.0	0.0	0.0	0.0	0.0	0.0	0.0	0.0	0.0	0.0	0.0	0.25	6.75	10.85	17.15	496.85	2.76027777778	0.0	0.0	0.0	0.0	0.0	0.0	1.65	1.35	2.15	9.85	105.1	0.656875	2.0	2.0	4.2	11.8	192.1	1.05549450549	0.0	1.0	2.6	1.4	129.15	0.633088235294	0.0	0.0	0.0	0.0	0.0	0.0
1ZZP_A	295	1.1	1.9	2.1	9.9	65.7	0.469285714286	1.0	3.0	4.1	11.9	218.1	1.0004587156	5.4	5.6	4.9	39.1	257.3	1.42944444444	0.0	0.0	0.0	0.0	0.0	0.0	3.3	3.7	2.4	25.6	126.3	0.789375	2.8	4.2	4.6	23.4	206.7	1.13571428571	0.0	2.0	6.2	1.8	297.7	1.45931372549	0.0	1.0	1.0	3.0	50.9	0.262371134021
2A5M_A	291.4	4.7	2.3	2.7	25.3	105.35	0.7525	4.45	4.55	4.2	31.8	260.45	1.19472477064	4.8	4.2	6.05	29.95	306.45	1.7025	4.0	0.0	0.0	16.0	22.25	0.0859073359073	4.4	3.6	7.6	24.4	317.75	1.9859375	7.05	1.95	0.15	35.85	51.5	0.282967032967	0.35	3.65	5.45	10.55	283.35	1.38897058824	0.0	4.0	8.05	7.95	392.9	2.02525773196
2A7U_A	295	0.0	0.0	0.0	0.0	0.0	0.0	0.0	1.0	1.0	3.0	40.0	0.183486238532	0.0	2.0	5.0	3.0	215.0	1.19444444444	0.0	0.0	0.0	0.0	0.0	0.0	0.0	2.0	7.0	1.0	278.0	1.7375	2.0	1.0	1.0	11.0	45.0	0.247252747253	0.0	1.0	4.0	0.0	198.0	0.970588235294	0.0	0.0	0.0	0.0	0.0	0.0
2AAV_A	293	0.05	2.95	5.85	6.15	204.3	1.45928571429	1.0	1.0	1.0	7.0	53.05	0.243348623853	0.7	5.3	6.1	17.9	276.2	1.53444444444	0.0	0.0	0.0	0.0	0.0	0.0	5.55	5.45	9.85	34.15	422.4	2.64	1.7	1.3	1.8	10.2	81.25	0.446428571429	0.0	1.0	3.25	0.75	164.25	0.805147058824	0.0	3.0	6.25	5.75	300.95	1.55128865979
2AFF_A	293	3.0	0.0	0.0	12.0	2.58	0.0184285714286	3.0	1.0	1.97	14.03	100.97	0.463165137615	4.93	2.07	1.51	26.49	100.98	0.561	0.0	0.0	0.0	0.0	0.0	0.0	2.81	5.19	6.27	25.73	259.17	1.6198125	5.49	5.51	5.44	38.56	239.86	1.31791208791	0.0	0.0	0.0	0.0	0.0	0.0	1.0	4.0	6.62	13.38	319.2	1.64536082474
2AFJ_A	295	1.25	1.75	2.5	9.5	90.35	0.645357142857	0.5	2.5	5.15	6.85	282.7	1.29678899083	5.45	16.55	32.35	55.65	1480.9	8.22722222222	2.5	3.5	4.5	19.5	315.05	1.21640926641	6.25	8.75	9.95	50.05	419.7	2.623125	2.9	3.1	4.2	19.8	209.35	1.15027472527	0.0	2.0	3.8	4.2	189.4	0.928431372549	0.3	6.7	13.8	14.2	678.4	3.49690721649
2AIV_A	293	0.666666666667	2.33333333333	2.06666666667	9.93333333333	71.1333333333	0.508095238095	0.6	4.4	3.93333333333	16.0666666667	224.866666667	1.03149847095	1.26666666667	11.7333333333	16.2	35.8	752.0	4.17777777778	0.0	0.0	0.0	0.0	0.0	0.0	2.26666666667	7.73333333333	6.93333333333	33.0666666667	297.666666667	1.86041666667	1.53333333333	10.4666666667	10.0	38.0	453.466666667	2.49157509158	0.0	0.0	0.0	0.0	0.0	0.0	0.0	5.0	8.06666666667	11.9333333333	393.2	2.02680412371
2AQE_A	293	1.9	0.1	0.0	8.0	6.45	0.0460714285714	0.05	0.95	0.3	3.7	25.25	0.115825688073	5.1	7.9	8.5	43.5	399.5	2.21944444444	0.0	0.0	0.0	0.0	0.0	0.0	0.45	3.55	5.4	10.6	217.4	1.35875	2.55	2.45	3.05	16.95	162.9	0.895054945055	0.0	0.0	0.0	0.0	0.0	0.0	0.0	1.0	3.1	0.9	151.4	0.780412371134
2ARW_A	293	0.0	1.0	1.0	3.0	42.0	0.3	1.0	3.0	8.0	8.0	441.0	2.02293577982	4.0	3.0	2.0	26.0	122.0	0.677777777778	1.0	6.0	9.0	19.0	573.0	2.21235521236	3.0	4.0	3.0	25.0	149.0	0.93125	1.0	2.0	4.0	8.0	190.0	1.04395604396	0.0	3.0	9.0	3.0	464.0	2.27450980392	1.0	4.0	9.0	11.0	400.0	2.0618556701
2AUV_A	293	0.666666666667	3.33333333333	2.8	13.2	102.066666667	0.729047619048	1.8	1.2	1.93333333333	10.0666666667	106.2	0.487155963303	0.266666666667	3.73333333333	8.2	7.8	371.8	2.06555555556	0.0	0.0	0.0	0.0	0.0	0.0	4.4	7.6	12.2666666667	35.7333333333	509.933333333	3.18708333333	1.0	5.0	8.33333333333	15.6666666667	366.333333333	2.01282051282	0.0	3.0	6.46666666667	5.53333333333	321.866666667	1.57777777778	0.0	1.0	2.0	2.0	96.5333333333	0.497594501718
2AVX_A	293	0.15	1.85	2.3	5.7	78.1	0.557857142857	5.65	4.35	9.55	30.45	577.0	2.64678899083	9.3	13.7	16.05	75.95	795.55	4.41972222222	1.5	2.5	2.4	13.6	179.0	0.69111969112	3.3	4.7	4.65	27.35	184.3	1.151875	1.05	2.95	4.4	11.6	196.05	1.0771978022	1.7	6.3	9.2	22.8	481.9	2.36225490196	0.15	3.85	4.7	11.3	220.4	1.13608247423
2AXL_A	295.2	0.5	2.5	5.4	6.6	197.6	1.41142857143	2.2	5.8	8.1	23.9	474.3	2.17568807339	6.6	11.4	17.5	54.5	859.3	4.77388888889	1.0	3.0	2.7	13.3	159.4	0.615444015444	0.7	3.3	5.9	10.1	234.8	1.4675	0.2	5.8	6.8	17.2	316.8	1.74065934066	0.0	2.0	5.3	2.7	266.3	1.30539215686	0.5	2.5	6.7	5.3	314.8	1.62268041237
2B7T_A	293	0.0	0.0	0.0	0.0	0.0	0.0	0.0	4.0	6.45	9.55	308.25	1.41399082569	2.8	6.2	6.85	29.15	334.9	1.86055555556	0.0	0.0	0.0	0.0	0.0	0.0	2.0	5.0	11.65	16.35	459.1	2.869375	0.0	1.0	2.0	2.0	91.4	0.502197802198	0.0	3.0	3.6	8.4	211.7	1.03774509804	0.0	2.0	4.45	3.55	224.95	1.15953608247
2B9Z_A	295	0.0	1.0	1.0	3.0	33.2	0.237142857143	0.0	0.0	0.0	0.0	0.0	0.0	6.0	4.0	5.0	35.0	219.2	1.21777777778	0.0	0.0	0.0	0.0	0.0	0.0	4.6	1.4	1.2	22.8	45.9	0.286875	2.0	0.0	0.0	8.0	2.4	0.0131868131868	0.9	3.1	4.6	11.4	240.8	1.18039215686	0.0	1.0	1.0	3.0	39.3	0.202577319588
2BIC_A	293.0	2.85	2.85	1.75	21.05	80.1	0.572142857143	0.35	0.65	0.1	3.9	18.4	0.0844036697248	0.0	4.0	7.55	8.45	342.25	1.90138888889	0.0	0.0	0.0	0.0	0.0	0.0	0.3	0.7	0.3	3.7	17.25	0.1078125	0.0	1.0	3.0	1.0	139.25	0.76510989011	0.0	0.0	0.0	0.0	0.0	0.0	0.0	1.0	2.45	1.55	118.7	0.611855670103
2C34_A	294.8	0.0789473684211	0.921052631579	0.763157894737	3.23684210526	25.0263157895	0.178759398496	0.0263157894737	1.97368421053	3.81578947368	4.18421052632	207.5	0.951834862385	5.73684210526	3.26315789474	4.44736842105	31.5526315789	216.789473684	1.20438596491	0.526315789474	1.47368421053	2.63157894737	5.36842105263	181.289473684	0.699959357854	5.07894736842	9.92105263158	16.1578947368	43.8421052632	656.078947368	4.10049342105	0.210526315789	4.78947368421	7.76315789474	12.2368421053	354.578947368	1.94823597455	0.0	3.0	6.55263157895	5.44736842105	323.605263158	1.5863003096	0.605263157895	5.39473684211	11.6842105263	12.3157894737	593.052631579	3.05697232773
2C5Z_A	292.0	1.0	0.0	0.0	4.0	0.4	0.00285714285714	2.9	2.1	1.0	19.0	91.0	0.417431192661	0.8	5.2	4.8	19.2	220.6	1.22555555556	1.0	0.0	0.0	4.0	0.0	0.0	2.0	2.0	4.4	11.6	189.6	1.185	3.2	3.8	3.6	24.4	178.4	0.98021978022	0.9	0.1	0.0	4.0	6.1	0.0299019607843	0.0	3.0	8.3	3.7	402.4	2.07422680412
2C6A_A	293.0	2.0	2.0	4.0	12.0	120.7	0.862142857143	0.0	1.0	3.6	0.4	188.85	0.86628440367	0.0	4.0	9.15	6.85	414.05	2.30027777778	0.8	2.2	4.55	7.45	293.85	1.13455598456	0.0	0.0	0.0	0.0	0.0	0.0	0.0	1.0	1.4	2.6	68.5	0.376373626374	0.0	1.0	2.0	2.0	96.0	0.470588235294	0.0	1.0	1.0	3.0	43.7	0.225257731959
2CQH_A	293	0.0	0.0	0.0	0.0	0.0	0.0	1.0	1.0	1.0	7.0	46.1	0.211467889908	3.9	7.1	8.7	35.3	394.95	2.19416666667	0.0	1.0	0.6	3.4	32.95	0.12722007722	3.2	2.8	3.3	20.7	163.8	1.02375	1.1	2.9	3.7	12.3	168.8	0.927472527473	1.0	1.0	2.95	5.05	152.35	0.74681372549	0.0	1.0	2.0	2.0	109.05	0.562113402062
2CRQ_A	293	1.0	0.0	0.0	4.0	0.1	0.000714285714286	2.75	1.25	1.0	15.0	63.05	0.289220183486	1.15	2.85	2.2	13.8	79.95	0.444166666667	0.0	1.0	0.8	3.2	40.05	0.154633204633	2.0	2.0	2.1	13.9	94.55	0.5909375	4.65	3.35	1.9	30.1	92.15	0.506318681319	1.0	2.0	2.6	9.4	114.85	0.562990196078	0.0	3.0	6.4	5.6	306.25	1.57860824742
2CS4_A	293	1.0	1.0	2.75	5.25	96.2	0.687142857143	0.0	0.0	0.0	0.0	0.0	0.0	4.15	2.85	1.6	26.4	99.05	0.550277777778	0.0	3.0	3.5	8.5	237.65	0.917567567568	5.4	3.6	5.55	30.45	250.0	1.5625	1.35	5.65	7.0	21.0	338.2	1.85824175824	0.0	1.0	1.85	2.15	87.45	0.428676470588	0.0	2.0	5.2	2.8	248.4	1.28041237113
2CSS_A	293	0.0	0.0	0.0	0.0	0.0	0.0	0.0	1.0	0.95	3.05	34.95	0.160321100917	4.85	7.15	9.0	39.0	414.65	2.30361111111	1.0	1.0	1.0	7.0	80.05	0.309073359073	5.4	5.6	5.9	38.1	222.7	1.391875	4.05	2.95	1.9	26.1	93.7	0.514835164835	0.0	2.0	3.45	4.55	184.25	0.90318627451	0.0	1.0	2.0	2.0	112.25	0.578608247423
2CZY_A	293	0.0	0.0	0.0	0.0	0.0	0.0	3.95	2.05	0.85	23.15	65.5	0.300458715596	1.35	5.65	6.45	21.55	321.05	1.78361111111	0.0	0.0	0.0	0.0	0.0	0.0	3.0	3.0	4.95	19.05	207.3	1.295625	2.2	4.8	6.45	21.55	309.4	1.7	1.0	0.0	0.0	4.0	2.05	0.0100490196078	0.0	3.0	5.85	6.15	280.7	1.44690721649
2D8M_A	293	2.0	0.0	0.0	8.0	1.4	0.01	0.45	2.55	3.35	8.65	209.3	0.960091743119	5.4	6.6	8.65	39.35	377.9	2.09944444444	1.0	1.0	1.0	7.0	56.05	0.216409266409	5.7	1.3	0.5	27.5	30.5	0.190625	2.3	0.7	0.05	11.95	17.6	0.0967032967033	0.0	2.0	2.6	5.4	123.5	0.605392156863	0.1	2.9	5.1	6.9	234.1	1.20670103093
2D8Z_A	293	3.15	4.85	5.6	26.4	213.1	1.52214285714	1.0	3.0	4.25	11.75	276.1	1.26651376147	1.0	2.0	3.85	8.15	166.65	0.925833333333	0.0	1.0	0.8	3.2	34.2	0.132046332046	0.0	3.0	2.5	9.5	82.8	0.5175	0.0	1.0	1.0	3.0	38.25	0.210164835165	0.0	0.0	0.0	0.0	0.0	0.0	0.0	1.0	1.0	3.0	34.7	0.178865979381
2D9I_A	293	0.15	0.85	0.65	3.35	17.25	0.123214285714	0.1	2.9	2.35	9.65	130.1	0.596788990826	5.55	4.45	3.35	36.65	164.3	0.912777777778	0.0	0.0	0.0	0.0	0.0	0.0	3.15	3.85	5.4	22.6	224.0	1.4	0.4	4.6	6.2	13.8	315.1	1.73131868132	0.0	2.0	2.6	5.4	133.05	0.652205882353	0.0	5.0	11.25	8.75	538.95	2.77809278351
2DAV_A	293	1.05	0.95	0.8	7.2	28.1	0.200714285714	3.95	4.05	4.45	27.55	237.0	1.0871559633	3.25	3.75	6.75	21.25	340.85	1.89361111111	1.0	1.0	3.1	4.9	217.35	0.839189189189	3.05	2.95	2.05	21.95	100.4	0.6275	1.05	6.95	11.7	20.3	525.4	2.88681318681	1.0	1.0	1.05	6.95	58.75	0.287990196078	0.0	3.0	6.15	5.85	312.6	1.61134020619
2DK9_A	293	2.0	0.0	0.0	8.0	3.85	0.0275	1.5	0.5	0.1	7.9	19.45	0.0892201834862	5.3	11.7	15.0	53.0	740.6	4.11444444444	1.0	2.0	2.65	9.35	164.25	0.63416988417	2.8	5.2	5.35	26.65	201.7	1.260625	0.4	1.6	1.25	6.75	65.95	0.362362637363	0.0	3.0	11.45	0.55	563.65	2.76299019608	0.0	9.0	26.3	9.7	1267.95	6.53582474227
2DLL_A	293	0.0	1.0	1.95	2.05	66.95	0.478214285714	2.3	2.7	2.65	17.35	159.2	0.730275229358	5.2	3.8	3.5	32.5	202.05	1.1225	2.1	2.9	1.65	18.35	138.15	0.533397683398	1.05	2.95	4.3	11.7	166.3	1.039375	1.75	5.25	6.35	21.65	289.4	1.59010989011	0.0	0.0	0.0	0.0	0.0	0.0	0.0	1.0	3.05	0.95	145.6	0.750515463918
2DLQ_A	293	3.1	6.9	8.55	31.45	296.4	2.11714285714	1.05	4.95	6.25	17.75	356.2	1.63394495413	1.1	6.9	10.9	21.1	481.6	2.67555555556	0.0	0.0	0.0	0.0	0.0	0.0	0.0	5.0	7.4	12.6	278.4	1.74	0.0	1.0	2.0	2.0	96.45	0.529945054945	0.7	5.3	6.75	17.25	349.35	1.7125	0.15	7.85	9.55	22.45	451.7	2.32835051546
2DM2_A	293	2.2	0.8	0.2	11.8	19.75	0.141071428571	1.1	3.9	4.95	15.05	294.65	1.35160550459	2.2	2.8	5.55	14.45	265.6	1.47555555556	0.9	0.1	0.0	4.0	11.85	0.0457528957529	1.05	2.95	2.25	13.75	114.25	0.7140625	1.05	4.95	4.2	19.8	166.85	0.916758241758	0.0	4.0	6.4	9.6	315.45	1.54632352941	0.0	3.0	4.75	7.25	243.5	1.25515463918
2DMG_A	293	1.0	0.0	0.0	4.0	2.75	0.0196428571429	0.55	4.45	7.25	12.75	410.8	1.88440366972	7.65	8.35	12.05	51.95	530.25	2.94583333333	0.0	2.0	2.0	6.0	123.2	0.475675675676	6.8	5.2	4.65	43.35	212.1	1.325625	2.0	2.0	2.95	13.05	123.05	0.676098901099	1.0	0.0	0.0	4.0	4.8	0.0235294117647	1.0	2.0	3.9	8.1	198.4	1.02268041237
2DMI_A	293	1.5	2.5	3.0	13.0	110.1	0.786428571429	0.1	2.9	5.0	7.0	277.45	1.27270642202	1.1	6.9	14.6	17.4	668.4	3.71333333333	0.0	1.0	3.3	0.7	211.35	0.816023166023	0.0	5.0	9.7	10.3	381.7	2.385625	0.0	2.0	5.1	2.9	239.45	1.31565934066	0.8	3.2	6.25	9.75	324.45	1.59044117647	0.0	6.0	7.95	16.05	371.55	1.91520618557
2DQ5_A	294	2.0	2.0	1.5625	14.4375	39.0	0.278571428571	0.0	0.0	0.0	0.0	0.0	0.0	0.0	6.0	15.6875	8.3125	712.5625	3.95868055556	0.0	0.0	0.0	0.0	0.0	0.0	0.0	4.0	6.75	9.25	260.125	1.62578125	1.0	1.0	3.125	4.875	152.0	0.835164835165	0.0	2.0	2.625	5.375	132.75	0.650735294118	0.0	4.0	6.625	9.375	324.0625	1.67042525773
2DY8_A	293	0.0	0.0	0.0	0.0	0.0	0.0	0.8	2.2	5.9	6.1	337.9	1.55	0.0	6.0	13.15	10.85	581.75	3.23194444444	0.1	1.9	1.7	6.3	121.45	0.468918918919	1.95	2.05	3.2	12.8	136.95	0.8559375	1.35	2.65	4.75	11.25	234.55	1.28873626374	0.0	0.0	0.0	0.0	0.0	0.0	0.0	2.0	4.95	3.05	235.3	1.21288659794
2E2W_A	293	3.1	0.9	0.6	15.4	17.25	0.123214285714	3.55	3.45	2.9	25.1	166.35	0.763073394495	2.0	2.0	3.6	12.4	171.9	0.955	1.0	1.0	1.0	7.0	63.0	0.243243243243	5.05	2.95	2.35	29.65	74.45	0.4653125	2.0	7.0	9.25	26.75	387.3	2.12802197802	1.1	1.9	0.9	11.1	63.9	0.313235294118	0.0	3.0	4.1	7.9	199.0	1.02577319588
2E6O_A	293	0.0	2.0	4.8	3.2	166.95	1.1925	1.0	1.0	1.2	6.8	80.75	0.370412844037	1.1	3.9	6.25	13.75	285.35	1.58527777778	0.0	2.0	4.6	3.4	275.15	1.06235521236	0.0	3.0	7.75	4.25	288.8	1.805	0.6	1.4	1.0	7.0	54.15	0.297527472527	0.0	5.0	7.55	12.45	377.7	1.85147058824	0.0	0.0	0.0	0.0	0.0	0.0
2EBW_A	293	0.0	0.0	0.0	0.0	0.0	0.0	1.0	0.0	0.0	4.0	0.3	0.00137614678899	1.85	6.15	7.25	24.75	336.7	1.87055555556	1.0	0.0	0.0	4.0	7.65	0.0295366795367	1.1	3.9	4.15	15.85	171.15	1.0696875	5.0	4.0	5.25	30.75	229.9	1.26318681319	1.0	1.0	2.4	5.6	120.85	0.592401960784	0.0	3.0	2.65	9.35	99.15	0.511082474227
2EDH_A	293	3.9	0.1	0.0	16.0	7.7	0.055	0.0	1.0	0.95	3.05	35.7	0.16376146789	5.05	5.95	9.5	34.5	455.5	2.53055555556	1.0	1.0	1.0	7.0	85.6	0.330501930502	0.0	5.0	7.75	12.25	270.5	1.690625	1.0	1.0	1.0	7.0	41.95	0.230494505495	0.0	5.0	10.85	9.15	563.95	2.76446078431	0.0	2.0	4.95	3.05	231.25	1.19201030928
2EDO_A	293	0.0	0.0	0.0	0.0	0.0	0.0	1.25	2.75	4.2	11.8	248.5	1.13990825688	4.45	4.55	5.65	30.35	243.2	1.35111111111	1.6	1.4	1.0	11.0	59.2	0.228571428571	5.3	5.7	9.45	34.55	395.45	2.4715625	4.05	2.95	6.55	21.45	328.35	1.80412087912	1.0	1.0	1.0	7.0	36.4	0.178431372549	0.0	2.0	4.05	3.95	195.75	1.00902061856
2EEM_A	295	1.3	6.3	7.55	22.85	300.45	2.14607142857	0.0	0.0	0.0	0.0	0.0	0.0	0.0	2.0	4.45	3.55	189.75	1.05416666667	0.0	0.0	0.0	0.0	0.0	0.0	0.0	2.0	3.7	4.3	142.6	0.89125	0.0	0.0	0.0	0.0	0.0	0.0	0.0	0.0	0.0	0.0	0.0	0.0	0.0	1.0	2.35	1.65	114.45	0.589948453608
2ENN_A	293	3.0	4.0	5.2	22.8	199.2	1.42285714286	1.0	4.0	8.9	11.1	475.6	2.18165137615	0.0	1.0	3.2	0.8	148.4	0.824444444444	0.0	1.0	2.55	1.45	155.85	0.601737451737	1.0	4.0	3.2	16.8	151.45	0.9465625	1.0	3.0	6.8	9.2	317.8	1.74615384615	0.0	0.0	0.0	0.0	0.0	0.0	1.15	3.85	7.75	12.25	383.25	1.97551546392
2ENQ_A	293	2.05	4.95	6.15	21.85	213.8	1.52714285714	1.05	1.95	2.65	9.35	151.95	0.697018348624	9.1	7.9	5.9	62.1	316.05	1.75583333333	1.0	4.0	3.5	16.5	238.35	0.92027027027	3.2	5.8	6.45	29.55	241.5	1.509375	6.05	4.95	6.7	37.3	315.45	1.73324175824	0.0	1.0	1.05	2.95	69.9	0.342647058824	0.0	3.0	7.4	4.6	344.3	1.77474226804
2EOC_A	293	2.8	0.2	0.2	11.8	15.0	0.107142857143	2.85	4.15	3.8	24.2	206.6	0.947706422018	3.0	3.0	2.95	21.05	140.25	0.779166666667	1.0	2.0	1.8	10.2	113.6	0.43861003861	0.45	5.55	8.9	15.1	360.55	2.2534375	1.25	5.75	9.45	18.55	447.05	2.45631868132	0.0	0.0	0.0	0.0	0.0	0.0	0.0	3.0	5.95	6.05	282.55	1.45644329897
2ERI_A	295	2.5	3.2	3.2	19.6	121.25	0.866071428571	0.0	1.0	3.95	0.05	193.35	0.886926605505	0.0	2.0	6.6	1.4	279.4	1.55222222222	0.0	0.0	0.0	0.0	0.0	0.0	0.0	3.0	5.7	6.3	220.75	1.3796875	0.0	3.0	6.95	5.05	319.55	1.75576923077	0.0	0.0	0.0	0.0	0.0	0.0	0.0	0.0	0.0	0.0	0.0	0.0
2FFW_A	294	3.0	3.0	2.15384615385	21.8461538462	86.1538461538	0.615384615385	0.0	3.0	7.15384615385	4.84615384615	403.307692308	1.85003528582	0.615384615385	2.38461538462	2.61538461538	9.38461538462	128.846153846	0.715811965812	0.0	0.0	0.0	0.0	0.0	0.0	0.0	5.0	10.6923076923	9.30769230769	411.923076923	2.57451923077	0.0	1.0	2.0	2.0	100.692307692	0.55325443787	0.0	1.0	3.23076923077	0.769230769231	164.076923077	0.804298642534	0.384615384615	1.61538461538	1.61538461538	6.38461538462	88.6153846154	0.456780333069
2FVT_A	293	0.0	0.0	0.0	0.0	0.0	0.0	2.5	2.5	2.45	17.55	142.0	0.651376146789	6.65	3.35	3.35	36.65	177.7	0.987222222222	0.45	2.55	2.55	9.45	171.45	0.661969111969	5.15	4.85	6.65	33.35	280.3	1.751875	3.6	6.4	9.4	30.6	450.8	2.47692307692	0.0	4.0	8.45	7.55	425.0	2.08333333333	0.0	8.0	24.65	7.35	1196.95	6.16984536082
2GPQ_A	293	2.9	1.1	0.7	15.3	35.0	0.25	3.6	4.4	4.4	27.6	254.7	1.16834862385	5.4	11.6	12.9	55.1	597.9	3.32166666667	2.2	5.8	8.5	23.5	572.4	2.21003861004	4.6	7.4	11.9	36.1	502.4	3.14	5.4	5.6	5.0	39.0	272.2	1.4956043956	0.0	3.0	9.2	2.8	456.1	2.23578431373	0.0	5.0	9.2	10.8	457.6	2.3587628866
2GTV_X	293	1.0	0.0	0.0	4.0	2.0	0.0142857142857	0.8	0.2	0.0	4.0	6.6	0.0302752293578	1.6	8.4	8.0	32.0	377.8	2.09888888889	0.0	2.0	6.7	1.3	429.1	1.65675675676	0.9	1.1	1.3	6.7	59.1	0.369375	4.1	10.9	13.8	46.2	610.6	3.35494505495	0.0	1.0	3.7	0.3	180.7	0.885784313725	0.0	3.0	6.6	5.4	321.2	1.65567010309
2H4B_C	295	0.0	0.0	0.0	0.0	0.0	0.0	0.0	1.0	1.6	2.4	86.15	0.395183486239	1.0	2.0	2.0	10.0	99.1	0.550555555556	0.0	0.0	0.0	0.0	0.0	0.0	0.0	3.0	4.95	7.05	200.0	1.25	0.0	1.0	0.8	3.2	35.05	0.192582417582	0.0	0.0	0.0	0.0	0.0	0.0	0.0	1.0	2.65	1.35	124.55	0.642010309278
2H60_A	293	0.636363636364	0.363636363636	0.0909090909091	3.90909090909	10.1818181818	0.0727272727273	0.181818181818	3.81818181818	3.81818181818	12.1818181818	217.181818182	0.996246872394	0.636363636364	10.3636363636	15.7272727273	28.2727272727	717.636363636	3.98686868687	0.0	0.0	0.0	0.0	0.0	0.0	0.181818181818	7.81818181818	10.0	22.0	396.909090909	2.48068181818	2.0	7.0	8.72727272727	27.2727272727	409.636363636	2.25074925075	0.0	2.0	2.18181818182	5.81818181818	117.909090909	0.57798573975	0.0	1.0	2.27272727273	1.72727272727	112.090909091	0.57778819119
2HEP_A	293	0.0	0.0	0.0	0.0	0.0	0.0	0.0	1.0	2.8	1.2	144.15	0.66123853211	0.05	2.95	4.2	7.8	187.7	1.04277777778	0.0	0.0	0.0	0.0	0.0	0.0	0.0	1.0	2.85	1.15	110.95	0.6934375	0.1	3.9	5.85	10.15	263.7	1.4489010989	0.0	1.0	4.15	-0.15	211.15	1.03504901961	0.0	0.0	0.0	0.0	0.0	0.0
2HGC_A	293	0.0	0.0	0.0	0.0	0.0	0.0	0.65	2.35	3.55	8.45	207.35	0.951146788991	2.35	5.65	6.7	25.3	318.05	1.76694444444	0.0	1.0	1.6	2.4	97.05	0.37471042471	1.05	1.95	1.05	10.95	46.8	0.2925	3.0	2.0	2.7	17.3	127.95	0.703021978022	0.0	0.0	0.0	0.0	0.0	0.0	0.0	2.0	3.5	4.5	171.9	0.886082474227
2HGH_A	291	2.2	4.8	5.1	22.9	190.1	1.35785714286	0.0	5.0	5.2	14.8	263.75	1.20986238532	0.0	6.0	7.1	16.9	312.5	1.73611111111	0.0	1.0	2.0	2.0	137.65	0.531467181467	0.65	4.35	5.3	14.7	211.4	1.32125	0.0	0.0	0.0	0.0	0.0	0.0	0.0	1.0	3.0	1.0	156.25	0.765931372549	0.15	8.85	12.4	23.6	626.6	3.22989690722
2HH8_A	293	0.0	0.0	0.0	0.0	0.0	0.0	3.5	4.5	6.8	25.2	386.6	1.77339449541	4.3	7.7	9.85	38.15	449.5	2.49722222222	1.0	1.0	1.45	6.55	96.6	0.372972972973	4.3	6.7	8.4	35.6	348.75	2.1796875	3.6	5.4	5.45	30.55	243.2	1.33626373626	0.0	0.0	0.0	0.0	0.0	0.0	0.0	5.0	8.4	11.6	430.2	2.2175257732
2HJ8_A	293	0.0	0.0	0.0	0.0	0.0	0.0	1.05	1.95	2.6	9.4	140.7	0.645412844037	2.9	10.1	16.15	35.85	751.45	4.17472222222	0.0	1.0	1.65	2.35	102.6	0.396138996139	4.4	1.6	2.3	21.7	117.85	0.7365625	1.0	0.0	0.0	4.0	2.1	0.0115384615385	0.65	0.35	0.1	3.9	11.95	0.0585784313725	0.0	1.0	2.1	1.9	101.75	0.524484536082
2HJJ_A	293	0.0	0.0	0.0	0.0	0.0	0.0	0.8	2.2	2.6	9.4	151.25	0.69380733945	1.6	1.4	1.0	11.0	58.45	0.324722222222	0.0	2.0	2.8	5.2	172.15	0.664671814672	1.85	2.15	3.0	13.0	125.65	0.7853125	1.05	1.95	1.35	10.65	64.1	0.352197802198	0.0	1.0	2.15	1.85	114.25	0.560049019608	0.0	1.0	1.95	2.05	87.4	0.450515463918
2HVZ_A	293	0.0	1.0	2.95	1.05	104.25	0.744642857143	2.0	4.0	8.15	15.85	440.55	2.02087155963	2.4	6.6	13.8	22.2	627.8	3.48777777778	0.0	1.0	2.75	1.25	168.05	0.648841698842	5.0	4.0	5.3	30.7	227.3	1.420625	0.0	2.0	1.95	6.05	84.35	0.463461538462	0.0	2.0	1.9	6.1	98.35	0.482107843137	0.0	1.0	4.45	-0.45	217.05	1.11881443299
2HWT_A	293	0.548387096774	1.45161290323	1.0	7.0	41.0967741935	0.293548387097	1.35483870968	1.64516129032	0.0	12.0	39.7096774194	0.182154483575	1.03225806452	6.96774193548	10.5483870968	21.4516129032	478.387096774	2.65770609319	0.741935483871	1.25806451613	1.0	7.0	91.7741935484	0.354340515631	0.935483870968	1.06451612903	1.06451612903	6.93548387097	47.8709677419	0.299193548387	1.03225806452	2.96774193548	3.12903225806	12.8709677419	147.451612903	0.81017369727	3.51612903226	0.483870967742	0.129032258065	15.8709677419	30.1612903226	0.147849462366	0.0322580645161	2.96774193548	4.1935483871	7.8064516129	195.838709677	1.00947788494
2I85_A	293	2.7	0.9	0.3	14.1	23.8	0.17	0.4	4.6	8.7	11.3	482.4	2.2128440367	0.7	11.3	16.5	31.5	723.8	4.02111111111	0.0	2.0	4.8	3.2	309.6	1.19536679537	1.5	6.5	7.5	24.5	324.1	2.025625	1.8	9.2	8.6	35.4	412.4	2.26593406593	0.2	2.8	2.8	9.2	139.3	0.682843137255	0.0	0.0	0.0	0.0	0.0	0.0
2J5O_A	293.0	0.0	0.0	0.0	0.0	0.0	0.0	0.7	0.3	0.0	4.0	12.3	0.0564220183486	0.2	1.8	1.05	6.95	54.65	0.303611111111	0.0	0.0	0.0	0.0	0.0	0.0	3.25	3.75	5.25	22.75	195.9	1.224375	1.0	3.0	3.5	12.5	143.0	0.785714285714	2.0	2.0	5.35	10.65	274.85	1.34730392157	0.0	0.0	0.0	0.0	0.0	0.0
2JMH_A	295	0.47619047619	0.52380952381	0.238095238095	3.7619047619	10.8095238095	0.0772108843537	0.0	3.0	7.61904761905	4.38095238095	433.904761905	1.99038881608	7.33333333333	9.66666666667	13.8095238095	54.1904761905	669.0	3.71666666667	0.0	0.0	0.0	0.0	0.0	0.0	1.33333333333	1.66666666667	2.33333333333	9.66666666667	91.5238095238	0.572023809524	2.66666666667	5.33333333333	6.66666666667	25.3333333333	329.571428571	1.81083202512	0.0	1.0	2.0	2.0	99.9047619048	0.489729225023	0.0	5.0	13.7142857143	6.28571428571	650.80952381	3.35468826706
2JN0_A	293	0.0	0.0	0.0	0.0	0.0	0.0	0.0	0.0	0.0	0.0	0.0	0.0	0.0	2.0	2.8	5.2	127.8	0.71	0.0	0.0	0.0	0.0	0.0	0.0	1.0	2.0	2.1	9.9	74.25	0.4640625	0.0	5.0	6.95	13.05	307.05	1.68708791209	1.0	2.0	3.75	8.25	198.4	0.972549019608	0.0	1.0	1.45	2.55	68.75	0.354381443299
2JN8_A	293	0.0	0.0	0.0	0.0	0.0	0.0	1.0	3.0	4.95	11.05	270.85	1.24243119266	2.05	5.95	9.95	22.05	453.9	2.52166666667	0.3	1.7	0.45	7.55	51.85	0.200193050193	2.4	7.6	15.1	24.9	609.75	3.8109375	1.4	3.6	4.3	15.7	190.95	1.04917582418	0.0	4.0	7.4	8.6	365.3	1.79068627451	0.05	2.95	5.6	6.4	274.4	1.41443298969
2JN9_A	293	0.0	0.0	0.0	0.0	0.0	0.0	2.0	2.0	1.5	14.5	90.0	0.412844036697	2.0	8.0	10.6	29.4	499.3	2.77388888889	0.0	0.0	0.0	0.0	0.0	0.0	2.6	4.4	6.8	21.2	297.4	1.85875	2.7	2.3	1.9	18.1	90.5	0.497252747253	0.7	2.3	4.8	7.2	240.4	1.17843137255	0.0	7.0	23.4	4.6	1118.4	5.76494845361
2JNB_A	293	1.5	2.5	2.95	13.05	113.05	0.8075	1.3	0.7	0.35	7.65	26.75	0.122706422018	3.25	12.75	18.7	45.3	876.25	4.86805555556	0.0	0.0	0.0	0.0	0.0	0.0	3.35	6.65	8.65	31.35	396.15	2.4759375	3.5	5.5	5.1	30.9	261.0	1.43406593407	0.95	1.05	4.35	3.65	229.0	1.12254901961	0.0	2.0	5.8	2.2	282.6	1.45670103093
2JNT_A	293	0.4	3.2	2.8	11.6	97.1	0.693571428571	0.0	1.0	1.6	2.4	90.7	0.416055045872	4.7	6.3	7.2	36.8	328.8	1.82666666667	0.6	1.4	1.8	6.2	115.0	0.444015444015	0.0	2.0	4.3	3.7	175.0	1.09375	3.3	3.7	3.5	24.5	183.5	1.00824175824	0.4	0.6	0.1	3.9	17.0	0.0833333333333	0.0	2.0	4.8	3.2	219.2	1.12989690722
2JNW_A	295	2.0	1.0	0.0	12.0	21.0	0.15	1.0	3.0	3.0	13.0	136.7	0.627064220183	9.0	8.0	11.2	56.8	565.1	3.13944444444	0.0	2.0	3.0	5.0	224.0	0.864864864865	6.0	4.0	3.0	37.0	152.3	0.951875	2.0	4.0	7.0	17.0	270.8	1.48791208791	0.0	1.0	1.0	3.0	41.3	0.202450980392	0.2	2.8	3.6	8.4	177.6	0.915463917526
2JO6_A	293	0.95	2.05	3.5	8.5	122.5	0.875	2.0	4.0	7.8	16.2	415.35	1.90527522936	3.6	6.4	10.05	29.95	480.75	2.67083333333	0.3	1.7	1.4	6.6	100.85	0.389382239382	3.95	5.05	4.45	31.55	171.35	1.0709375	3.1	3.9	3.35	24.65	155.5	0.854395604396	0.0	2.0	5.7	2.3	287.75	1.41053921569	0.0	3.0	6.35	5.65	311.9	1.60773195876
2JOV_A	293	1.0	1.0	0.95	7.05	30.15	0.215357142857	1.7	0.3	0.05	7.95	12.35	0.0566513761468	1.55	2.45	4.25	11.75	209.35	1.16305555556	0.0	1.0	1.75	2.25	116.0	0.447876447876	5.3	7.7	10.6	41.4	457.8	2.86125	1.55	4.45	6.8	17.2	308.8	1.6967032967	0.0	2.0	5.8	2.2	293.15	1.43700980392	0.0	7.0	24.4	3.6	1174.55	6.0543814433
2JPB_A	295	0.0	0.0	0.0	0.0	0.0	0.0	1.2	3.8	2.65	17.35	157.75	0.723623853211	5.8	4.2	5.25	34.75	257.0	1.42777777778	0.0	1.0	3.1	0.9	200.15	0.77277992278	2.45	5.55	5.75	26.25	252.95	1.5809375	2.85	1.15	1.0	15.0	61.9	0.34010989011	1.05	3.95	5.1	14.9	251.85	1.23455882353	0.0	2.0	4.1	3.9	200.2	1.03195876289
2JPC_A	295	0.0	1.0	1.45	2.55	49.05	0.350357142857	0.0	0.0	0.0	0.0	0.0	0.0	2.0	6.0	9.35	22.65	426.25	2.36805555556	0.0	0.0	0.0	0.0	0.0	0.0	2.25	1.75	1.4	14.6	52.2	0.32625	2.0	3.0	6.25	13.75	292.5	1.60714285714	1.15	2.85	5.2	10.8	269.2	1.31960784314	0.4	3.6	9.0	7.0	441.6	2.27628865979
2JQN_A	293	0.0	0.0	0.0	0.0	0.0	0.0	0.75	3.25	3.45	12.55	186.05	0.853440366972	7.4	9.6	13.1	54.9	635.15	3.52861111111	1.0	2.0	4.3	7.7	273.75	1.05694980695	1.45	4.55	4.95	19.05	184.7	1.154375	2.1	0.9	0.2	11.8	29.4	0.161538461538	0.0	1.0	3.45	0.55	180.25	0.883578431373	0.3	2.7	3.15	8.85	152.15	0.784278350515
2JQO_A	293	0.0	0.0	0.0	0.0	0.0	0.0	0.9	1.1	0.5	7.5	36.15	0.165825688073	4.15	5.85	7.7	32.3	368.95	2.04972222222	0.0	1.0	0.75	3.25	45.45	0.175482625483	4.4	1.6	1.9	22.1	86.8	0.5425	4.95	2.05	1.4	26.6	65.75	0.361263736264	0.0	3.0	6.1	5.9	302.7	1.48382352941	0.05	6.95	21.0	7.0	1021.7	5.26649484536
2JQX_A	293	5.0	1.0	1.0	23.0	33.0	0.235714285714	7.0	12.0	11.0	65.0	754.0	3.45871559633	37.0	32.0	29.0	247.0	1341.0	7.45	2.0	10.0	11.0	37.0	731.0	2.82239382239	27.0	19.0	19.0	165.0	867.0	5.41875	23.0	21.0	21.0	155.0	1145.0	6.29120879121	10.0	13.0	18.0	74.0	940.0	4.60784313725	9.0	8.0	11.0	57.0	521.0	2.68556701031
2JR1_A	293	0.0	0.0	0.0	0.0	0.0	0.0	0.0	4.0	10.1	5.9	555.4	2.54770642202	0.0	2.0	3.7	4.3	160.2	0.89	1.0	3.0	8.0	8.0	525.55	2.02915057915	0.1	2.9	5.0	7.0	200.65	1.2540625	1.05	2.95	4.95	11.05	212.75	1.16895604396	0.0	0.0	0.0	0.0	0.0	0.0	0.0	2.0	4.0	4.0	185.6	0.956701030928
2JR7_A	295	1.0	3.0	3.25	12.75	135.05	0.964642857143	2.0	3.0	2.75	17.25	182.5	0.837155963303	1.0	3.0	7.6	8.4	340.2	1.89	0.0	0.0	0.0	0.0	0.0	0.0	1.0	6.0	12.0	16.0	482.25	3.0140625	2.05	2.95	2.6	17.4	143.05	0.785989010989	0.0	1.0	4.35	-0.35	218.0	1.06862745098	0.0	2.0	6.7	1.3	328.15	1.69149484536
2JRO_A	293	0.0	0.0	0.0	0.0	0.0	0.0	2.05	1.95	2.05	13.95	125.4	0.575229357798	1.75	9.25	15.55	28.45	697.5	3.875	0.0	1.0	1.95	2.05	118.65	0.458108108108	2.1	3.9	5.35	18.65	238.1	1.488125	3.1	1.9	3.5	16.5	162.15	0.890934065934	0.0	1.0	3.3	0.7	163.4	0.800980392157	0.0	4.0	12.15	3.85	582.5	3.00257731959
2JRT_A	293.0	0.0	0.0	0.0	0.0	0.0	0.0	1.0	0.0	0.0	4.0	2.0	0.00917431192661	2.75	8.25	12.3	31.7	598.8	3.32666666667	1.05	0.95	0.4	7.6	36.4	0.140540540541	2.3	6.7	10.75	25.25	427.75	2.6734375	0.7	2.3	2.05	9.95	99.3	0.545604395604	0.0	2.0	4.85	3.15	243.7	1.19460784314	0.0	5.0	12.3	7.7	603.6	3.11134020619
2JVW_A	293	0.5	0.5	0.35	3.65	16.35	0.116785714286	1.0	1.0	1.0	7.0	65.5	0.300458715596	4.95	7.05	13.05	34.95	591.4	3.28555555556	0.0	2.0	2.95	5.05	185.25	0.715250965251	2.0	1.0	0.8	11.2	32.9	0.205625	1.0	4.0	5.35	14.65	258.2	1.41868131868	0.0	3.0	8.6	3.4	443.15	2.17230392157	0.0	3.0	7.65	4.35	384.35	1.98118556701
2JW6_A	295	2.2	4.8	4.3	23.7	159.5	1.13928571429	0.0	1.0	2.0	2.0	107.5	0.493119266055	0.0	0.0	0.0	0.0	0.0	0.0	0.0	1.0	1.0	3.0	68.9	0.266023166023	0.0	2.0	3.0	5.0	125.3	0.783125	0.0	1.0	2.1	1.9	88.5	0.486263736264	0.0	1.0	3.1	0.9	159.8	0.783333333333	0.7	2.3	4.8	7.2	230.5	1.1881443299
2JWP_A	295	1.0	0.0	0.0	4.0	0.8	0.00571428571429	4.4	3.6	3.7	28.3	201.4	0.923853211009	7.3	3.7	5.2	38.8	245.6	1.36444444444	0.6	0.4	0.0	4.0	18.0	0.0694980694981	7.7	12.3	16.6	63.4	677.0	4.23125	9.0	2.0	3.0	41.0	174.3	0.957692307692	0.7	1.3	1.4	6.6	91.9	0.450490196078	0.7	5.3	7.9	16.1	402.8	2.07628865979
2JWS_A	295	0.0	0.0	0.0	0.0	0.0	0.0	0.0	1.0	2.0	2.0	102.05	0.468119266055	1.05	5.95	8.95	19.05	393.9	2.18833333333	0.0	1.0	2.0	2.0	127.4	0.491891891892	1.05	2.95	5.5	10.5	217.45	1.3590625	2.1	3.9	5.7	18.3	261.5	1.43681318681	0.0	0.0	0.0	0.0	0.0	0.0	0.0	0.0	0.0	0.0	0.0	0.0
2JXC_B	295	0.0	0.0	0.0	0.0	0.0	0.0	2.0	2.0	2.2	13.8	128.0	0.587155963303	0.1	1.9	2.9	5.1	135.5	0.752777777778	0.0	1.0	0.3	3.7	30.0	0.11583011583	0.0	2.0	5.4	2.6	208.7	1.304375	0.0	1.0	1.0	3.0	60.1	0.33021978022	0.0	0.0	0.0	0.0	0.0	0.0	0.0	0.0	0.0	0.0	0.0	0.0
2JXJ_A	293	0.0	0.0	0.0	0.0	0.0	0.0	0.35	3.65	3.85	12.15	213.5	0.979357798165	4.35	10.65	18.6	41.4	857.3	4.76277777778	0.95	1.05	0.95	7.05	54.6	0.210810810811	3.3	2.7	5.1	18.9	208.55	1.3034375	0.05	3.95	6.25	9.75	268.05	1.4728021978	0.0	1.0	2.0	2.0	97.75	0.479166666667	0.0	1.0	1.0	3.0	49.05	0.252835051546
2JYP_A	293	1.0	1.0	2.0	6.0	64.0	0.457142857143	0.0	2.0	4.0	4.0	261.0	1.19724770642	0.0	1.0	2.0	2.0	75.0	0.416666666667	0.0	0.0	0.0	0.0	0.0	0.0	0.0	0.0	0.0	0.0	0.0	0.0	0.0	2.0	5.0	3.0	206.0	1.13186813187	1.0	0.0	0.0	4.0	7.0	0.0343137254902	0.0	2.0	4.0	4.0	194.0	1.0
2JYW_A	293	4.0	3.0	1.8	26.2	87.4	0.624285714286	3.7	9.3	15.7	36.3	855.2	3.92293577982	7.8	7.2	11.1	48.9	547.9	3.04388888889	2.6	3.4	3.0	21.0	261.6	1.01003861004	2.0	5.0	3.8	24.2	156.4	0.9775	3.9	3.1	0.8	27.2	81.6	0.448351648352	2.0	1.0	0.5	11.5	27.8	0.136274509804	0.5	8.5	16.6	19.4	813.8	4.19484536082
2JZY_A	293	0.0	1.0	1.9	2.1	60.45	0.431785714286	0.0	2.0	5.25	2.75	284.1	1.30321100917	4.15	7.85	7.3	40.7	351.95	1.95527777778	0.0	1.0	2.65	1.35	170.6	0.658687258687	2.1	9.9	11.2	36.8	483.35	3.0209375	2.05	5.95	5.25	26.75	222.1	1.22032967033	0.0	4.0	9.3	6.7	485.15	2.37818627451	0.0	2.0	5.05	2.95	237.0	1.22164948454
2K0C_A	293	1.9	2.1	2.9	13.1	109.45	0.781785714286	0.0	0.0	0.0	0.0	0.0	0.0	0.0	1.0	3.5	0.5	156.45	0.869166666667	0.0	1.0	0.9	3.1	53.2	0.205405405405	0.0	4.0	9.4	6.6	375.8	2.34875	0.0	1.0	3.3	0.7	145.1	0.797252747253	0.0	0.0	0.0	0.0	0.0	0.0	0.0	0.0	0.0	0.0	0.0	0.0
2K3D_A	293	0.0	0.0	0.0	0.0	0.0	0.0	1.15	6.85	10.55	21.45	545.65	2.50298165138	1.95	3.05	3.0	17.0	160.95	0.894166666667	0.0	0.0	0.0	0.0	0.0	0.0	1.6	1.4	1.15	10.85	40.9	0.255625	3.05	3.95	6.4	21.6	294.2	1.61648351648	0.0	1.0	1.0	3.0	51.2	0.250980392157	0.0	7.0	20.55	7.45	984.35	5.07396907216
2K3S_B	293	0.0	0.0	0.0	0.0	0.0	0.0	2.2	0.8	0.2	11.8	34.7333333333	0.159327217125	1.0	2.0	2.46666666667	9.53333333333	124.0	0.688888888889	0.0	0.0	0.0	0.0	0.0	0.0	2.73333333333	2.26666666667	2.26666666667	17.7333333333	118.6	0.74125	1.13333333333	2.86666666667	2.2	13.8	97.8	0.537362637363	0.933333333333	3.06666666667	2.73333333333	13.2666666667	156.666666667	0.767973856209	0.0	1.0	2.0	2.0	95.0	0.489690721649
2K49_A	293	0.0	0.0	0.0	0.0	0.0	0.0	2.15	0.85	0.55	11.45	36.85	0.169036697248	3.45	3.55	5.7	22.3	273.4	1.51888888889	0.0	1.0	1.0	3.0	53.35	0.205984555985	1.75	3.25	3.95	16.05	159.1	0.994375	3.1	3.9	4.7	23.3	224.5	1.23351648352	0.0	4.0	8.45	7.55	435.95	2.13700980392	0.0	7.0	22.65	5.35	1098.8	5.66391752577
2K4Q_A	293	0.0	0.0	0.0	0.0	0.0	0.0	0.9	3.1	3.9	12.1	213.05	0.977293577982	2.25	6.75	11.65	24.35	540.25	3.00138888889	0.9	5.1	7.45	16.55	490.8	1.89498069498	3.9	9.1	16.3	35.7	680.95	4.2559375	0.9	2.1	1.8	10.2	68.85	0.378296703297	0.0	5.0	13.5	6.5	685.85	3.36200980392	0.0	0.0	0.0	0.0	0.0	0.0
2K5D_A	293	0.0	0.0	0.0	0.0	0.0	0.0	0.4	2.6	2.45	9.55	144.9	0.664678899083	1.55	7.45	14.05	21.95	649.3	3.60722222222	0.0	1.0	1.1	2.9	74.45	0.287451737452	2.0	7.0	12.15	23.85	491.25	3.0703125	3.9	5.1	8.55	27.45	392.9	2.15879120879	0.0	3.0	8.4	3.6	431.15	2.11348039216	0.0	0.0	0.0	0.0	0.0	0.0
2K5P_A	293	0.0	0.0	0.0	0.0	0.0	0.0	0.9	2.1	2.1	9.9	123.0	0.564220183486	2.55	6.45	8.6	27.4	394.75	2.19305555556	0.0	0.0	0.0	0.0	0.0	0.0	4.3	4.7	5.15	30.85	225.65	1.4103125	0.0	0.0	0.0	0.0	0.0	0.0	0.25	1.75	2.95	5.05	163.55	0.801715686275	0.0	6.0	20.75	3.25	1012.4	5.21855670103
2K5T_A	293	0.0	2.0	3.9	4.1	130.2	0.93	0.85	3.15	3.5	12.5	203.95	0.935550458716	5.5	7.5	4.25	47.75	216.8	1.20444444444	2.4	1.6	1.25	14.75	117.8	0.454826254826	3.2	6.8	8.65	31.35	356.65	2.2290625	1.55	3.45	4.8	15.2	212.8	1.16923076923	2.05	1.95	4.45	11.55	228.05	1.11789215686	0.0	1.0	1.65	2.35	79.1	0.407731958763
2K60_A	293	0.0	0.0	0.0	0.0	0.0	0.0	0.0	5.0	5.95	14.05	335.7	1.53990825688	10.2	5.8	5.6	58.4	296.7	1.64833333333	0.95	3.05	2.35	13.65	174.3	0.672972972973	6.9	6.1	6.5	45.5	291.8	1.82375	2.0	1.0	1.0	11.0	58.75	0.322802197802	3.0	2.0	5.15	14.85	283.2	1.38823529412	2.7	4.3	10.25	17.75	508.9	2.62319587629
2K6S_A	293	0.0	0.0	0.0	0.0	0.0	0.0	0.0	0.0	0.0	0.0	0.0	0.0	0.0	8.0	16.6	15.4	766.266666667	4.25703703704	0.0	0.0	0.0	0.0	0.0	0.0	0.766666666667	3.23333333333	6.33333333333	9.66666666667	246.933333333	1.54333333333	0.0	2.0	4.06666666667	3.93333333333	188.566666667	1.03608058608	0.0	1.0	4.86666666667	-0.866666666667	234.5	1.14950980392	0.0	2.0	2.96666666667	5.03333333333	128.5	0.662371134021
2K75_A	293	0.0	0.0	0.0	0.0	0.0	0.0	0.0	2.0	2.85	5.15	161.45	0.740596330275	1.1	4.9	8.55	15.45	414.45	2.3025	0.0	0.0	0.0	0.0	0.0	0.0	5.75	5.25	6.55	37.45	289.9	1.811875	4.85	5.15	6.35	33.65	332.85	1.82884615385	0.0	0.0	0.0	0.0	0.0	0.0	0.0	7.0	21.9	6.1	1069.85	5.51469072165
2K8S_A	293	1.0	1.0	1.15	6.85	42.6	0.304285714286	1.9	1.1	2.75	9.25	150.4	0.689908256881	1.95	1.05	1.4	10.6	69.6	0.386666666667	0.0	0.0	0.0	0.0	0.0	0.0	3.95	5.05	8.65	27.35	368.2	2.30125	3.3	3.7	3.25	24.75	156.45	0.859615384615	0.0	0.0	0.0	0.0	0.0	0.0	0.35	2.65	1.85	10.15	109.65	0.565206185567
2K8X_A	293	0.0	0.0	0.0	0.0	0.0	0.0	0.0	0.0	0.0	0.0	0.0	0.0	0.1	4.9	8.0	12.0	343.4	1.90777777778	0.0	0.0	0.0	0.0	0.0	0.0	0.0	3.0	4.5	7.5	174.7	1.091875	0.0	1.0	1.3	2.7	61.8	0.33956043956	0.0	0.0	0.0	0.0	0.0	0.0	0.0	1.0	2.0	2.0	99.2	0.511340206186
2KBN_A	293	0.0	0.0	0.0	0.0	0.0	0.0	1.0	1.0	1.05	6.95	73.4	0.336697247706	3.15	8.85	11.3	36.7	540.15	3.00083333333	0.0	3.0	5.4	6.6	365.5	1.4111969112	4.8	5.2	8.95	31.05	367.5	2.296875	2.05	6.95	7.35	28.65	333.95	1.83489010989	0.0	1.0	4.2	-0.2	215.25	1.05514705882	0.0	7.0	22.35	5.65	1080.0	5.56701030928
2KDG_A	293	1.16	0.84	0.04	7.96	13.28	0.0948571428571	3.0	2.0	4.32	15.68	249.88	1.14623853211	2.12	4.88	7.76	20.24	337.48	1.87488888889	1.0	0.0	0.0	4.0	6.36	0.024555984556	2.76	7.24	8.88	31.12	347.2	2.17	0.28	3.72	4.56	11.44	213.6	1.17362637363	1.0	3.0	3.96	12.04	194.48	0.953333333333	1.0	1.0	1.0	7.0	44.0	0.226804123711
2KDN_A	293	0.05	3.95	8.95	7.05	309.1	2.20785714286	0.05	4.95	5.8	14.2	314.15	1.44105504587	2.55	9.45	16.05	31.95	735.85	4.08805555556	0.0	0.0	0.0	0.0	0.0	0.0	1.1	3.9	4.1	15.9	162.7	1.016875	1.2	3.8	3.55	16.45	173.5	0.953296703297	0.0	3.0	8.2	3.8	422.1	2.06911764706	0.0	10.0	27.25	12.75	1327.15	6.84097938144
2KDO_A	293	3.05	1.95	1.4	18.6	68.1	0.486428571429	1.6	6.4	10.75	21.25	604.15	2.77133027523	6.8	13.2	18.3	61.7	849.65	4.72027777778	0.0	1.0	1.3	2.7	86.2	0.332818532819	6.1	16.9	23.45	68.55	916.3	5.726875	5.9	14.1	21.3	58.7	999.2	5.49010989011	1.1	4.9	8.35	15.65	438.35	2.1487745098	0.0	5.0	12.6	7.4	617.05	3.18067010309
2KE7_A	293	0.0	0.0	0.0	0.0	0.0	0.0	0.1	1.9	2.9	5.1	153.7	0.70504587156	3.8	5.2	9.8	26.2	448.7	2.49277777778	0.5	0.5	0.2	3.8	20.6	0.0795366795367	1.4	1.6	1.1	10.9	59.0	0.36875	3.1	1.9	0.9	19.1	55.9	0.307142857143	1.0	2.0	3.4	8.6	172.7	0.846568627451	0.3	1.7	1.9	6.1	106.0	0.546391752577
2KET_A	293	0.0	0.0	0.0	0.0	0.0	0.0	0.0	4.0	9.45	6.55	517.2	2.37247706422	0.0	5.0	14.05	5.95	634.65	3.52583333333	0.0	0.0	0.0	0.0	0.0	0.0	0.0	1.0	2.9	1.1	113.6	0.71	0.0	1.0	2.05	1.95	91.95	0.50521978022	0.0	0.0	0.0	0.0	0.0	0.0	0.0	1.0	3.35	0.65	160.15	0.825515463918
2KFP_A	293	0.0	0.0	0.0	0.0	0.0	0.0	0.95	3.05	3.4	12.6	195.2	0.895412844037	5.1	5.9	5.7	38.3	306.3	1.70166666667	0.2	2.8	3.7	8.3	244.3	0.943243243243	3.6	2.4	1.3	22.7	69.6	0.435	5.3	3.7	2.3	33.7	139.45	0.766208791209	0.65	2.35	3.95	8.05	209.5	1.02696078431	0.0	11.0	27.9	16.1	1357.75	6.99871134021
2KFQ_A	293.15	0.0	2.0	5.4	2.6	179.4	1.28142857143	0.0	3.0	6.2	5.8	316.5	1.45183486239	0.0	2.0	4.3	3.7	185.5	1.03055555556	0.0	0.0	0.0	0.0	0.0	0.0	0.0	2.0	5.3	2.7	207.7	1.298125	0.0	2.0	5.0	3.0	233.1	1.28076923077	0.0	1.0	1.8	2.2	88.0	0.43137254902	0.0	1.0	1.9	2.1	96.1	0.495360824742
2KG1_A	293	0.1	0.9	0.65	3.35	23.1	0.165	2.3	2.7	6.2	13.8	339.0	1.55504587156	1.5	2.5	2.3	13.7	112.6	0.625555555556	0.0	0.0	0.0	0.0	0.0	0.0	2.0	6.0	10.95	21.05	427.4	2.67125	2.0	2.0	2.8	13.2	135.5	0.744505494505	1.0	4.0	7.65	12.35	381.7	1.87107843137	0.5	4.5	7.0	13.0	344.75	1.77706185567
2KGF_A	295	1.0	0.0	0.0	4.0	0.42	0.003	1.02	4.98	8.66	15.34	448.9	2.05917431193	6.58	3.42	3.7	36.3	208.58	1.15877777778	3.0	3.0	3.9	20.1	258.5	0.998069498069	4.0	4.0	6.12	25.88	274.74	1.717125	1.0	2.0	0.8	11.2	50.58	0.277912087912	0.06	1.94	1.76	6.24	85.2	0.417647058824	0.0	3.0	6.9	5.1	336.64	1.73525773196
2KIW_A	293	0.0	0.0	0.0	0.0	0.0	0.0	1.15	2.85	1.4	14.6	100.5	0.461009174312	0.6	2.4	5.15	6.85	249.45	1.38583333333	0.5	0.5	0.2	3.8	24.1	0.0930501930502	0.6	8.4	12.4	23.6	503.55	3.1471875	4.45	4.55	1.95	34.05	155.45	0.854120879121	0.0	2.0	3.75	4.25	178.35	0.874264705882	0.0	8.0	24.2	7.8	1187.6	6.12164948454
2KJ6_A	293	0.0	1.0	2.6	1.4	88.0	0.628571428571	0.15	5.85	10.9	13.1	603.65	2.76903669725	0.35	8.65	12.7	23.3	555.3	3.085	0.0	1.0	2.05	1.95	140.9	0.544015444015	0.45	5.55	7.65	16.35	310.55	1.9409375	0.0	3.0	2.75	9.25	118.25	0.649725274725	0.05	2.95	6.7	5.3	349.6	1.7137254902	0.0	11.0	28.1	15.9	1366.15	7.04201030928
2KK9_A	295	0.0	0.0	0.0	0.0	0.0	0.0	0.0	0.0	0.0	0.0	0.0	0.0	0.0	6.0	15.0	9.0	678.0	3.76666666667	0.0	0.0	0.0	0.0	0.0	0.0	0.0	1.0	2.0	2.0	67.0	0.41875	0.0	1.0	2.0	2.0	105.0	0.576923076923	0.0	0.0	0.0	0.0	0.0	0.0	0.0	0.0	0.0	0.0	0.0	0.0
2KKM_A	293	1.0	0.0	0.0	4.0	1.5	0.0107142857143	2.7	6.3	7.25	28.75	423.15	1.94105504587	3.5	10.5	12.4	43.6	545.85	3.0325	0.45	0.55	0.05	3.95	19.55	0.0754826254826	2.7	4.3	7.95	20.05	319.3	1.995625	2.85	3.15	4.6	19.4	233.9	1.28516483516	2.0	1.0	4.2	7.8	223.8	1.09705882353	0.0	4.0	6.25	9.75	302.75	1.56056701031
2KKP_A	293	0.0	0.0	0.0	0.0	0.0	0.0	0.0	0.0	0.0	0.0	0.0	0.0	4.25	11.75	17.35	46.65	838.9	4.66055555556	0.2	2.8	4.35	7.65	275.05	1.06196911197	2.45	3.55	2.9	21.1	132.0	0.825	1.95	4.05	7.1	16.9	325.15	1.78653846154	0.4	1.6	4.55	3.45	239.75	1.17524509804	0.1	10.9	27.6	16.4	1352.8	6.97319587629
2KKR_A	295	2.9	0.1	0.0	12.0	3.75	0.0267857142857	1.0	1.0	1.0	7.0	67.0	0.307339449541	1.15	3.85	5.4	14.6	250.9	1.39388888889	0.0	0.0	0.0	0.0	0.0	0.0	0.05	2.95	2.95	9.05	124.1	0.775625	0.0	2.0	3.55	4.45	153.35	0.842582417582	0.0	0.0	0.0	0.0	0.0	0.0	0.6	2.4	0.6	11.4	57.7	0.297422680412
2KLB_A	293	0.85	1.15	0.9	7.1	34.85	0.248928571429	0.9	3.1	3.15	12.85	177.9	0.816055045872	2.8	12.2	15.35	44.65	700.4	3.89111111111	0.0	1.0	1.45	2.55	96.15	0.371235521236	4.1	7.9	8.45	39.55	356.95	2.2309375	2.7	8.3	8.6	35.4	378.5	2.07967032967	0.05	0.95	0.6	3.4	29.55	0.144852941176	0.0	6.0	17.6	6.4	851.8	4.39072164948
2KLD_A	293	0.0	0.0	0.0	0.0	0.0	0.0	0.1	1.9	1.1	6.9	61.3	0.28119266055	0.3	7.7	13.9	18.1	613.5	3.40833333333	0.0	0.0	0.0	0.0	0.0	0.0	0.0	0.0	0.0	0.0	0.0	0.0	0.7	2.3	4.7	7.3	218.4	1.2	0.0	1.0	2.4	1.6	115.9	0.568137254902	0.1	3.9	9.6	6.4	471.7	2.43144329897
2KLY_A	295	0.9	2.1	2.0	10.0	70.8	0.505714285714	5.7	3.3	4.8	31.2	263.2	1.20733944954	4.4	9.6	16.8	39.2	807.8	4.48777777778	1.8	1.2	0.9	11.1	60.6	0.233976833977	3.7	5.3	8.6	27.4	353.0	2.20625	5.6	3.4	2.0	34.0	116.7	0.641208791209	2.1	6.9	11.3	24.7	589.2	2.88823529412	1.0	1.0	0.9	7.1	50.9	0.262371134021
2KN9_A	293	2.0	2.0	4.0	12.0	134.0	0.957142857143	1.0	2.0	0.85	11.15	63.2	0.289908256881	0.15	2.85	5.65	6.35	255.0	1.41666666667	0.65	2.35	1.4	10.6	117.1	0.452123552124	0.0	2.0	2.05	5.95	78.95	0.4934375	1.35	1.65	2.1	9.9	117.7	0.646703296703	0.0	4.0	13.15	2.85	666.35	3.26642156863	0.0	6.0	20.3	3.7	985.65	5.08067010309
2KOK_A	293	0.0	1.0	1.1	2.9	31.75	0.226785714286	0.1	4.9	7.6	12.4	429.85	1.97178899083	2.7	9.3	11.8	36.2	547.25	3.04027777778	0.0	2.0	1.6	6.4	108.05	0.417181467181	1.55	5.45	5.45	22.55	214.4	1.34	1.3	2.7	3.15	12.85	166.25	0.913461538462	2.7	2.3	5.1	14.9	275.4	1.35	0.0	2.0	2.95	5.05	135.65	0.699226804124
2KPI_A	293	1.95	2.05	1.6	14.4	62.7	0.447857142857	0.0	0.0	0.0	0.0	0.0	0.0	0.1	8.9	18.8	17.2	844.45	4.69138888889	0.0	0.0	0.0	0.0	0.0	0.0	0.3	2.7	3.75	8.25	152.05	0.9503125	0.0	3.0	5.85	6.15	284.35	1.56236263736	0.0	1.0	4.05	-0.05	209.4	1.02647058824	0.0	1.0	3.15	0.85	151.35	0.780154639175
2KPK_A	295	1.0	1.0	1.5	6.5	52.0	0.371428571429	1.7	6.3	6.05	25.95	366.6	1.68165137615	5.7	6.3	14.1	33.9	625.65	3.47583333333	0.0	0.0	0.0	0.0	0.0	0.0	6.0	6.0	10.8	37.2	419.0	2.61875	2.0	5.0	5.6	22.4	279.95	1.53818681319	1.0	1.0	1.8	6.2	108.45	0.531617647059	0.0	3.0	4.1	7.9	188.85	0.973453608247
2KPQ_A	293	1.25	0.75	0.65	7.35	29.15	0.208214285714	2.55	1.45	0.8	15.2	58.6	0.26880733945	1.45	6.55	10.4	21.6	439.1	2.43944444444	1.05	0.95	0.25	7.75	38.55	0.148841698842	2.0	4.0	5.6	18.4	230.75	1.4421875	0.9	3.1	6.8	9.2	330.8	1.81758241758	0.0	4.0	10.85	5.15	549.0	2.69117647059	0.05	2.95	6.75	5.25	325.45	1.67757731959
2KQA_A	293	2.7	1.1	0.3	14.9	23.85	0.170357142857	1.6	2.4	3.0	13.0	174.7	0.801376146789	1.95	3.05	3.65	16.35	159.05	0.883611111111	0.0	2.0	3.15	4.85	195.35	0.754247104247	6.15	5.85	7.05	40.95	280.85	1.7553125	4.75	3.25	3.95	28.05	206.3	1.13351648352	1.0	1.0	1.0	7.0	57.8	0.283333333333	0.0	1.0	1.0	3.0	55.6	0.286597938144
2KRX_A	293	0.0	1.0	2.05	1.95	66.85	0.4775	0.4	2.6	4.45	7.55	268.2	1.23027522936	7.05	9.95	14.85	53.15	716.0	3.97777777778	0.6	0.4	0.15	3.85	18.2	0.0702702702703	1.6	2.4	2.3	13.7	95.55	0.5971875	0.1	2.9	3.05	8.95	123.55	0.678846153846	0.0	2.0	6.8	1.2	348.55	1.70857843137	0.0	7.0	20.9	7.1	1015.4	5.23402061856
2KVC_A	293	0.0	1.0	1.26666666667	2.73333333333	49.0666666667	0.350476190476	0.0666666666667	3.93333333333	4.13333333333	11.8666666667	234.933333333	1.07767584098	4.93333333333	6.06666666667	7.13333333333	36.8666666667	344.533333333	1.91407407407	0.333333333333	1.66666666667	1.0	7.0	91.9333333333	0.354954954955	3.53333333333	5.46666666667	6.33333333333	29.6666666667	284.866666667	1.78041666667	3.13333333333	1.86666666667	1.06666666667	18.9333333333	71.4666666667	0.392673992674	0.0	2.0	3.73333333333	4.26666666667	186.933333333	0.916339869281	0.0	4.0	11.4	4.6	534.733333333	2.75635738832
2KVL_A	293	0.0	0.0	0.0	0.0	0.0	0.0	0.0	2.0	4.5	3.5	242.6	1.1128440367	0.0	3.0	8.1	3.9	364.6	2.02555555556	0.0	3.0	7.5	4.5	475.0	1.83397683398	0.0	6.0	14.9	9.1	567.7	3.548125	0.0	4.0	7.7	8.3	351.4	1.93076923077	0.0	3.0	6.5	5.5	339.7	1.66519607843	0.0	0.0	0.0	0.0	0.0	0.0
2KYC_A	293	0.75	0.25	0.05	3.95	6.75	0.0482142857143	4.4	4.6	5.2	30.8	299.25	1.37270642202	3.6	5.4	2.8	33.2	152.4	0.846666666667	0.0	0.0	0.0	0.0	0.0	0.0	0.95	1.05	2.0	6.0	77.6	0.485	4.45	2.55	2.25	25.75	139.6	0.767032967033	1.15	0.85	0.2	7.8	25.6	0.125490196078	0.0	1.0	3.1	0.9	144.15	0.743041237113
2KYM_A	293	0.0	1.0	0.65	3.35	21.1	0.150714285714	1.1	2.9	2.15	13.85	110.25	0.505733944954	3.0	5.0	11.25	20.75	529.8	2.94333333333	1.0	1.0	0.95	7.05	53.35	0.205984555985	5.95	2.05	1.0	31.0	59.95	0.3746875	5.2	4.8	8.4	31.6	424.4	2.33186813187	0.0	3.0	6.55	5.45	346.0	1.69607843137	1.0	1.0	3.8	4.2	187.45	0.966237113402
2KZ0_A	293	0.0	1.0	2.1	1.9	73.05	0.521785714286	0.6	1.4	1.25	6.75	70.65	0.324082568807	0.0	7.0	13.7	14.3	625.0	3.47222222222	0.0	0.0	0.0	0.0	0.0	0.0	1.0	4.0	9.15	10.85	366.25	2.2890625	1.05	6.95	8.65	23.35	396.7	2.17967032967	0.0	2.0	4.5	3.5	226.3	1.10931372549	0.0	3.0	7.0	5.0	338.55	1.74510309278
2KZ9_A	293	0.0	0.0	0.0	0.0	0.0	0.0	0.0	2.0	5.5	2.5	287.8	1.32018348624	0.0	4.0	9.7	6.3	439.0	2.43888888889	0.0	0.0	0.0	0.0	0.0	0.0	0.0	2.0	3.3	4.7	130.6	0.81625	0.0	6.0	13.0	11.0	597.4	3.28241758242	0.0	2.0	6.4	1.6	336.7	1.65049019608	0.0	0.0	0.0	0.0	0.0	0.0
2L22_A	293	0.15	1.85	2.1	5.9	70.15	0.501071428571	3.0	4.0	6.55	21.45	380.55	1.74564220183	6.6	12.4	16.15	59.85	777.55	4.31972222222	1.65	2.35	1.6	14.4	112.05	0.432625482625	2.9	7.1	16.45	23.55	661.6	4.135	4.25	4.75	2.75	33.25	165.15	0.907417582418	1.05	1.95	4.45	7.55	223.75	1.09681372549	0.0	2.0	4.5	3.5	224.35	1.15644329897
2L23_A	293	1.05	1.95	2.9	9.1	109.75	0.783928571429	3.35	3.65	1.9	26.1	146.15	0.670412844037	6.8	13.2	17.25	62.75	824.35	4.57972222222	1.5	1.5	1.0	11.0	79.35	0.306370656371	5.1	6.9	11.5	36.5	507.55	3.1721875	0.7	6.3	5.9	22.1	262.3	1.44120879121	3.0	3.0	8.05	15.95	404.75	1.98406862745	0.0	5.0	11.4	8.6	551.7	2.84381443299
2L2P_A	293.15	0.0	0.0	0.0	0.0	0.0	0.0	1.6	1.4	1.0	11.0	84.9	0.389449541284	0.8	5.2	9.0	15.0	404.3	2.24611111111	0.0	2.0	2.0	6.0	133.6	0.51583011583	1.0	0.0	0.0	4.0	0.1	0.000625	2.0	0.0	0.0	8.0	6.1	0.0335164835165	0.0	0.0	0.0	0.0	0.0	0.0	0.0	1.0	2.5	1.5	117.0	0.603092783505
2L2R_A	293	0.95	2.85	3.7	11.5	121.95	0.871071428571	0.0	0.0	0.0	0.0	0.0	0.0	0.0	0.0	0.0	0.0	0.0	0.0	0.0	1.0	3.85	0.15	238.3	0.920077220077	0.25	1.75	0.85	7.15	37.15	0.2321875	0.0	0.0	0.0	0.0	0.0	0.0	0.0	1.0	1.85	2.15	88.25	0.432598039216	0.15	0.85	0.2	3.8	19.4	0.1
2L32_A	293	0.0	0.0	0.0	0.0	0.0	0.0	0.0	0.0	0.0	0.0	0.0	0.0	0.0	5.0	12.7	7.3	558.0	3.1	0.0	0.0	0.0	0.0	0.0	0.0	5.8	10.2	13.0	51.0	551.55	3.4471875	0.0	1.0	2.2	1.8	99.25	0.54532967033	0.0	1.0	1.95	2.05	100.3	0.491666666667	0.0	1.0	1.75	2.25	79.85	0.411597938144
2L3A_A	293	0.0	0.0	0.0	0.0	0.0	0.0	2.45	3.55	6.35	17.65	364.0	1.66972477064	1.4	3.6	2.7	17.3	127.5	0.708333333333	0.0	2.0	2.45	5.55	153.3	0.591891891892	1.85	0.15	0.0	8.0	8.8	0.055	2.7	1.3	1.65	14.35	86.2	0.473626373626	1.0	3.0	10.3	5.7	518.25	2.54044117647	0.0	8.0	25.3	6.7	1223.9	6.3087628866
2L3P_A	295	0.85	0.15	0.0	4.0	3.9	0.0278571428571	0.05	2.95	2.6	9.4	136.65	0.626834862385	2.75	4.25	4.9	23.1	235.1	1.30611111111	0.4	0.6	0.0	4.0	19.8	0.0764478764479	3.45	2.55	5.0	19.0	210.1	1.313125	0.0	3.0	4.0	8.0	205.6	1.12967032967	0.0	1.0	2.0	2.0	103.95	0.509558823529	0.0	2.0	1.9	6.1	88.6	0.456701030928
2L4B_A	293	1.0	1.0	1.0	7.0	35.9	0.256428571429	0.0	3.0	3.0	9.0	146.0	0.669724770642	2.75	7.25	6.8	33.2	321.7	1.78722222222	0.0	0.0	0.0	0.0	0.0	0.0	1.65	3.35	2.8	17.2	129.7	0.810625	2.0	5.0	6.0	22.0	244.2	1.34175824176	0.0	3.0	6.05	5.95	318.5	1.5612745098	0.0	0.0	0.0	0.0	0.0	0.0
2L4E_A	293	0.0	1.0	1.0	3.0	29.3	0.209285714286	1.0	1.0	3.35	4.65	183.95	0.84380733945	1.0	2.0	2.0	10.0	123.35	0.685277777778	0.0	1.0	1.0	3.0	73.1	0.282239382239	0.0	2.0	5.65	2.35	223.5	1.396875	1.0	3.0	5.6	10.4	245.15	1.34697802198	0.0	0.0	0.0	0.0	0.0	0.0	0.0	1.0	3.15	0.85	163.25	0.841494845361
2L6J_A	293	1.2	0.8	0.25	7.75	15.35	0.109642857143	1.15	0.85	0.6	7.4	43.5	0.199541284404	2.2	7.8	8.5	31.5	360.9	2.005	0.0	0.0	0.0	0.0	0.0	0.0	0.1	7.9	15.65	16.35	634.0	3.9625	0.9	4.1	4.05	15.95	197.85	1.08708791209	1.1	1.9	3.55	8.45	196.6	0.963725490196	0.0	2.0	3.1	4.9	153.25	0.789948453608
2L6Q_A	294	0.0	0.0	0.0	0.0	0.0	0.0	0.0	1.0	0.9	3.1	40.9	0.187614678899	1.8	3.2	1.95	18.05	129.3	0.718333333333	0.0	0.0	0.0	0.0	0.0	0.0	0.0	6.0	10.0	14.0	410.7	2.566875	0.0	1.0	0.95	3.05	29.95	0.16456043956	0.0	3.0	10.0	2.0	497.9	2.44068627451	0.0	1.0	2.75	1.25	126.25	0.650773195876
2L7Y_A	293	0.0	0.0	0.0	0.0	0.0	0.0	0.6	2.4	2.3	9.7	143.4	0.657798165138	1.95	6.05	10.85	21.15	518.6	2.88111111111	0.0	0.0	0.0	0.0	0.0	0.0	1.75	5.25	6.95	21.05	271.6	1.6975	0.0	3.0	3.7	8.3	167.8	0.921978021978	0.0	1.0	2.5	1.5	128.95	0.632107843137	0.0	3.0	6.15	5.85	291.6	1.50309278351
2L8A_A	293	0.0	2.0	6.25	1.75	210.5	1.50357142857	0.3	5.7	8.35	15.65	441.55	2.0254587156	0.5	9.5	12.25	27.75	533.45	2.96361111111	0.45	2.55	4.6	7.4	317.55	1.22606177606	0.85	4.15	4.05	15.95	163.85	1.0240625	1.3	5.7	4.6	23.4	211.55	1.16236263736	0.0	2.0	6.7	1.3	352.5	1.72794117647	0.0	3.0	7.15	4.85	334.05	1.72190721649
2LC0_A	293	0.0	0.0	0.0	0.0	0.0	0.0	0.966666666667	5.03333333333	4.1	19.9	236.333333333	1.08409785933	3.7	8.3	12.6666666667	35.3333333333	611.733333333	3.39851851852	0.0	1.0	1.0	3.0	44.6666666667	0.172458172458	1.73333333333	9.26666666667	14.9666666667	29.0333333333	596.966666667	3.73104166667	2.03333333333	3.96666666667	5.33333333333	18.6666666667	247.0	1.35714285714	0.0	1.0	4.6	-0.6	230.866666667	1.13169934641	0.0	3.0	9.6	2.4	460.866666667	2.37560137457
2LC1_A	293	0.0	0.0	0.0	0.0	0.0	0.0	0.0	1.0	1.06666666667	2.93333333333	52.8666666667	0.24250764526	6.23333333333	3.76666666667	3.8	36.2	212.633333333	1.1812962963	0.4	1.6	1.1	6.9	106.666666667	0.41184041184	3.16666666667	3.83333333333	4.13333333333	23.8666666667	175.266666667	1.09541666667	2.9	3.1	1.5	22.5	105.3	0.578571428571	0.0	1.0	1.0	3.0	52.0	0.254901960784	1.0	3.0	9.16666666667	6.83333333333	452.733333333	2.33367697595
2LEO_A	293	2.9	2.8	3.8	19.0	139.05	0.993214285714	0.15	0.85	0.55	3.45	29.4	0.134862385321	1.0	4.0	7.75	12.25	325.55	1.80861111111	0.0	0.0	0.0	0.0	0.0	0.0	2.05	2.95	6.0	14.0	238.1	1.488125	0.0	4.0	8.15	7.85	356.75	1.96016483516	0.0	0.0	0.0	0.0	0.0	0.0	0.0	2.0	3.05	4.95	155.8	0.803092783505
2LFB_A	295	1.65	0.35	0.15	7.85	9.75	0.0696428571429	1.4	2.6	4.0	12.0	226.35	1.03830275229	2.6	3.4	3.55	20.45	167.6	0.931111111111	0.25	1.75	1.0	7.0	65.9	0.25444015444	2.1	2.9	3.35	16.65	134.75	0.8421875	0.7	2.3	5.95	6.05	267.75	1.47115384615	0.0	2.0	7.2	0.8	366.8	1.79803921569	0.0	1.0	2.85	1.15	137.8	0.710309278351
2LG1_A	293	0.0	0.0	0.0	0.0	0.0	0.0	3.0	2.0	1.95	18.05	100.5	0.461009174312	12.25	5.75	6.45	65.55	322.75	1.79305555556	1.0	0.0	0.0	4.0	2.6	0.0100386100386	8.7	7.3	9.25	54.75	369.05	2.3065625	5.8	7.2	6.35	45.65	301.6	1.65714285714	1.9	5.1	7.15	20.85	381.3	1.86911764706	0.65	1.35	2.4	5.6	132.1	0.680927835052
2LG5_A	293	2.0	3.4	3.4	18.2	111.1	0.793571428571	0.0	4.0	12.0	4.0	661.9	3.03623853211	0.9	1.1	2.1	5.9	101.3	0.562777777778	0.0	2.0	4.8	3.2	302.5	1.16795366795	0.0	1.0	1.1	2.9	45.8	0.28625	0.0	1.0	1.7	2.3	75.1	0.412637362637	0.0	0.0	0.0	0.0	0.0	0.0	0.0	2.0	4.4	3.6	211.3	1.08917525773
2LJ9_A	293	0.1	1.8	2.0	5.6	69.85	0.498928571429	0.0	0.0	0.0	0.0	0.0	0.0	0.0	1.0	2.6	1.4	111.1	0.617222222222	0.0	0.0	0.0	0.0	0.0	0.0	0.0	0.0	0.0	0.0	0.0	0.0	0.0	0.0	0.0	0.0	0.0	0.0	0.0	0.0	0.0	0.0	0.0	0.0	0.0	0.0	0.0	0.0	0.0	0.0
2LK0_A	293	2.0	3.0	5.85	14.15	191.75	1.36964285714	0.0	4.0	11.65	4.35	653.6	2.99816513761	0.0	3.0	6.15	5.85	297.75	1.65416666667	0.2	0.8	0.0	4.0	21.05	0.0812741312741	0.0	0.0	0.0	0.0	0.0	0.0	0.0	0.0	0.0	0.0	0.0	0.0	0.0	0.0	0.0	0.0	0.0	0.0	0.0	0.0	0.0	0.0	0.0	0.0
2LLV_A	293	0.0	0.0	0.0	0.0	0.0	0.0	1.0	1.0	2.90476190476	5.09523809524	157.619047619	0.723023154216	2.95238095238	8.04761904762	8.28571428571	35.7142857143	423.714285714	2.35396825397	0.0	0.0	0.0	0.0	0.0	0.0	0.0	2.0	3.90476190476	4.09523809524	134.666666667	0.841666666667	2.0	2.0	2.0	14.0	97.8571428571	0.537676609105	1.90476190476	3.09523809524	3.57142857143	16.4285714286	190.952380952	0.9360410831	0.0	0.0	0.0	0.0	0.0	0.0
2LLW_A	293	0.0	0.0	0.0	0.0	0.0	0.0	0.0	1.0	1.95238095238	2.04761904762	86.0	0.394495412844	0.952380952381	2.04761904762	3.33333333333	8.66666666667	148.476190476	0.824867724868	0.0	0.0	0.0	0.0	0.0	0.0	1.80952380952	1.19047619048	1.0	11.0	54.4761904762	0.340476190476	2.04761904762	3.95238095238	2.90476190476	21.0952380952	153.047619048	0.840920983778	0.619047619048	3.38095238095	4.42857142857	11.5714285714	237.428571429	1.16386554622	0.0	1.0	0.809523809524	3.19047619048	33.0476190476	0.170348551792
2LML_A	293	0.0	0.0	0.0	0.0	0.0	0.0	1.65	1.35	0.85	11.15	46.75	0.214449541284	4.25	8.75	11.7	40.3	526.15	2.92305555556	0.55	0.45	0.05	3.95	19.4	0.0749034749035	2.0	4.0	8.3	15.7	313.1	1.956875	2.05	2.95	1.0	19.0	80.05	0.439835164835	0.0	2.0	5.5	2.5	274.45	1.34534313725	0.0	8.0	23.3	8.7	1130.35	5.82654639175
2LMZ_A	293	2.7	3.0	2.75	20.05	101.2	0.722857142857	0.0	1.0	1.05	2.95	58.45	0.268119266055	0.0	1.0	1.9	2.1	86.85	0.4825	0.0	2.0	3.25	4.75	224.0	0.864864864865	1.0	0.0	0.0	4.0	0.95	0.0059375	0.0	3.0	6.9	5.1	311.05	1.70906593407	0.0	1.0	1.15	2.85	59.6	0.292156862745	0.0	0.0	0.0	0.0	0.0	0.0
2LNI_A	293	4.8	1.2	0.6	23.4	32.3	0.230714285714	0.7	2.3	2.25	9.75	111.65	0.512155963303	1.05	9.95	13.45	30.55	637.3	3.54055555556	0.0	0.0	0.0	0.0	0.0	0.0	0.2	1.8	1.15	6.85	40.0	0.25	0.1	2.9	2.5	9.5	115.7	0.635714285714	0.0	8.0	15.05	16.95	754.95	3.70073529412	0.1	7.9	23.1	8.9	1109.2	5.7175257732
2LQJ_A	293	1.0	0.0	0.0	4.0	0.0	0.0	0.0	0.0	0.0	0.0	0.0	0.0	5.4	3.6	5.0	31.0	260.8	1.44888888889	0.0	1.0	1.33333333333	2.66666666667	84.9333333333	0.327927927928	3.33333333333	5.66666666667	9.46666666667	26.5333333333	384.533333333	2.40333333333	2.0	3.0	2.66666666667	17.3333333333	120.933333333	0.664468864469	1.0	0.0	0.0	4.0	2.53333333333	0.0124183006536	0.2	4.8	8.6	11.4	411.4	2.1206185567
2LRE_A	293	2.70588235294	6.70588235294	7.35294117647	30.2941176471	259.764705882	1.85546218487	0.235294117647	0.764705882353	0.411764705882	3.58823529412	23.0588235294	0.10577441986	1.94117647059	4.05882352941	6.29411764706	17.7058823529	295.058823529	1.63921568627	0.0	0.0	0.0	0.0	0.0	0.0	1.05882352941	3.94117647059	6.47058823529	13.5294117647	256.588235294	1.60367647059	0.0588235294118	1.94117647059	2.35294117647	5.64705882353	121.176470588	0.665804783452	0.0	1.0	3.35294117647	0.647058823529	169.117647059	0.829008073818	0.0588235294118	2.94117647059	4.94117647059	7.05882352941	238.352941176	1.22862340813
2O10_A	295	3.89473684211	4.10526315789	3.63157894737	28.3684210526	139.368421053	0.995488721805	1.05263157895	0.947368421053	0.421052631579	7.57894736842	31.7894736842	0.145823273781	0.0526315789474	0.947368421053	0.105263157895	3.89473684211	18.6842105263	0.103801169591	0.0	0.0	0.0	0.0	0.0	0.0	1.0	2.0	3.31578947368	8.68421052632	119.947368421	0.749671052632	1.0	1.0	1.0	7.0	49.5789473684	0.272411798728	0.0	1.0	1.0	3.0	52.2105263158	0.255933952528	0.421052631579	3.57894736842	6.21052631579	9.78947368421	307.368421053	1.5843733044
2P6J_A	293	0.0	0.0	0.0	0.0	0.0	0.0	0.139534883721	3.86046511628	3.90697674419	12.0930232558	205.209302326	0.941327074888	2.41860465116	1.58139534884	1.13953488372	14.8604651163	71.511627907	0.397286821705	0.046511627907	0.953488372093	0.720930232558	3.27906976744	42.2093023256	0.162970279249	1.06976744186	0.93023255814	0.558139534884	7.44186046512	26.6976744186	0.166860465116	0.558139534884	1.44186046512	0.906976744186	7.09302325581	48.1627906977	0.264630718119	0.0	1.0	3.95348837209	0.046511627907	202.837209302	0.9943000456	0.0	2.0	3.32558139535	4.67441860465	171.906976744	0.886118436826
2POA_A	293	0.0	0.0	0.0	0.0	0.0	0.0	4.05882352941	2.94117647059	3.58823529412	24.4117647059	228.411764706	1.04776038856	1.11764705882	5.88235294118	6.88235294118	21.1176470588	305.588235294	1.6977124183	1.0	1.0	2.94117647059	5.05882352941	190.588235294	0.735861912333	5.0	10.0	9.64705882353	50.3529411765	426.411764706	2.66507352941	1.0	2.0	1.88235294118	10.1176470588	83.3529411765	0.457983193277	2.82352941176	3.17647058824	3.88235294118	20.1176470588	210.294117647	1.03085351788	0.0	1.0	2.29411764706	1.70588235294	116.705882353	0.601576713159
2PP4_A	293	0.0	1.0	1.35	2.65	51.65	0.368928571429	1.5	3.5	4.35	15.65	251.1	1.15183486239	1.25	19.75	25.55	58.45	1164.35	6.46861111111	0.0	0.0	0.0	0.0	0.0	0.0	2.7	1.3	0.9	15.1	39.8	0.24875	0.0	4.0	4.8	11.2	209.8	1.15274725275	0.0	0.0	0.0	0.0	0.0	0.0	0.0	3.0	5.2	6.8	240.6	1.24020618557
2RN7_A	293	0.0	2.0	2.85	5.15	102.3	0.730714285714	0.0	3.0	8.2	3.8	453.65	2.08096330275	1.0	7.0	20.8	11.2	927.95	5.15527777778	0.15	2.85	6.0	6.0	401.1	1.54864864865	2.3	2.7	3.65	16.35	149.05	0.9315625	1.4	2.6	4.0	12.0	207.65	1.14093406593	0.0	2.0	5.45	2.55	282.25	1.38357843137	0.0	1.0	1.25	2.75	62.65	0.32293814433
2RNQ_A	295	0.0	0.0	0.0	0.0	0.0	0.0	0.0	4.0	8.95	7.05	497.0	2.27981651376	0.0	2.0	2.65	5.35	133.85	0.743611111111	0.0	0.0	0.0	0.0	0.0	0.0	3.0	2.0	3.4	16.6	128.05	0.8003125	0.0	2.0	3.1	4.9	162.3	0.891758241758	0.05	3.95	4.45	11.55	230.45	1.12965686275	0.0	0.0	0.0	0.0	0.0	0.0
2RO0_A	295	2.0	0.0	0.0	8.0	6.4	0.0457142857143	1.0	0.0	0.0	4.0	4.45	0.0204128440367	0.0	6.0	8.75	15.25	428.95	2.38305555556	0.0	2.0	3.0	5.0	190.55	0.735714285714	3.0	2.0	2.8	17.2	97.95	0.6121875	3.0	6.0	6.45	29.55	328.05	1.80247252747	0.0	1.0	3.05	0.95	157.15	0.770343137255	0.05	2.95	7.6	4.4	365.8	1.88556701031
2RPI_A	295	0.0	0.0	0.0	0.0	0.0	0.0	0.0	4.0	5.3	10.7	312.5	1.43348623853	4.8	7.2	11.5	36.5	519.8	2.88777777778	2.0	2.0	1.0	15.0	97.4	0.376061776062	2.4	2.6	3.0	17.0	149.5	0.934375	0.2	0.8	0.3	3.7	18.8	0.103296703297	0.0	3.0	6.5	5.5	334.4	1.63921568627	1.0	2.0	5.0	7.0	232.4	1.19793814433
2VDA_B	295.0	0.0	0.0	0.0	0.0	0.0	0.0	0.0	0.0	0.0	0.0	0.0	0.0	0.1	2.9	5.9	6.1	268.3	1.49055555556	0.0	0.0	0.0	0.0	0.0	0.0	1.0	2.0	2.0	10.0	90.5	0.565625	0.0	1.0	2.9	1.1	127.2	0.698901098901	0.1	3.9	10.5	5.5	539.3	2.64362745098	0.0	0.0	0.0	0.0	0.0	0.0
2YRB_A	293	1.7	1.3	1.0	11.0	41.8	0.298571428571	4.55	6.45	6.8	37.2	407.7	1.87018348624	3.4	9.6	13.4	38.6	640.25	3.55694444444	0.0	1.0	1.0	3.0	60.3	0.232818532819	4.15	5.85	5.6	34.4	260.5	1.628125	4.25	5.75	6.3	33.7	321.05	1.76401098901	0.0	0.0	0.0	0.0	0.0	0.0	0.05	5.95	11.55	12.45	562.45	2.89922680412
2YRG_A	293	2.7	1.3	0.0	16.0	21.8	0.155714285714	0.0	2.0	3.3	4.7	182.6	0.837614678899	0.05	3.95	3.15	12.85	147.7	0.820555555556	0.0	1.0	1.7	2.3	105.35	0.406756756757	0.0	2.0	2.85	5.15	106.8	0.6675	1.0	0.0	0.0	4.0	0.5	0.00274725274725	0.0	0.0	0.0	0.0	0.0	0.0	0.8	4.2	6.2	13.8	315.6	1.62680412371
2ARI_A	298	0.0	0.0	0.0	0.0	0.0	0.0	0.0	2.0	5.83333333333	2.16666666667	301.866666667	1.38470948012	0.0	4.0	11.2	4.8	482.833333333	2.68240740741	0.0	0.0	0.0	0.0	0.0	0.0	0.0	2.0	6.86666666667	1.13333333333	277.566666667	1.73479166667	0.0	1.0	2.83333333333	1.16666666667	128.2	0.704395604396	0.0	2.0	5.8	2.2	290.3	1.42303921569	0.0	0.0	0.0	0.0	0.0	0.0
2KKG_A	298	0.0	0.0	0.0	0.0	0.0	0.0	0.0	0.0	0.0	0.0	0.0	0.0	0.0	0.0	0.0	0.0	0.0	0.0	0.0	5.0	15.4	4.6	984.2	3.8	0.0	0.0	0.0	0.0	0.0	0.0	0.0	0.0	0.0	0.0	0.0	0.0	0.0	0.0	0.0	0.0	0.0	0.0	0.0	4.0	15.15	0.85	738.15	3.80489690722
2KWO_B	298	0.0	0.0	0.0	0.0	0.0	0.0	0.0	0.0	0.0	0.0	0.0	0.0	0.0	1.0	3.5	0.5	156.6	0.87	0.0	0.0	0.0	0.0	0.0	0.0	0.0	0.0	0.0	0.0	0.0	0.0	0.0	0.0	0.0	0.0	0.0	0.0	0.0	0.0	0.0	0.0	0.0	0.0	0.85	0.15	0.0	4.0	6.45	0.0332474226804
2LQC_B	298	0.0	0.0	0.0	0.0	0.0	0.0	0.0	0.0	0.0	0.0	0.0	0.0	0.0	2.0	5.25	2.75	243.7	1.35388888889	0.7	0.3	0.05	3.95	16.25	0.0627413127413	0.0	0.0	0.0	0.0	0.0	0.0	0.15	0.85	0.4	3.6	22.0	0.120879120879	0.0	1.0	2.65	1.35	133.7	0.655392156863	0.0	0.0	0.0	0.0	0.0	0.0
1A1T_A	298	2.11538461538	3.88461538462	3.19230769231	20.8076923077	130.384615385	0.931318681319	0.0	2.0	4.23076923077	3.76923076923	222.615384615	1.02117148906	0.0	0.0	0.0	0.0	0.0	0.0	0.0	1.0	1.0	3.0	70.4615384615	0.272052272052	0.0384615384615	0.961538461538	0.884615384615	3.11538461538	23.2307692308	0.145192307692	0.0	1.0	0.884615384615	3.11538461538	27.0	0.148351648352	0.0	2.0	5.88461538462	2.11538461538	295.615384615	1.44909502262	0.0	2.0	1.88461538462	6.11538461538	77.6538461538	0.400277557494
1A57_A	298	0.0	0.0	0.0	0.0	0.0	0.0	3.52380952381	3.47619047619	4.0	24.0	244.619047619	1.12210572302	3.09523809524	4.90476190476	4.19047619048	27.8095238095	198.80952381	1.1044973545	1.80952380952	0.190476190476	0.0	8.0	17.4285714286	0.0672917815775	1.14285714286	7.85714285714	11.5714285714	24.4285714286	486.619047619	3.04136904762	1.47619047619	4.52380952381	5.09523809524	18.9047619048	223.714285714	1.22919937206	0.0952380952381	0.904761904762	0.809523809524	3.19047619048	32.0476190476	0.157096171802	0.0	1.0	2.80952380952	1.19047619048	133.476190476	0.688021600393
1A63_A	298	0.0	0.0	0.0	0.0	0.0	0.0	0.727272727273	6.27272727273	8.63636363636	19.3636363636	465.272727273	2.13427856547	7.36363636364	6.63636363636	7.36363636364	48.6363636364	374.909090909	2.08282828283	0.0	0.0	0.0	0.0	0.0	0.0	1.72727272727	3.27272727273	2.90909090909	17.0909090909	119.363636364	0.746022727273	5.81818181818	4.18181818182	2.45454545455	37.5454545455	162.909090909	0.895104895105	0.272727272727	2.72727272727	2.36363636364	9.63636363636	135.454545455	0.663992869875	0.0	1.0	1.0	3.0	45.8181818182	0.236176194939
1A6X_A	298	1.0	0.0	0.0	4.0	0.74	0.00528571428571	1.0	2.0	3.48	8.52	183.16	0.840183486239	1.84	1.16	2.02	9.98	94.78	0.526555555556	0.0	0.0	0.0	0.0	0.0	0.0	4.96	6.04	8.1	35.9	353.26	2.207875	2.34	4.66	5.64	22.36	269.1	1.47857142857	0.0	5.0	13.02	6.98	675.0	3.30882352941	0.06	0.94	0.84	3.16	38.84	0.200206185567
1A93_A	298	0.0	0.0	0.0	0.0	0.0	0.0	0.0	0.0	0.0	0.0	0.0	0.0	1.0	5.0	10.0	14.0	420.0	2.33333333333	0.0	0.0	0.0	0.0	0.0	0.0	0.0	1.0	0.0	4.0	19.0	0.11875	0.0	1.0	1.0	3.0	67.0	0.368131868132	0.0	0.0	0.0	0.0	0.0	0.0	0.0	1.0	2.0	2.0	98.0	0.505154639175
1A93_B	298	0.0	0.0	0.0	0.0	0.0	0.0	0.0	0.0	0.0	0.0	0.0	0.0	1.0	3.0	7.0	9.0	303.0	1.68333333333	0.0	0.0	0.0	0.0	0.0	0.0	0.0	1.0	1.0	3.0	29.0	0.18125	1.0	0.0	0.0	4.0	10.0	0.0549450549451	0.0	1.0	1.0	3.0	74.0	0.362745098039	0.0	1.0	0.0	4.0	23.0	0.118556701031
1A9V_A	298	2.36363636364	3.09090909091	3.63636363636	18.1818181818	141.545454545	1.01103896104	1.0	1.0	1.0	7.0	49.2727272727	0.226021684737	2.27272727273	2.72727272727	3.54545454545	16.4545454545	180.272727273	1.00151515152	0.0	1.0	1.90909090909	2.09090909091	111.818181818	0.43173043173	2.90909090909	12.0909090909	11.9090909091	48.0909090909	505.454545455	3.15909090909	1.36363636364	9.63636363636	9.36363636364	34.6363636364	477.727272727	2.62487512488	0.0	2.0	2.0	6.0	96.8181818182	0.474598930481	0.0	5.0	10.7272727273	9.27272727273	562.0	2.89690721649
1ABZ_A	298	0.0	0.0	0.0	0.0	0.0	0.0	0.0	0.0	0.0	0.0	0.0	0.0	0.0833333333333	4.91666666667	6.08333333333	13.9166666667	280.833333333	1.56018518519	0.0	1.0	2.5	1.5	162.625	0.627895752896	0.416666666667	0.583333333333	0.208333333333	3.79166666667	13.6666666667	0.0854166666667	0.0	1.0	1.5	2.5	68.9166666667	0.378663003663	0.0	1.0	1.20833333333	2.79166666667	60.4583333333	0.296364379085	0.0	0.0	0.0	0.0	0.0	0.0
1ADX_A	298	2.26666666667	3.33333333333	2.8	19.6	107.8	0.77	0.0	2.0	4.66666666667	3.33333333333	251.666666667	1.15443425076	0.0	1.0	1.06666666667	2.93333333333	54.1333333333	0.300740740741	0.0	0.0	0.0	0.0	0.0	0.0	0.0	0.0	0.0	0.0	0.0	0.0	0.0	3.0	5.86666666667	6.13333333333	256.733333333	1.41062271062	0.0	1.0	1.93333333333	2.06666666667	103.533333333	0.507516339869	0.0	0.0	0.0	0.0	0.0	0.0
1AEY_A	297	0.0	0.0	0.0	0.0	0.0	0.0	0.0	1.0	0.9375	3.0625	39.125	0.179472477064	2.0	5.0	7.25	20.75	341.25	1.89583333333	0.0	2.0	2.0625	5.9375	118.0	0.455598455598	5.0625	0.9375	0.1875	23.8125	29.0	0.18125	0.0	1.0	2.5	1.5	112.0625	0.615728021978	1.0	0.0	0.0	4.0	4.375	0.0214460784314	0.0	0.0	0.0	0.0	0.0	0.0
1AF8_A	298	0.0	1.0	1.6	2.4	55.24	0.394571428571	1.08	0.92	0.76	7.24	39.4	0.180733944954	2.88	11.12	13.28	42.72	635.12	3.52844444444	0.0	0.0	0.0	0.0	0.0	0.0	1.04	2.96	2.88	13.12	123.44	0.7715	0.12	2.88	4.6	7.4	210.68	1.15758241758	0.0	2.0	6.16	1.84	306.76	1.5037254902	0.0	0.0	0.0	0.0	0.0	0.0
1AJE_A	298	3.65	1.35	1.1	18.9	51.4	0.367142857143	4.35	3.65	4.85	27.15	293.7	1.34724770642	8.3	8.7	12.0	56.0	568.15	3.15638888889	0.9	0.1	0.05	3.95	13.2	0.0509652509653	8.75	9.25	9.65	62.35	421.55	2.6346875	4.0	6.0	7.65	32.35	375.6	2.06373626374	0.0	2.0	4.55	3.45	233.4	1.14411764706	0.0	2.0	5.55	2.45	268.3	1.38298969072
1AK8_A	298	0.0	0.0	0.0	0.0	0.0	0.0	2.0	3.0	2.60869565217	17.3913043478	158.173913043	0.725568408456	1.60869565217	4.39130434783	9.30434782609	14.6956521739	417.565217391	2.31980676329	0.0	0.0	0.0	0.0	0.0	0.0	0.347826086957	1.65217391304	0.95652173913	7.04347826087	37.3043478261	0.233152173913	3.0	1.0	1.0	15.0	55.6956521739	0.30602006689	0.0	5.0	8.78260869565	11.2173913043	431.652173913	2.11594202899	0.0	0.0	0.0	0.0	0.0	0.0
1AP0_A	298	0.0384615384615	0.961538461538	1.0	3.0	32.8461538462	0.234615384615	0.0	2.0	2.96153846154	5.03846153846	154.115384615	0.706951305575	1.11538461538	5.88461538462	7.57692307692	20.4230769231	336.346153846	1.86858974359	0.269230769231	1.73076923077	1.65384615385	6.34615384615	118.423076923	0.457231957232	0.423076923077	7.57692307692	13.1923076923	18.8076923077	538.615384615	3.36634615385	0.0	1.0	0.769230769231	3.23076923077	25.8076923077	0.141800507185	0.0	1.0	3.23076923077	0.769230769231	165.423076923	0.810897435897	0.0	2.0	8.0	0.0	387.538461538	1.99762093577
1APF_A	298	3.2	2.5	1.85	20.95	69.15	0.493928571429	0.0	1.0	3.0	1.0	154.5	0.70871559633	0.0	3.0	5.1	6.9	220.35	1.22416666667	0.0	3.0	3.75	8.25	202.55	0.782046332046	0.0	1.0	2.0	2.0	90.8	0.5675	0.0	2.0	3.8	4.2	159.8	0.878021978022	0.0	0.0	0.0	0.0	0.0	0.0	0.0	2.0	5.45	2.55	272.85	1.40644329897
1AUU_A	297	0.0	0.0	0.0	0.0	0.0	0.0	1.0	1.0	2.5	5.5	137.6	0.63119266055	1.2	1.8	0.6	11.4	36.3	0.201666666667	0.0	0.0	0.0	0.0	0.0	0.0	3.0	0.0	0.0	12.0	9.3	0.058125	4.0	4.0	5.8	26.2	260.2	1.42967032967	0.0	1.0	1.4	2.6	70.4	0.345098039216	0.0	1.0	2.0	2.0	107.2	0.552577319588
1AUZ_A	298	1.625	0.375	0.0	8.0	13.7083333333	0.0979166666667	0.958333333333	3.04166666667	3.16666666667	12.8333333333	155.541666667	0.713493883792	4.625	11.375	9.875	54.125	494.291666667	2.74606481481	0.0	0.0	0.0	0.0	0.0	0.0	4.58333333333	4.41666666667	5.16666666667	30.8333333333	237.333333333	1.48333333333	4.04166666667	5.95833333333	5.70833333333	34.2916666667	259.541666667	1.42605311355	1.45833333333	2.54166666667	5.08333333333	10.9166666667	292.916666667	1.43586601307	0.0416666666667	2.95833333333	5.33333333333	6.66666666667	249.666666667	1.28694158076
1AV3_A	298	2.9	2.8	5.65	17.15	207.6	1.48285714286	0.0	2.0	4.35	3.65	235.5	1.08027522936	0.0	1.0	2.55	1.45	115.1	0.639444444444	0.0	0.0	0.0	0.0	0.0	0.0	0.0	1.0	2.0	2.0	85.7	0.535625	0.0	1.0	2.0	2.0	91.7	0.503846153846	0.0	0.0	0.0	0.0	0.0	0.0	0.0	1.0	3.5	0.5	167.6	0.863917525773
1AW3_A	298	0.0	0.0	0.0	0.0	0.0	0.0	0.0	2.0	0.0	8.0	40.0	0.183486238532	2.0	6.0	8.0	24.0	374.0	2.07777777778	1.0	0.0	0.0	4.0	17.0	0.0656370656371	2.0	3.0	5.0	15.0	228.0	1.425	2.0	3.0	4.0	16.0	176.0	0.967032967033	0.0	0.0	0.0	0.0	0.0	0.0	0.0	6.0	7.0	17.0	373.0	1.92268041237
1AW6_A	298	3.70833333333	2.29166666667	1.16666666667	22.8333333333	48.125	0.34375	0.0	0.0	0.0	0.0	0.0	0.0	0.0	5.0	12.4166666667	7.58333333333	570.666666667	3.17037037037	0.0	1.0	1.0	3.0	64.9166666667	0.250643500644	0.0	0.0	0.0	0.0	0.0	0.0	0.0	2.0	3.58333333333	4.41666666667	160.041666667	0.87934981685	0.0	1.0	4.29166666667	-0.291666666667	219.041666667	1.07373366013	0.0	0.0	0.0	0.0	0.0	0.0
1AWE_A	298	2.05	1.95	3.55	12.45	132.85	0.948928571429	4.3	2.7	3.45	24.55	216.65	0.99380733945	6.0	3.0	5.9	30.1	295.9	1.64388888889	0.85	1.15	0.65	7.35	57.25	0.221042471042	1.75	1.25	1.65	10.35	65.9	0.411875	4.8	6.2	6.15	37.85	312.85	1.71895604396	1.25	3.75	4.1	15.9	213.0	1.04411764706	0.0	4.0	6.3	9.7	308.1	1.5881443299
1AWO_A	298	0.75	0.25	0.0	4.0	6.05	0.0432142857143	0.2	1.8	1.35	6.65	67.7	0.310550458716	1.6	3.4	6.75	13.25	309.3	1.71833333333	0.0	2.0	2.6	5.4	172.4	0.665637065637	1.9	3.1	6.05	13.95	253.75	1.5859375	1.2	0.8	0.1	7.9	25.6	0.140659340659	0.0	0.0	0.0	0.0	0.0	0.0	0.0	1.0	3.85	0.15	180.8	0.931958762887
1AXH_A	298	2.85	2.85	2.6	20.2	114.8	0.82	0.0	1.0	2.0	2.0	110.05	0.504816513761	0.0	0.0	0.0	0.0	0.0	0.0	0.0	0.0	0.0	0.0	0.0	0.0	0.0	1.0	2.0	2.0	67.9	0.424375	0.15	0.85	0.05	3.95	17.65	0.096978021978	0.0	0.0	0.0	0.0	0.0	0.0	0.0	0.0	0.0	0.0	0.0	0.0
1AYG_A	298	0.0	2.0	2.5	5.5	79.95	0.571071428571	0.0	0.0	0.0	0.0	0.0	0.0	0.95	4.05	3.45	16.55	182.45	1.01361111111	0.1	1.9	2.25	5.75	130.95	0.505598455598	0.9	5.1	7.25	16.75	306.15	1.9134375	0.75	2.25	1.75	10.25	65.6	0.36043956044	0.0	2.0	2.0	6.0	118.0	0.578431372549	0.0	1.0	0.95	3.05	33.85	0.174484536082
1B3I_A	298	1.0	0.0	0.0	4.0	0.0	0.0	3.0	1.0	1.0	15.0	44.0	0.201834862385	1.0	4.0	4.0	16.0	216.0	1.2	0.0	0.0	0.0	0.0	0.0	0.0	3.0	6.0	7.0	29.0	238.0	1.4875	3.0	2.0	2.0	18.0	131.0	0.71978021978	2.0	1.0	0.0	12.0	20.0	0.0980392156863	1.0	1.0	1.0	7.0	26.0	0.134020618557
1B4M_A	298	3.0	0.0	0.0	12.0	4.125	0.0294642857143	2.625	4.375	6.16666666667	21.8333333333	363.541666667	1.66762232416	3.0	6.0	4.375	31.625	224.875	1.24930555556	1.25	2.75	2.08333333333	13.9166666667	154.375	0.596042471042	2.08333333333	8.91666666667	12.25	31.75	494.416666667	3.09010416667	0.916666666667	3.08333333333	3.875	12.125	184.458333333	1.01350732601	0.958333333333	2.04166666667	4.375	7.625	240.916666667	1.18096405229	0.0	1.0	2.5	1.5	119.333333333	0.615120274914
1B4Q_A	298	0.0	1.0	1.95238095238	2.04761904762	57.0952380952	0.407823129252	2.0	2.0	2.14285714286	13.8571428571	136.904761905	0.628003494976	5.0	7.0	8.7619047619	39.2380952381	344.285714286	1.9126984127	0.0	0.0	0.0	0.0	0.0	0.0	5.0	3.0	3.0	29.0	106.095238095	0.663095238095	5.04761904762	3.95238095238	2.57142857143	33.4285714286	153.238095238	0.841967556253	0.0	0.0	0.0	0.0	0.0	0.0	0.0	1.0	1.90476190476	2.09523809524	90.7142857143	0.467599410898
1B4R_A	298	0.0	0.0	0.0	0.0	0.0	0.0	1.95	0.05	0.0	8.0	16.95	0.077752293578	1.5	7.5	14.25	21.75	646.9	3.59388888889	1.0	0.0	0.0	4.0	0.05	0.00019305019305	2.8	5.2	4.85	27.15	230.65	1.4415625	1.0	0.0	0.0	4.0	2.7	0.0148351648352	0.0	0.0	0.0	0.0	0.0	0.0	1.0	3.0	4.85	11.15	260.5	1.34278350515
1B6F_A	298	0.0	0.0	0.0	0.0	0.0	0.0	1.21739130435	6.78260869565	9.21739130435	22.7826086957	508.173913043	2.33107299561	2.17391304348	7.82608695652	8.34782608696	31.652173913	399.52173913	2.21956521739	0.0	0.0	0.0	0.0	0.0	0.0	2.82608695652	9.17391304348	9.4347826087	38.5652173913	388.043478261	2.42527173913	3.47826086957	9.52173913043	6.78260869565	45.2173913043	353.956521739	1.94481605351	0.0	0.0	0.0	0.0	0.0	0.0	0.0	4.0	7.60869565217	8.39130434783	377.956521739	1.9482294935
1B75_A	298	0.0	0.0	0.0	0.0	0.0	0.0	2.8	1.2	1.0	15.0	59.1	0.271100917431	3.3	1.7	2.3	17.7	104.2	0.578888888889	0.0	0.0	0.0	0.0	0.0	0.0	2.6	5.4	5.4	26.6	240.0	1.5	5.1	1.9	1.5	26.5	67.3	0.36978021978	0.0	3.0	4.3	7.7	200.9	0.984803921569	0.0	3.0	3.5	8.5	161.4	0.831958762887
1B8T_A	298	4.35135135135	10.6486486486	12.7837837838	47.2162162162	423.972972973	3.02837837838	2.67567567568	4.32432432432	12.5675675676	15.4324324324	688.621621622	3.15881477808	0.540540540541	6.45945945946	13.1351351351	14.8648648649	592.081081081	3.28933933934	0.27027027027	1.72972972973	3.86486486486	4.13513513514	260.216216216	1.00469581551	2.7027027027	6.2972972973	9.64864864865	26.3513513514	381.027027027	2.38141891892	1.72972972973	3.27027027027	8.97297297297	11.027027027	424.594594595	2.33293733294	0.0	4.0	13.7567567568	2.24324324324	685.351351351	3.3595654478	0.162162162162	4.83783783784	9.97297297297	10.027027027	471.783783784	2.43187517414
1B8W_A	298	3.2	2.5	1.65	21.15	67.65	0.483214285714	0.0	2.0	7.5	0.5	393.5	1.80504587156	0.0	1.0	2.7	1.3	117.8	0.654444444444	0.0	0.0	0.0	0.0	0.0	0.0	0.05	2.95	7.1	4.9	290.85	1.8178125	0.0	2.0	1.95	6.05	82.4	0.452747252747	0.0	0.0	0.0	0.0	0.0	0.0	0.0	2.0	5.7	2.3	284.05	1.46417525773
1BA4_A	298	0.0	0.0	0.0	0.0	0.0	0.0	0.0	3.0	6.8	5.2	401.0	1.83944954128	0.0	2.0	4.3	3.7	191.0	1.06111111111	0.0	0.0	0.0	0.0	0.0	0.0	0.2	5.8	14.6	9.4	563.0	3.51875	0.0	2.0	3.8	4.2	167.5	0.92032967033	0.0	1.0	2.7	1.3	132.8	0.650980392157	0.0	3.0	7.9	4.1	388.5	2.00257731959
1BA9_A	298	0.194444444444	1.75	1.44444444444	6.33333333333	48.0555555556	0.343253968254	2.08333333333	0.916666666667	0.777777777778	11.2222222222	49.7777777778	0.228338430173	2.63888888889	6.36111111111	7.38888888889	28.6111111111	343.416666667	1.90787037037	0.0	1.0	1.33333333333	2.66666666667	93.3333333333	0.36036036036	6.58333333333	7.41666666667	7.36111111111	48.6388888889	322.361111111	2.01475694444	4.86111111111	4.13888888889	6.69444444444	29.3055555556	331.0	1.81868131868	0.0	0.0	0.0	0.0	0.0	0.0	6.72222222222	1.27777777778	1.22222222222	30.7777777778	91.3055555556	0.470647193585
1BBY_A	297	0.0	0.0	0.0	0.0	0.0	0.0	0.0	2.0	1.0	7.0	85.0	0.389908256881	4.0	3.0	1.0	27.0	92.0	0.511111111111	0.0	1.0	0.0	4.0	27.0	0.104247104247	1.0	5.0	9.0	15.0	341.0	2.13125	1.0	3.0	4.0	12.0	221.0	1.21428571429	0.0	1.0	1.0	3.0	68.0	0.333333333333	0.0	4.0	12.0	4.0	540.0	2.78350515464
1BDE_A	298	0.0	1.0	1.85	2.15	65.45	0.4675	0.0	2.0	4.6	3.4	244.8	1.12293577982	0.0	3.0	6.05	5.95	292.6	1.62555555556	0.0	1.0	2.8	1.2	173.9	0.671428571429	0.0	1.0	1.6	2.4	60.55	0.3784375	0.0	6.0	11.6	12.4	550.8	3.02637362637	0.0	0.0	0.0	0.0	0.0	0.0	0.0	2.0	5.25	2.75	256.85	1.32396907216
1BF9_A	298	2.30434782609	3.4347826087	2.86956521739	20.0869565217	112.391304348	0.802795031056	0.0	2.0	2.82608695652	5.17391304348	146.826086957	0.673514160351	0.0	2.0	5.86956521739	2.13043478261	256.913043478	1.42729468599	0.0	0.0	0.0	0.0	0.0	0.0	0.0	0.0	0.0	0.0	0.0	0.0	0.0	1.0	1.17391304348	2.82608695652	56.2608695652	0.309125656952	0.0	0.0	0.0	0.0	0.0	0.0	0.0	1.0	2.69565217391	1.30434782609	125.47826087	0.646795159121
1BFY_A	298	0.95	3.05	3.1	12.9	118.85	0.848928571429	1.15	0.85	0.75	7.25	60.15	0.275917431193	0.0	1.0	3.3	0.7	153.95	0.855277777778	0.35	0.65	0.0	4.0	18.7	0.0722007722008	1.0	4.0	7.85	12.15	310.65	1.9415625	1.0	1.0	1.8	6.2	84.45	0.464010989011	0.0	1.0	2.0	2.0	92.9	0.455392156863	0.0	0.0	0.0	0.0	0.0	0.0
1BJ8_A	298	1.0	0.0	0.0	4.0	0.0	0.0	1.0	2.0	3.0	9.0	171.0	0.784403669725	4.0	2.0	2.0	22.0	111.0	0.616666666667	1.0	3.0	3.0	13.0	232.0	0.895752895753	2.0	3.0	7.0	13.0	257.0	1.60625	2.0	7.0	9.0	27.0	411.0	2.25824175824	0.0	2.0	5.0	3.0	254.0	1.24509803922	0.0	1.0	1.0	3.0	65.0	0.335051546392
1BL1_A	298	0.0	1.0	5.0	-1.0	168.0	1.2	0.0	2.0	6.0	2.0	282.0	1.29357798165	0.0	2.0	4.0	4.0	189.0	1.05	0.0	0.0	0.0	0.0	0.0	0.0	0.0	4.0	9.0	7.0	381.0	2.38125	0.0	1.0	1.0	3.0	42.0	0.230769230769	0.0	1.0	3.0	1.0	159.0	0.779411764706	0.0	0.0	0.0	0.0	0.0	0.0
1BM4_A	298	0.0	1.0	3.55555555556	0.444444444444	124.0	0.885714285714	0.0	1.0	2.11111111111	1.88888888889	117.333333333	0.538226299694	0.0	2.0	3.22222222222	4.77777777778	136.666666667	0.759259259259	0.0	0.0	0.0	0.0	0.0	0.0	0.0	1.0	3.11111111111	0.888888888889	123.777777778	0.773611111111	0.0	1.0	2.33333333333	1.66666666667	109.111111111	0.599511599512	0.0	0.0	0.0	0.0	0.0	0.0	0.0	0.0	0.0	0.0	0.0	0.0
1BMX_A	298	0.0	1.0	4.125	-0.125	141.25	1.00892857143	0.0	2.0	3.75	4.25	214.0	0.981651376147	0.0	2.0	4.375	3.625	203.875	1.13263888889	0.0	0.0	0.0	0.0	0.0	0.0	0.0	1.0	1.0	3.0	52.75	0.3296875	0.0	2.0	6.125	1.875	272.375	1.49656593407	0.0	0.0	0.0	0.0	0.0	0.0	0.0	0.0	0.0	0.0	0.0	0.0
1BNX_A	298	0.0	0.0	0.0	0.0	0.0	0.0	0.0	3.0	9.14285714286	2.85714285714	481.80952381	2.21013543032	0.0	4.0	11.3333333333	4.66666666667	505.952380952	2.81084656085	0.0	0.0	0.0	0.0	0.0	0.0	0.0	1.0	2.0	2.0	83.3333333333	0.520833333333	0.0	4.0	8.47619047619	7.52380952381	405.285714286	2.22684458399	0.0	0.0	0.0	0.0	0.0	0.0	0.0	0.0	0.0	0.0	0.0	0.0
1BPR_A	298	0.0	0.0	0.0	0.0	0.0	0.0	1.0	3.0	5.0	11.0	250.0	1.14678899083	6.0	8.0	12.0	44.0	562.0	3.12222222222	0.0	0.0	0.0	0.0	0.0	0.0	3.0	9.0	8.0	40.0	368.0	2.3	5.0	7.0	8.0	40.0	359.0	1.97252747253	2.0	2.0	3.0	13.0	126.0	0.617647058824	0.0	5.0	7.0	13.0	332.0	1.71134020619
1BT7_A	298	3.55	2.45	3.5	20.5	134.15	0.958214285714	2.3	0.7	0.4	11.6	30.8	0.14128440367	6.95	4.05	2.65	41.35	160.3	0.890555555556	2.0	0.0	0.0	8.0	9.35	0.0361003861004	9.2	9.8	10.5	65.5	452.75	2.8296875	1.95	1.05	0.65	11.35	33.05	0.181593406593	1.0	2.0	2.45	9.55	119.45	0.585539215686	0.0	3.0	5.9	6.1	277.85	1.43221649485
1BV8_A	298	0.0	0.0	0.0	0.0	0.0	0.0	1.0	6.0	8.0	20.0	454.0	2.08256880734	2.0	10.0	13.0	35.0	578.0	3.21111111111	0.0	0.0	0.0	0.0	0.0	0.0	7.0	8.0	9.0	51.0	378.0	2.3625	1.0	5.0	8.0	16.0	343.0	1.88461538462	0.0	3.0	5.0	7.0	237.0	1.16176470588	0.0	3.0	6.0	6.0	275.0	1.4175257732
1BWM_A	298	3.66666666667	0.0666666666667	0.0	14.9333333333	7.06666666667	0.0504761904762	3.06666666667	9.93333333333	11.0	41.0	589.466666667	2.70397553517	7.53333333333	9.46666666667	10.4	57.6	515.666666667	2.86481481481	1.93333333333	1.06666666667	2.8	9.2	190.0	0.733590733591	3.86666666667	6.13333333333	9.2	30.8	388.133333333	2.42583333333	2.53333333333	5.46666666667	5.33333333333	26.6666666667	265.0	1.45604395604	1.0	0.0	0.0	4.0	0.866666666667	0.00424836601307	1.13333333333	2.86666666667	2.86666666667	13.1333333333	140.333333333	0.723367697595
1BWX_A	298	0.0	0.0	0.0	0.0	0.0	0.0	0.0	1.0	2.7	1.3	150.3	0.689449541284	0.0	6.0	12.0	12.0	554.4	3.08	0.0	1.0	1.7	2.3	108.4	0.418532818533	0.0	4.0	10.3	5.7	410.3	2.564375	0.0	1.0	2.2	1.8	98.3	0.54010989011	0.0	2.0	4.9	3.1	243.3	1.19264705882	0.0	3.0	7.4	4.6	362.4	1.86804123711
1BXD_A	298	0.0	0.0	0.0	0.0	0.0	0.0	1.0	2.0	4.8	7.2	255.9	1.17385321101	3.05	7.95	13.95	30.05	609.0	3.38333333333	0.05	2.95	2.85	9.15	170.9	0.659845559846	7.4	5.6	8.5	43.5	367.6	2.2975	3.9	6.1	7.5	32.5	342.0	1.87912087912	1.15	4.85	6.9	17.1	353.95	1.73504901961	0.3	2.7	3.15	8.85	165.1	0.851030927835
1BY0_A	298	0.0	0.0	0.0	0.0	0.0	0.0	0.0	0.0	0.0	0.0	0.0	0.0	0.0	5.0	12.1	7.9	530.55	2.9475	0.0	1.0	4.6	-0.6	292.4	1.12895752896	0.0	0.0	0.0	0.0	0.0	0.0	0.0	1.0	1.5	2.5	67.9	0.373076923077	0.0	0.0	0.0	0.0	0.0	0.0	0.0	0.0	0.0	0.0	0.0	0.0
1BZV_A	298	0.0	0.0	0.0	0.0	0.0	0.0	0.0	0.0	0.0	0.0	0.0	0.0	1.0	1.0	1.0	7.0	59.0	0.327777777778	0.0	0.0	0.0	0.0	0.0	0.0	0.0	1.0	2.0	2.0	77.0	0.48125	0.0	2.0	3.0	5.0	158.0	0.868131868132	0.0	0.0	0.0	0.0	0.0	0.0	0.0	0.0	0.0	0.0	0.0	0.0
1BZV_B	298	0.0	0.0	0.0	0.0	0.0	0.0	0.0	3.0	7.0	5.0	406.0	1.8623853211	2.0	2.0	3.0	13.0	165.0	0.916666666667	0.0	0.0	0.0	0.0	0.0	0.0	0.0	3.0	5.0	7.0	201.0	1.25625	0.0	0.0	0.0	0.0	0.0	0.0	0.0	0.0	0.0	0.0	0.0	0.0	0.0	2.0	5.0	3.0	209.0	1.07731958763
1C07_A	298.00	1.0	1.0	2.6	5.4	91.2	0.651428571429	3.1	1.9	1.2	18.8	81.55	0.374082568807	4.3	7.7	10.5	37.5	501.65	2.78694444444	0.05	1.95	1.95	6.05	91.35	0.352702702703	3.0	2.0	3.35	16.65	131.45	0.8215625	2.1	4.9	7.9	20.1	351.25	1.92994505495	1.0	1.0	3.0	5.0	158.2	0.775490196078	0.0	3.0	5.1	6.9	258.15	1.33067010309
1C4E_A	298	1.95	3.75	2.75	20.05	130.8	0.934285714286	0.0	0.0	0.0	0.0	0.0	0.0	0.0	3.0	4.7	7.3	200.25	1.1125	0.0	2.0	6.0	2.0	380.95	1.47084942085	0.2	1.8	1.0	7.0	58.25	0.3640625	0.0	2.0	2.5	5.5	103.45	0.568406593407	0.0	0.0	0.0	0.0	0.0	0.0	0.0	1.0	1.0	3.0	49.8	0.256701030928
1C6S_A	298	0.05	1.95	1.0	7.0	51.15	0.365357142857	1.5	1.5	1.9	10.1	111.6	0.511926605505	1.3	3.7	1.9	18.1	104.15	0.578611111111	0.25	0.75	0.2	3.8	25.3	0.0976833976834	3.9	2.1	4.15	19.85	186.3	1.164375	1.45	1.55	0.65	11.35	41.45	0.227747252747	0.1	3.9	6.15	9.85	296.85	1.45514705882	0.1	1.9	1.45	6.55	90.05	0.464175257732
1C9F_A	298	0.65	6.35	10.25	17.75	364.3	2.60214285714	0.95	2.05	2.0	10.0	115.4	0.529357798165	6.9	6.1	4.1	47.9	261.9	1.455	0.0	1.0	1.0	3.0	57.2	0.220849420849	1.05	4.95	8.35	15.65	337.05	2.1065625	0.0	0.0	0.0	0.0	0.0	0.0	0.0	2.0	7.25	0.75	371.6	1.82156862745	0.0	2.0	6.4	1.6	307.85	1.5868556701
1C9Q_A	298	2.0	1.0	1.0	11.0	40.0	0.285714285714	3.0	3.0	6.0	18.0	340.0	1.55963302752	3.0	7.0	13.0	27.0	575.0	3.19444444444	1.0	2.0	2.0	10.0	101.0	0.389961389961	2.0	2.0	5.0	11.0	198.0	1.2375	0.0	4.0	7.0	9.0	322.0	1.76923076923	0.0	1.0	0.0	4.0	20.0	0.0980392156863	1.0	4.0	7.0	13.0	387.0	1.99484536082
1CEE_B	298	0.0	0.0	0.0	0.0	0.0	0.0	1.0	2.0	1.9	10.1	124.55	0.571330275229	1.0	3.0	4.3	11.7	228.55	1.26972222222	0.0	1.0	1.15	2.85	85.55	0.330308880309	1.0	2.0	2.0	10.0	92.9	0.580625	1.95	1.05	0.9	11.1	46.9	0.257692307692	0.0	0.0	0.0	0.0	0.0	0.0	0.0	2.0	3.3	4.7	153.25	0.789948453608
1CEJ_A	298	2.90625	8.71875	7.4375	39.0625	256.84375	1.83459821429	1.75	1.25	2.03125	9.96875	115.3125	0.528956422018	0.0	4.0	4.84375	11.15625	209.3125	1.16284722222	0.0	0.0	0.0	0.0	0.0	0.0	0.0	2.0	3.5	4.5	142.4375	0.890234375	1.0625	1.9375	2.875	9.125	123.28125	0.677369505495	0.0	0.0	0.0	0.0	0.0	0.0	0.40625	1.59375	1.09375	6.90625	64.25	0.33118556701
1CF4_B	298.0	0.05	0.95	1.8	2.2	63.05	0.450357142857	0.0	2.0	3.9	4.1	213.25	0.978211009174	0.35	3.65	3.45	12.55	162.85	0.904722222222	0.0	1.0	1.3	2.7	86.45	0.333783783784	0.0	0.0	0.0	0.0	0.0	0.0	1.0	2.0	3.15	8.85	144.05	0.791483516484	0.0	0.0	0.0	0.0	0.0	0.0	0.0	3.0	8.45	3.55	407.7	2.10154639175
1CI5_A	298	0.0	0.0	0.0	0.0	0.0	0.0	1.65	4.35	3.65	20.35	223.7	1.02614678899	5.45	1.55	0.8	27.2	53.8	0.298888888889	1.0	0.0	0.0	4.0	0.1	0.0003861003861	3.45	3.55	1.95	26.05	110.45	0.6903125	1.0	2.0	0.95	11.05	43.6	0.23956043956	1.25	0.75	0.45	7.55	23.55	0.115441176471	0.0	1.0	2.75	1.25	124.15	0.639948453608
1CKV_A	298	0.357142857143	0.642857142857	0.0	4.0	10.2857142857	0.0734693877551	3.0	4.0	10.0714285714	17.9285714286	559.642857143	2.56716906946	2.78571428571	9.21428571429	17.2857142857	30.7142857143	789.857142857	4.3880952381	0.0	2.0	2.35714285714	5.64285714286	138.285714286	0.533921676779	3.07142857143	9.92857142857	16.2142857143	35.7857142857	664.928571429	4.15580357143	6.14285714286	2.85714285714	3.0	33.0	188.285714286	1.03453689168	0.0	3.0	9.85714285714	2.14285714286	491.5	2.40931372549	0.0	2.0	6.64285714286	1.35714285714	323.071428571	1.66531664212
1CKW_A	298	0.0	0.0	0.0	0.0	0.0	0.0	0.0	0.0	0.0	0.0	0.0	0.0	0.0	0.0	0.0	0.0	0.0	0.0	0.0	0.0	0.0	0.0	0.0	0.0	0.0	2.0	4.0	4.0	168.0	1.05	0.0	4.0	8.92307692308	7.07692307692	404.461538462	2.22231614539	0.0	1.0	3.69230769231	0.307692307692	192.923076923	0.945701357466	0.0	0.0	0.0	0.0	0.0	0.0
1CL4_A	298.0	1.33333333333	1.66666666667	1.0	11.0	45.3333333333	0.32380952381	0.0	0.0	0.0	0.0	0.0	0.0	0.0	1.0	1.83333333333	2.16666666667	75.4166666667	0.418981481481	0.0	1.0	1.41666666667	2.58333333333	94.5	0.364864864865	0.0	1.0	4.83333333333	-0.833333333333	185.083333333	1.15677083333	0.166666666667	0.833333333333	0.583333333333	3.41666666667	25.8333333333	0.141941391941	0.0	0.0	0.0	0.0	0.0	0.0	0.0	2.0	5.16666666667	2.83333333333	252.333333333	1.30068728522
1CO4_A	298	2.26666666667	0.733333333333	0.466666666667	11.5333333333	21.6666666667	0.154761904762	0.0	0.0	0.0	0.0	0.0	0.0	0.0	2.0	4.06666666667	3.93333333333	191.733333333	1.06518518519	0.0	0.0	0.0	0.0	0.0	0.0	0.0	3.0	5.06666666667	6.93333333333	197.333333333	1.23333333333	0.0	3.0	5.0	7.0	229.933333333	1.26336996337	0.0	1.0	1.4	2.6	74.0	0.362745098039	0.0	2.0	4.86666666667	3.13333333333	243.8	1.25670103093
1COK_A	298.0	2.0	0.0	0.0	8.0	4.61111111111	0.0329365079365	1.0	1.0	1.77777777778	6.22222222222	101.388888889	0.465086646279	6.0	4.0	3.5	36.5	157.222222222	0.873456790123	0.0	1.0	1.0	3.0	66.7777777778	0.257829257829	0.0	1.0	1.88888888889	2.11111111111	66.2222222222	0.413888888889	2.05555555556	2.94444444444	2.61111111111	17.3888888889	105.277777778	0.578449328449	0.0	1.0	2.05555555556	1.94444444444	108.111111111	0.529956427015	0.0	3.0	9.27777777778	2.72222222222	435.277777778	2.24369988545
1COU_A	298	4.88888888889	4.55555555556	4.22222222222	33.5555555556	162.388888889	1.15992063492	0.0	2.0	2.88888888889	5.11111111111	154.722222222	0.709734964322	0.0	2.0	5.27777777778	2.72222222222	230.722222222	1.28179012346	0.0	0.0	0.0	0.0	0.0	0.0	1.0	5.0	8.16666666667	15.8333333333	320.777777778	2.00486111111	0.388888888889	0.611111111111	0.666666666667	3.33333333333	26.4444444444	0.145299145299	0.0	2.0	4.66666666667	3.33333333333	239.111111111	1.17211328976	0.0	1.0	1.94444444444	2.05555555556	91.5	0.471649484536
1CQ0_A	298	0.0	0.0	0.0	0.0	0.0	0.0	0.0	1.0	5.0	-1.0	269.0	1.23394495413	0.0	5.0	11.0	9.0	479.0	2.66111111111	0.0	0.0	0.0	0.0	0.0	0.0	0.0	0.0	0.0	0.0	0.0	0.0	0.0	1.0	2.0	2.0	79.0	0.434065934066	0.0	1.0	4.0	0.0	213.0	1.04411764706	0.0	1.0	3.0	1.0	123.0	0.634020618557
1CQU_A	298	0.0	0.0	0.0	0.0	0.0	0.0	0.944444444444	2.05555555556	2.05555555556	9.94444444444	115.333333333	0.529051987768	1.16666666667	3.83333333333	3.94444444444	16.0555555556	178.333333333	0.990740740741	0.0	0.0	0.0	0.0	0.0	0.0	1.05555555556	1.94444444444	1.66666666667	10.3333333333	59.5	0.371875	1.0	2.0	2.11111111111	9.88888888889	116.111111111	0.637973137973	0.0	1.0	1.05555555556	2.94444444444	66.1666666667	0.324346405229	0.0	0.0	0.0	0.0	0.0	0.0
1CR8_A	298	1.85	3.85	6.05	16.75	227.05	1.62178571429	0.15	0.85	0.55	3.45	29.4	0.134862385321	0.0	3.0	4.5	7.5	224.65	1.24805555556	0.0	1.0	2.0	2.0	128.55	0.496332046332	0.0	1.0	4.7	-0.7	190.5	1.190625	0.8	0.2	0.0	4.0	11.1	0.060989010989	0.0	1.0	2.05	1.95	118.2	0.579411764706	0.0	1.0	3.0	1.0	157.65	0.812628865979
1CW5_A	298	0.0	1.9	3.35	4.25	117.25	0.8375	0.0	2.0	4.1	3.9	242.3	1.11146788991	0.0	0.0	0.0	0.0	0.0	0.0	0.0	1.0	3.0	1.0	201.35	0.777413127413	0.0	5.0	12.4	7.6	485.5	3.034375	0.0	2.0	4.9	3.1	222.65	1.22335164835	0.0	0.0	0.0	0.0	0.0	0.0	0.0	0.0	0.0	0.0	0.0	0.0
1CXR_A	298	2.9	2.5	1.9	19.7	77.3	0.552142857143	0.2	0.8	0.5	3.5	33.8	0.15504587156	0.0	1.0	2.0	2.0	102.0	0.566666666667	0.0	0.0	0.0	0.0	0.0	0.0	0.0	2.0	4.4	3.6	169.1	1.056875	0.0	5.0	8.9	11.1	415.5	2.28296703297	0.0	0.0	0.0	0.0	0.0	0.0	0.0	0.0	0.0	0.0	0.0	0.0
1CXW_A	298	2.26	1.66	0.88	14.8	42.64	0.304571428571	1.02	3.98	5.08	14.92	267.62	1.2276146789	0.0	1.0	1.04	2.96	42.98	0.238777777778	1.0	0.0	0.0	4.0	6.6	0.0254826254826	0.0	0.0	0.0	0.0	0.0	0.0	0.0	0.0	0.0	0.0	0.0	0.0	0.0	1.0	2.24	1.76	117.48	0.575882352941	0.0	0.0	0.0	0.0	0.0	0.0
1D1R_A	298	0.9	2.1	4.05	7.95	150.35	1.07392857143	0.0	0.0	0.0	0.0	0.0	0.0	1.1	9.9	12.5	31.5	583.1	3.23944444444	0.0	0.0	0.0	0.0	0.0	0.0	0.95	6.05	7.6	20.4	292.3	1.826875	2.2	1.8	0.35	15.65	47.25	0.259615384615	0.0	1.0	0.95	3.05	44.25	0.216911764706	0.0	0.0	0.0	0.0	0.0	0.0
1D2D_A	298	0.0	1.0	1.0	3.0	42.6	0.304285714286	0.0	0.0	0.0	0.0	0.0	0.0	1.0	4.0	4.2	15.8	190.4	1.05777777778	0.0	0.0	0.0	0.0	0.0	0.0	1.6	4.4	7.6	16.4	301.4	1.88375	1.0	0.0	0.0	4.0	0.6	0.0032967032967	0.0	1.0	3.6	0.4	174.2	0.853921568627	0.0	3.0	8.6	3.4	433.2	2.23298969072
1D5Q_A	298	0.0	0.0	0.0	0.0	0.0	0.0	0.0	1.0	3.0	1.0	147.0	0.674311926606	0.0	4.0	10.0	6.0	402.0	2.23333333333	0.0	0.0	0.0	0.0	0.0	0.0	0.0	0.0	0.0	0.0	0.0	0.0	0.0	0.0	0.0	0.0	0.0	0.0	0.0	0.0	0.0	0.0	0.0	0.0	0.0	0.0	0.0	0.0	0.0	0.0
1D7Q_A	298	2.0	0.0	0.0	8.0	4.6	0.0328571428571	0.0	4.0	9.25	6.75	507.2	2.32660550459	4.05	5.95	5.8	34.2	276.45	1.53583333333	0.0	1.0	2.9	1.1	186.4	0.719691119691	3.3	2.7	2.8	21.2	130.25	0.8140625	2.25	8.75	18.25	25.75	848.4	4.66153846154	0.0	2.0	2.75	5.25	138.35	0.67818627451	0.0	2.0	4.0	4.0	199.35	1.02757731959
1D8Z_A	298	0.0	1.0	1.0	3.0	45.0	0.321428571429	2.0	1.0	1.0	11.0	81.0	0.371559633028	1.0	7.0	5.0	27.0	341.0	1.89444444444	0.0	0.0	0.0	0.0	0.0	0.0	3.0	1.0	0.0	16.0	18.0	0.1125	1.0	6.0	9.0	19.0	427.0	2.34615384615	1.0	1.0	4.0	4.0	225.0	1.10294117647	0.0	0.0	0.0	0.0	0.0	0.0
1DAX_A	298	0.0	5.0	3.0	17.0	108.0	0.771428571429	1.0	1.0	0.0	8.0	26.0	0.119266055046	0.0	0.0	0.0	0.0	0.0	0.0	0.0	1.0	1.0	3.0	85.0	0.328185328185	1.0	5.0	4.0	20.0	169.0	1.05625	1.0	3.0	5.0	11.0	212.0	1.16483516484	0.0	2.0	2.0	6.0	120.0	0.588235294118	0.0	1.0	2.0	2.0	92.0	0.474226804124
1DC7_A	298	0.0	1.0	0.0	4.0	15.0	0.107142857143	0.0	3.0	2.0	10.0	90.0	0.412844036697	6.0	8.0	4.0	52.0	229.0	1.27222222222	0.0	2.0	3.0	5.0	167.0	0.644787644788	8.0	2.0	3.0	37.0	154.0	0.9625	3.0	5.0	3.0	29.0	147.0	0.807692307692	1.0	4.0	12.0	8.0	615.0	3.01470588235	1.0	2.0	4.0	8.0	215.0	1.10824742268
1DCJ_A	298	1.0	1.0	1.7	6.3	57.35	0.409642857143	0.4	2.6	3.95	8.05	229.05	1.05068807339	3.0	6.0	8.25	27.75	388.8	2.16	0.0	0.0	0.0	0.0	0.0	0.0	1.45	2.55	2.0	14.0	73.45	0.4590625	3.0	1.0	0.75	15.25	31.2	0.171428571429	0.9	4.1	9.6	10.4	492.6	2.41470588235	0.4	1.6	1.0	7.0	75.4	0.388659793814
1DE1_A	298	0.266666666667	1.66666666667	0.966666666667	6.76666666667	36.9666666667	0.264047619048	2.0	5.0	5.63333333333	22.3666666667	281.033333333	1.28914373089	2.96666666667	4.03333333333	3.36666666667	24.6333333333	178.133333333	0.98962962963	0.0	0.0	0.0	0.0	0.0	0.0	1.73333333333	3.26666666667	7.03333333333	12.9666666667	299.633333333	1.87270833333	1.06666666667	4.93333333333	6.16666666667	17.8333333333	276.633333333	1.51996336996	0.133333333333	2.86666666667	3.16666666667	8.83333333333	169.1	0.828921568627	0.0	2.0	3.3	4.7	153.166666667	0.789518900344
1DF6_A	298	3.75	1.875	2.3125	20.1875	86.0	0.614285714286	0.0	0.0	0.0	0.0	0.0	0.0	0.0	2.0	5.8125	2.1875	264.875	1.47152777778	0.0	0.0	0.0	0.0	0.0	0.0	0.0	3.0	4.9375	7.0625	199.4375	1.246484375	0.0	2.0	5.1875	2.8125	225.9375	1.24141483516	0.0	0.0	0.0	0.0	0.0	0.0	0.0	0.0	0.0	0.0	0.0	0.0
1DIP_A	298	0.0	0.0	0.0	0.0	0.0	0.0	0.2	0.8	0.7	3.3	36.8	0.16880733945	0.4	9.6	12.9	27.1	574.7	3.19277777778	0.0	0.0	0.0	0.0	0.0	0.0	0.0	5.0	11.2	8.8	445.3	2.783125	0.0	2.0	3.1	4.9	135.0	0.741758241758	0.0	2.0	7.4	0.6	368.2	1.80490196078	0.0	1.0	1.0	3.0	57.8	0.29793814433
1DL0_A	298	0.95	6.65	8.55	21.85	302.55	2.16107142857	0.0	0.0	0.0	0.0	0.0	0.0	0.0	0.0	0.0	0.0	0.0	0.0	0.0	0.0	0.0	0.0	0.0	0.0	0.0	1.0	2.0	2.0	68.4	0.4275	0.0	1.0	3.0	1.0	140.15	0.770054945055	0.0	0.0	0.0	0.0	0.0	0.0	0.0	0.0	0.0	0.0	0.0	0.0
1DL6_A	298	2.0	1.0	1.96	10.04	75.56	0.539714285714	0.0	1.0	3.2	0.8	175.64	0.805688073394	0.48	3.52	7.08	8.92	337.76	1.87644444444	0.0	1.0	3.24	0.76	213.72	0.825173745174	0.0	6.0	12.72	11.28	511.96	3.19975	0.0	3.0	6.2	5.8	284.0	1.56043956044	0.0	1.0	0.96	3.04	49.12	0.240784313725	0.0	1.0	1.0	3.0	44.4	0.228865979381
1DPU_A	298.00	0.1	0.9	0.7	3.3	21.4	0.152857142857	1.2	1.8	1.06666666667	10.9333333333	90.4666666667	0.41498470948	3.26666666667	3.73333333333	2.56666666667	25.4333333333	121.9	0.677222222222	0.0	0.0	0.0	0.0	0.0	0.0	1.86666666667	3.13333333333	6.36666666667	13.6333333333	263.6	1.6475	3.0	0.0	0.0	12.0	4.7	0.0258241758242	0.0666666666667	0.933333333333	0.666666666667	3.33333333333	32.9	0.161274509804	0.533333333333	2.46666666667	3.83333333333	8.16666666667	184.4	0.950515463918
1DS9_A	298	0.470588235294	0.529411764706	0.0	4.0	9.88235294118	0.0705882352941	0.823529411765	0.176470588235	0.0	4.0	11.9411764706	0.0547760388559	10.7058823529	16.2941176471	13.2352941176	94.7647058824	670.235294118	3.72352941176	0.0	2.0	2.29411764706	5.70588235294	170.941176471	0.660004542357	3.64705882353	7.35294117647	10.7058823529	33.2941176471	455.235294118	2.84522058824	7.76470588235	8.23529411765	4.64705882353	59.3529411765	266.0	1.46153846154	1.52941176471	4.47058823529	6.58823529412	17.4117647059	339.411764706	1.66378316032	0.0	2.0	3.0	5.0	136.764705882	0.704972710734
1DTV_A	298	0.0	0.0	0.0	0.0	0.0	0.0	0.0	2.0	2.0	6.0	69.0	0.316513761468	1.0	1.0	2.0	6.0	112.0	0.622222222222	0.0	2.0	3.0	5.0	153.0	0.590733590734	1.0	3.0	8.0	8.0	303.0	1.89375	0.0	2.0	1.0	7.0	43.0	0.236263736264	0.0	0.0	0.0	0.0	0.0	0.0	0.0	2.0	5.0	3.0	250.0	1.28865979381
1DU2_A	298	0.0	0.0	0.0	0.0	0.0	0.0	0.0	2.0	3.8	4.2	206.1	0.945412844037	0.0	10.0	28.4	11.6	1292.85	7.1825	0.0	1.0	0.85	3.15	47.6	0.183783783784	1.0	5.0	9.7	14.3	374.95	2.3434375	0.0	2.0	3.35	4.65	152.1	0.835714285714	0.1	2.9	7.5	4.5	379.3	1.85931372549	0.1	1.9	3.65	4.35	178.2	0.918556701031
1DZC_A	298	2.83333333333	0.166666666667	0.0833333333333	11.9166666667	5.29166666667	0.0377976190476	3.25	0.75	0.0833333333333	15.9166666667	27.1666666667	0.124617737003	7.79166666667	8.20833333333	9.75	54.25	476.791666667	2.64884259259	1.0	0.0	0.0	4.0	10.3333333333	0.039897039897	3.0	2.0	4.875	15.125	195.666666667	1.22291666667	4.66666666667	0.333333333333	0.0416666666667	19.9583333333	14.4166666667	0.0792124542125	1.0	0.0	0.0	4.0	0.208333333333	0.00102124183007	0.583333333333	4.41666666667	6.58333333333	13.4166666667	315.458333333	1.62607388316
1E0A_B	298	0.0	0.0	0.0	0.0	0.0	0.0	0.5	2.5	3.15	8.85	177.85	0.815825688073	0.0	3.0	4.55	7.45	205.15	1.13972222222	1.0	0.0	0.0	4.0	2.65	0.0102316602317	1.0	1.0	2.55	5.45	101.1	0.631875	0.25	2.75	2.2	9.8	98.85	0.543131868132	1.0	0.0	0.0	4.0	1.75	0.00857843137255	0.0	2.0	2.5	5.5	114.35	0.589432989691
1E3Y_A	298	1.0	2.0	3.0	9.0	97.0	0.692857142857	0.0	1.0	1.0	3.0	40.0	0.183486238532	4.0	6.0	10.0	30.0	422.0	2.34444444444	2.0	0.0	0.0	8.0	25.0	0.0965250965251	8.0	1.0	1.0	35.0	56.0	0.35	2.0	2.0	2.0	14.0	61.0	0.335164835165	0.0	2.0	4.0	4.0	206.0	1.00980392157	0.0	2.0	4.0	4.0	185.0	0.953608247423
1E4Q_A	298	2.65	3.05	2.15	20.65	91.45	0.653214285714	0.0	1.0	2.1	1.9	127.15	0.583256880734	0.0	2.0	5.95	2.05	259.55	1.44194444444	0.0	0.0	0.0	0.0	0.0	0.0	0.0	2.0	5.0	3.0	188.05	1.1753125	0.0	2.0	3.4	4.6	152.55	0.838186813187	0.0	0.0	0.0	0.0	0.0	0.0	0.0	1.0	1.3	2.7	65.1	0.335567010309
1E4T_A	298	2.2	3.5	3.3	19.5	111.65	0.7975	0.0	4.0	7.7	8.3	430.35	1.97408256881	0.0	2.0	3.85	4.15	180.8	1.00444444444	0.0	0.0	0.0	0.0	0.0	0.0	0.0	0.0	0.0	0.0	0.0	0.0	0.0	2.0	4.0	4.0	179.2	0.984615384615	0.0	0.0	0.0	0.0	0.0	0.0	0.0	1.0	2.45	1.55	114.95	0.592525773196
1E68_A	298	0.0	0.0	0.0	0.0	0.0	0.0	0.0	1.0	0.65	3.35	31.8	0.145871559633	3.1	2.9	3.55	20.45	182.35	1.01305555556	0.0	2.0	3.7	4.3	220.9	0.852895752896	5.05	2.95	2.85	29.15	123.5	0.771875	2.2	3.8	3.95	20.05	191.45	1.05192307692	1.0	0.0	0.0	4.0	0.0	0.0	0.0	0.0	0.0	0.0	0.0	0.0
1E8E_A	298	0.05	3.85	2.35	13.25	86.6	0.618571428571	1.0	5.0	3.5	20.5	169.0	0.775229357798	2.0	3.0	2.95	17.05	148.6	0.825555555556	0.0	0.0	0.0	0.0	0.0	0.0	0.15	5.85	9.65	14.35	381.7	2.385625	1.0	7.0	11.35	20.65	529.6	2.90989010989	0.0	1.0	3.0	1.0	155.6	0.762745098039	0.0	3.0	4.25	7.75	186.15	0.959536082474
1E8P_A	298	0.0	0.0	0.0	0.0	0.0	0.0	0.0	0.0	0.0	0.0	0.0	0.0	0.0	0.0	0.0	0.0	0.0	0.0	1.0	2.0	2.0	10.0	141.0	0.544401544402	0.0	2.0	3.0	5.0	105.0	0.65625	0.0	1.0	0.0	4.0	13.0	0.0714285714286	0.0	0.0	0.0	0.0	0.0	0.0	0.0	0.0	0.0	0.0	0.0	0.0
1EDI_A	298	0.0	0.0	0.0	0.0	0.0	0.0	0.0	2.0	3.0	5.0	116.0	0.532110091743	2.0	3.0	4.0	16.0	180.0	1.0	0.0	0.0	0.0	0.0	0.0	0.0	2.0	0.0	0.0	8.0	4.0	0.025	0.0	1.0	1.0	3.0	27.0	0.148351648352	1.0	0.0	0.0	4.0	3.0	0.0147058823529	0.0	1.0	3.0	1.0	140.0	0.721649484536
1EF5_A	298	0.0	1.0	1.0	3.0	30.0	0.214285714286	2.0	1.0	0.0	12.0	34.0	0.155963302752	2.0	3.0	3.0	17.0	117.0	0.65	0.0	0.0	0.0	0.0	0.0	0.0	2.0	5.0	7.0	21.0	322.0	2.0125	2.0	6.0	5.0	27.0	299.0	1.64285714286	1.0	3.0	9.0	7.0	460.0	2.25490196078	0.0	1.0	2.0	2.0	95.0	0.489690721649
1EIG_A	298	0.0	0.0	0.0	0.0	0.0	0.0	1.0	2.0	3.0	9.0	200.0	0.917431192661	0.0	3.0	7.0	5.0	270.0	1.5	1.0	0.0	0.0	4.0	14.0	0.0540540540541	2.0	5.0	9.0	19.0	363.0	2.26875	1.0	2.0	2.0	10.0	68.0	0.373626373626	0.0	2.0	5.0	3.0	212.0	1.03921568627	0.0	0.0	0.0	0.0	0.0	0.0
1EIW_A	298	0.0	1.0	1.3125	2.6875	48.6875	0.347767857143	0.9375	0.0625	0.0	4.0	6.625	0.0303899082569	3.625	8.375	13.125	34.875	627.9375	3.48854166667	0.0625	2.9375	2.625	9.375	171.3125	0.661438223938	3.5	8.5	14.6875	33.3125	610.0625	3.812890625	3.9375	4.0625	5.6875	26.3125	299.1875	1.64388736264	0.0	0.0	0.0	0.0	0.0	0.0	0.0	1.0	2.875	1.125	137.375	0.708118556701
1EJP_A	298	0.0	0.0	0.0	0.0	0.0	0.0	0.0	1.0	3.0625	0.9375	175.25	0.803899082569	0.0	1.0	1.375	2.625	62.5	0.347222222222	0.0	0.0	0.0	0.0	0.0	0.0	0.0	0.0	0.0	0.0	0.0	0.0	0.0	1.0	1.5	2.5	67.375	0.370192307692	0.0	1.0	3.3125	0.6875	167.3125	0.820159313725	0.0	0.0	0.0	0.0	0.0	0.0
1EOQ_A	298	0.0	1.0	1.0	3.0	21.0	0.15	2.0	1.0	0.0	12.0	25.0	0.114678899083	1.0	4.0	5.0	15.0	248.0	1.37777777778	0.0	0.0	0.0	0.0	0.0	0.0	2.0	2.0	3.0	13.0	147.0	0.91875	2.0	6.0	4.0	28.0	217.0	1.19230769231	0.0	2.0	7.0	1.0	327.0	1.60294117647	0.0	0.0	0.0	0.0	0.0	0.0
1EQ0_A	298	0.0	0.0	0.0	0.0	0.0	0.0	1.9	4.1	4.05	19.95	224.7	1.03073394495	13.05	8.95	10.6	77.4	505.85	2.81027777778	0.05	2.95	3.45	8.55	243.35	0.939575289575	3.0	5.0	6.85	25.15	271.5	1.696875	5.2	3.8	3.75	32.25	189.1	1.03901098901	2.45	1.55	1.4	14.6	79.15	0.387990196078	0.85	3.15	6.0	10.0	278.4	1.43505154639
1EQK_A	298	0.0	0.0	0.0	0.0	0.0	0.0	2.0	3.0	2.80952380952	17.1904761905	152.80952381	0.700961118392	2.14285714286	7.85714285714	11.380952381	28.619047619	533.285714286	2.9626984127	0.0	2.0	3.0	5.0	209.19047619	0.807685236257	3.95238095238	8.04761904762	15.2380952381	32.7619047619	610.047619048	3.81279761905	1.0	0.0	0.0	4.0	0.0	0.0	0.0	2.0	6.33333333333	1.66666666667	320.952380952	1.57329598506	0.0	2.0	3.0	5.0	140.285714286	0.723122238586
1EV0_A	298	0.0	1.0	1.7	2.3	53.8	0.384285714286	0.0	0.0	0.0	0.0	0.0	0.0	3.05	4.95	4.9	27.1	262.55	1.45861111111	0.0	0.0	0.0	0.0	0.0	0.0	1.25	3.75	1.95	18.05	114.9	0.718125	2.0	3.0	2.3	17.7	97.45	0.53543956044	0.0	1.0	1.0	3.0	51.3	0.251470588235	0.0	1.0	2.95	1.05	149.0	0.768041237113
1EWI_A	298	1.0	1.0	0.0	8.0	17.0	0.121428571429	0.0	2.0	1.0	7.0	78.0	0.357798165138	2.0	12.0	21.0	35.0	932.0	5.17777777778	0.0	0.0	0.0	0.0	0.0	0.0	2.0	8.0	14.0	26.0	608.0	3.8	2.0	9.0	11.0	33.0	537.0	2.95054945055	2.0	3.0	10.0	10.0	508.0	2.49019607843	0.0	1.0	2.0	2.0	82.0	0.422680412371
1EY1_A	298	0.533333333333	0.466666666667	0.0666666666667	3.93333333333	9.2	0.0657142857143	0.133333333333	3.86666666667	4.6	11.4	250.066666667	1.14709480122	9.66666666667	7.33333333333	10.8666666667	57.1333333333	543.066666667	3.01703703704	0.0	1.0	1.0	3.0	63.0666666667	0.243500643501	5.0	8.0	9.06666666667	42.9333333333	353.466666667	2.20916666667	1.33333333333	3.66666666667	2.66666666667	17.3333333333	106.866666667	0.587179487179	1.0	1.0	4.4	3.6	225.333333333	1.1045751634	0.0	1.0	1.0	3.0	50.7333333333	0.261512027491
1EYF_A	298	1.96	4.04	6.4	17.6	251.2	1.79428571429	2.72	2.28	1.8	18.2	88.76	0.407155963303	0.0	5.0	12.32	7.68	548.76	3.04866666667	0.12	0.88	0.0	4.0	23.6	0.0911196911197	3.08	0.92	0.0	16.0	28.28	0.17675	0.0	2.0	3.88	4.12	179.96	0.988791208791	0.0	1.0	4.48	-0.48	223.2	1.09411764706	0.0	3.0	7.68	4.32	373.2	1.92371134021
1F0Z_A	298	0.0	1.0	0.416666666667	3.58333333333	17.5416666667	0.125297619048	0.291666666667	1.70833333333	1.16666666667	6.83333333333	87.25	0.400229357798	3.0	4.0	4.58333333333	23.4166666667	187.791666667	1.04328703704	1.0	0.0	0.0	4.0	5.375	0.0207528957529	2.58333333333	1.41666666667	2.08333333333	13.9166666667	95.9166666667	0.599479166667	3.0	3.0	6.79166666667	17.2083333333	320.708333333	1.76213369963	0.0	2.0	2.0	6.0	93.875	0.460171568627	0.0	2.0	2.625	5.375	113.958333333	0.587414089347
1F2H_A	298	2.0	3.0	6.0	14.0	226.0	1.61428571429	2.0	1.0	1.0	11.0	47.0	0.215596330275	5.0	22.0	27.0	81.0	1373.0	7.62777777778	0.0	1.0	1.0	3.0	44.0	0.169884169884	1.0	8.0	10.0	26.0	396.0	2.475	1.0	2.0	0.0	12.0	36.0	0.197802197802	1.0	1.0	5.0	3.0	244.0	1.19607843137	0.0	4.0	10.0	6.0	488.0	2.51546391753
1F3Y_A	298	1.0	0.0	0.0	4.0	0.24	0.00171428571429	5.8	2.2	3.48	28.52	212.2	0.973394495413	6.16	6.84	8.48	43.52	407.44	2.26355555556	1.56	5.44	4.92	23.08	297.12	1.14718146718	5.16	4.84	3.44	36.56	159.4	0.99625	3.08	5.92	5.24	30.76	295.28	1.62241758242	2.0	1.0	1.04	10.96	68.64	0.336470588235	0.0	1.0	1.32	2.68	71.36	0.367835051546
1F43_A	298	0.0	1.0	0.05	3.95	14.55	0.103928571429	2.0	1.0	1.15	10.85	88.3	0.40504587156	0.6	2.4	2.45	9.55	130.45	0.724722222222	0.0	1.0	0.9	3.1	55.7	0.215057915058	2.95	1.05	1.8	14.2	69.6	0.435	0.65	2.35	3.45	8.55	160.05	0.879395604396	0.0	1.0	2.05	1.95	113.0	0.553921568627	0.0	0.0	0.0	0.0	0.0	0.0
1F5X_A	298	0.65	5.35	6.8	17.2	240.3	1.71642857143	5.1	2.9	2.7	29.3	163.45	0.749770642202	13.6	12.4	12.3	91.7	623.7	3.465	0.0	0.0	0.0	0.0	0.0	0.0	6.6	6.4	4.45	47.55	209.7	1.310625	4.55	1.45	1.0	23.0	80.15	0.440384615385	1.6	7.4	12.05	23.95	611.35	2.99681372549	1.2	4.8	7.8	16.2	380.6	1.9618556701
1F62_A	298	3.0	4.0	4.7	23.3	179.95	1.28535714286	0.45	1.55	1.65	6.35	98.7	0.452752293578	1.2	3.8	4.2	15.8	196.5	1.09166666667	0.05	0.95	1.2	2.8	81.1	0.313127413127	0.0	2.0	3.5	4.5	138.5	0.865625	0.55	0.45	0.1	3.9	10.8	0.0593406593407	0.0	0.0	0.0	0.0	0.0	0.0	1.0	0.0	0.0	4.0	1.25	0.00644329896907
1F6V_A	298	0.0	0.0	0.0	0.0	0.0	0.0	0.65	0.35	0.0	4.0	12.3	0.0564220183486	2.95	9.05	11.7	36.3	536.35	2.97972222222	0.85	0.15	0.0	4.0	13.85	0.0534749034749	0.0	3.0	6.85	5.15	265.5	1.659375	2.3	4.7	7.9	20.1	372.4	2.04615384615	0.0	1.0	1.5	2.5	75.55	0.370343137255	0.0	2.0	1.5	6.5	84.5	0.435567010309
1F7W_A	298	0.0	0.0	0.0	0.0	0.0	0.0	4.0	3.0	4.0	24.0	206.0	0.94495412844	3.0	9.0	10.0	38.0	453.0	2.51666666667	0.0	0.0	0.0	0.0	0.0	0.0	4.0	5.0	8.0	28.0	276.0	1.725	5.0	4.0	2.0	34.0	156.0	0.857142857143	3.0	6.0	12.0	24.0	505.0	2.47549019608	0.0	5.0	10.0	10.0	450.0	2.31958762887
1F81_A	298	4.55	8.45	6.65	45.35	225.85	1.61321428571	0.0	1.0	1.05	2.95	66.4	0.304587155963	2.4	3.6	4.9	19.1	236.5	1.31388888889	0.0	0.0	0.0	0.0	0.0	0.0	1.15	3.85	3.4	16.6	137.95	0.8621875	0.55	3.45	3.0	13.0	139.7	0.767582417582	0.5	0.5	0.0	4.0	15.7	0.0769607843137	0.25	4.75	7.45	12.55	393.25	2.02706185567
1FCL_A	298	0.0	0.0	0.0	0.0	0.0	0.0	0.65	0.35	0.0	4.0	13.1	0.0600917431193	2.0	1.0	1.675	10.325	78.25	0.434722222222	0.0	2.0	1.475	6.525	81.75	0.315637065637	1.0	2.0	4.975	7.025	190.35	1.1896875	2.975	1.025	1.0	15.0	59.425	0.326510989011	0.0	0.0	0.0	0.0	0.0	0.0	0.0	0.0	0.0	0.0	0.0	0.0
1FD8_A	298	1.0	1.0	1.0	7.0	60.0	0.428571428571	1.0	1.0	2.0	6.0	84.0	0.385321100917	1.0	6.0	8.0	20.0	311.0	1.72777777778	0.0	0.0	0.0	0.0	0.0	0.0	4.0	4.0	3.0	29.0	130.0	0.8125	2.0	3.0	4.0	16.0	202.0	1.10989010989	1.0	1.0	5.0	3.0	243.0	1.19117647059	0.0	1.0	1.0	3.0	40.0	0.20618556701
1FH1_A	298	0.0	0.0	0.0	0.0	0.0	0.0	0.0	0.0	0.0	0.0	0.0	0.0	0.0	8.0	16.0	16.0	694.0	3.85555555556	0.0	1.0	1.0	3.0	43.0	0.166023166023	0.0	5.0	9.0	11.0	387.0	2.41875	0.0	4.0	5.0	11.0	239.0	1.31318681319	0.0	0.0	0.0	0.0	0.0	0.0	0.0	0.0	0.0	0.0	0.0	0.0
1FHS_A	298	0.0	0.0	0.0	0.0	0.0	0.0	2.55555555556	6.44444444444	6.61111111111	29.3888888889	371.888888889	1.70591233435	5.27777777778	2.72222222222	2.16666666667	29.8333333333	116.222222222	0.645679012346	0.0	2.0	3.27777777778	4.72222222222	206.888888889	0.798798798799	3.16666666667	5.83333333333	10.3333333333	25.6666666667	426.444444444	2.66527777778	2.72222222222	2.27777777778	4.0	16.0	196.444444444	1.07936507937	0.0	2.0	3.83333333333	4.16666666667	189.055555556	0.92674291939	0.277777777778	3.72222222222	6.5	9.5	323.944444444	1.66981672394
1FI0_A	298	0.0	0.0	0.0	0.0	0.0	0.0	0.0	0.0	0.0	0.0	0.0	0.0	0.0	4.0	7.72727272727	8.27272727273	335.227272727	1.86237373737	0.0	1.0	2.5	1.5	156.181818182	0.603018603019	0.0	1.0	3.0	1.0	104.545454545	0.653409090909	0.0	0.0	0.0	0.0	0.0	0.0	0.0	0.0	0.0	0.0	0.0	0.0	0.0	1.0	3.95454545455	0.0454545454545	192.181818182	0.990627928772
1FJD_A	298	1.0	0.0	0.0	4.0	0.15	0.00107142857143	0.4	4.6	8.85	11.15	480.45	2.20389908257	1.45	2.55	2.55	13.45	121.95	0.6775	0.0	1.0	1.95	2.05	118.05	0.455791505792	4.25	3.75	4.1	27.9	168.5	1.053125	3.2	0.8	0.0	16.0	23.8	0.130769230769	1.05	5.95	6.45	21.55	318.95	1.56348039216	1.25	1.75	1.6	10.4	91.05	0.469329896907
1FOW_A	298	0.0	0.0	0.0	0.0	0.0	0.0	0.0	1.0	4.0	0.0	199.0	0.912844036697	1.0	3.0	5.0	11.0	225.0	1.25	0.0	0.0	0.0	0.0	0.0	0.0	1.0	4.0	6.0	14.0	240.0	1.5	3.0	4.0	5.0	23.0	226.0	1.24175824176	0.0	5.0	8.0	12.0	409.0	2.00490196078	0.0	0.0	0.0	0.0	0.0	0.0
1FRY_A	298	0.0	0.0	0.0	0.0	0.0	0.0	0.0	0.0	0.0	0.0	0.0	0.0	0.0	3.0	7.95	4.05	362.9	2.01611111111	0.0	0.0	0.0	0.0	0.0	0.0	0.175	1.825	2.125	5.875	84.95	0.5309375	0.0	4.0	8.825	7.175	401.7	2.20714285714	0.0	0.0	0.0	0.0	0.0	0.0	0.0	1.0	2.2	1.8	108.075	0.557087628866
1FSB_A	298	1.78947368421	3.89473684211	4.10526315789	18.6315789474	151.526315789	1.08233082707	0.0	1.0	1.0	3.0	60.4736842105	0.277402221149	0.0	1.0	1.94736842105	2.05263157895	87.6842105263	0.487134502924	0.0	0.0	0.0	0.0	0.0	0.0	0.0	1.0	2.0	2.0	80.2631578947	0.501644736842	0.0	1.0	4.0	0.0	176.947368421	0.972238288028	0.0	1.0	2.15789473684	1.84210526316	115.684210526	0.567079463364	0.0	0.0	0.0	0.0	0.0	0.0
1FUW_A	298	0.619047619048	0.380952380952	0.0952380952381	3.90476190476	8.2380952381	0.058843537415	1.14285714286	3.85714285714	4.71428571429	15.2857142857	264.333333333	1.2125382263	2.38095238095	3.61904761905	4.90476190476	19.0952380952	234.857142857	1.30476190476	0.0	1.0	2.33333333333	1.66666666667	152.666666667	0.589446589447	1.66666666667	2.33333333333	5.33333333333	10.6666666667	228.952380952	1.43095238095	0.666666666667	7.33333333333	11.6666666667	20.3333333333	533.714285714	2.93249607535	0.0	1.0	1.38095238095	2.61904761905	74.6666666667	0.366013071895	0.0	0.0	0.0	0.0	0.0	0.0
1FV5_A	298	0.0	3.0	3.9	8.1	109.75	0.783928571429	0.0	2.0	3.0	5.0	162.25	0.744266055046	0.0	4.0	10.8	5.2	458.3	2.54611111111	0.0	0.0	0.0	0.0	0.0	0.0	0.0	0.0	0.0	0.0	0.0	0.0	0.0	2.0	7.0	1.0	304.8	1.67472527473	0.0	1.0	1.9	2.1	94.8	0.464705882353	0.95	1.05	4.0	4.0	195.85	1.00953608247
1FYG_A	298	1.0	4.45454545455	6.36363636364	15.4545454545	235.636363636	1.68311688312	0.0	0.0	0.0	0.0	0.0	0.0	0.0	0.0	0.0	0.0	0.0	0.0	0.0	0.0	0.0	0.0	0.0	0.0	0.0	0.0	0.0	0.0	0.0	0.0	0.0	1.0	3.90909090909	0.0909090909091	167.454545455	0.92007992008	0.0	0.0	0.0	0.0	0.0	0.0	0.0	0.0	0.0	0.0	0.0	0.0
1G10_A	298	0.0	0.0	0.0	0.0	0.0	0.0	0.0	4.0	4.0	12.0	172.0	0.788990825688	0.0	9.0	15.0	21.0	680.0	3.77777777778	0.0	0.0	0.0	0.0	0.0	0.0	2.0	3.0	3.0	17.0	121.0	0.75625	0.0	10.0	14.0	26.0	585.0	3.21428571429	0.0	2.0	7.0	1.0	382.0	1.87254901961	0.0	1.0	3.0	1.0	136.0	0.701030927835
1G2H_A	298	0.0	0.0	0.0	0.0	0.0	0.0	2.0	1.0	3.9375	8.0625	200.1875	0.918291284404	5.0	2.0	2.03125	25.96875	96.4375	0.535763888889	0.0	0.0	0.0	0.0	0.0	0.0	1.0	2.0	3.90625	8.09375	155.9375	0.974609375	1.3125	3.6875	3.34375	16.65625	127.5	0.700549450549	0.0	0.0	0.0	0.0	0.0	0.0	0.0	1.0	1.03125	2.96875	62.65625	0.322970360825
1G47_A	298	3.16	3.84	7.72	20.28	278.12	1.98657142857	2.2	5.8	9.16	22.84	524.72	2.40697247706	0.0	4.0	8.76	7.24	404.92	2.24955555556	0.0	0.0	0.0	0.0	0.0	0.0	0.56	1.44	1.16	6.84	48.6	0.30375	0.0	1.0	1.0	3.0	41.52	0.228131868132	0.0	2.0	6.64	1.36	341.2	1.67254901961	0.0	2.0	1.96	6.04	93.24	0.480618556701
1G4F_A	298	2.6	3.1	4.55	18.25	179.8	1.28428571429	1.75	3.25	4.5	15.5	265.15	1.21628440367	0.0	3.0	6.2	5.8	288.25	1.60138888889	0.0	1.0	3.45	0.55	215.15	0.830694980695	2.1	4.9	4.45	23.55	173.6	1.085	1.0	2.0	2.2	9.8	97.7	0.536813186813	1.0	0.0	0.0	4.0	1.85	0.00906862745098	0.0	2.0	4.35	3.65	211.45	1.08994845361
1G5M_A	298	1.0	0.0	0.0	4.0	1.0	0.00714285714286	6.0	3.0	6.0	30.0	325.0	1.49082568807	6.0	5.0	7.0	37.0	340.0	1.88888888889	2.0	3.0	1.0	19.0	111.0	0.428571428571	5.0	8.0	8.0	44.0	284.0	1.775	4.0	1.0	0.0	20.0	28.0	0.153846153846	2.0	4.0	7.0	17.0	359.0	1.75980392157	0.0	6.0	14.0	10.0	647.0	3.33505154639
1G84_A	298	1.86666666667	0.0	0.0	7.46666666667	0.8	0.00571428571429	0.0	3.0	6.6	5.4	357.4	1.63944954128	3.0	7.0	12.0	28.0	528.2	2.93444444444	0.0	2.0	1.26666666667	6.73333333333	73.2	0.282625482625	2.0	3.0	5.26666666667	14.7333333333	225.533333333	1.40958333333	1.0	3.0	2.6	13.4	108.533333333	0.596336996337	0.0	1.0	2.6	1.4	135.666666667	0.665032679739	0.0666666666667	2.93333333333	6.8	5.2	326.266666667	1.68178694158
1G92_A	298	0.0	0.0	0.0	0.0	0.0	0.0	0.0	1.0	3.3	0.7	165.7	0.760091743119	0.0	6.0	14.6	9.4	685.5	3.80833333333	0.0	0.0	0.0	0.0	0.0	0.0	0.0	1.0	1.8	2.2	62.6	0.39125	0.0	3.0	6.0	6.0	270.2	1.48461538462	0.0	1.0	3.2	0.8	169.4	0.830392156863	0.0	1.0	2.0	2.0	97.2	0.501030927835
1GA3_A	298	0.35	3.45	2.3	12.9	88.9	0.635	1.25	3.75	7.05	12.95	396.4	1.81834862385	6.95	7.05	7.35	48.65	364.3	2.02388888889	0.05	0.95	0.85	3.15	60.6	0.233976833977	2.55	5.45	7.45	24.55	305.75	1.9109375	1.45	4.55	3.3	20.7	157.35	0.86456043956	0.75	2.25	3.15	8.85	152.35	0.74681372549	0.25	2.75	6.55	5.45	319.25	1.6456185567
1GCC_A	298	0.0	0.0	0.0	0.0	0.0	0.0	0.0	4.0	5.0	11.0	230.0	1.05504587156	0.0	5.0	10.0	10.0	403.0	2.23888888889	0.0	2.0	5.0	3.0	312.0	1.20463320463	0.0	3.0	5.0	7.0	243.0	1.51875	1.0	0.0	0.0	4.0	9.0	0.0494505494505	0.0	1.0	1.0	3.0	65.0	0.31862745098	0.0	1.0	4.0	0.0	170.0	0.876288659794
1GEA_A	298	0.0	0.0	0.0	0.0	0.0	0.0	0.0	1.0	2.72	1.28	138.08	0.633394495413	0.0	0.0	0.0	0.0	0.0	0.0	0.0	0.0	0.0	0.0	0.0	0.0	0.0	1.0	3.0	1.0	112.16	0.701	0.0	1.0	2.0	2.0	102.32	0.562197802198	0.0	1.0	1.6	2.4	80.84	0.396274509804	0.0	1.0	4.36	-0.36	205.56	1.05958762887
1GHT_A	298.00	0.0	0.0	0.0	0.0	0.0	0.0	2.0	2.0	2.0	14.0	81.0	0.371559633028	3.0	7.0	7.0	33.0	337.0	1.87222222222	0.0	0.0	0.0	0.0	0.0	0.0	5.0	2.0	2.0	26.0	81.0	0.50625	3.0	5.0	8.0	24.0	360.0	1.97802197802	0.0	4.0	10.0	6.0	511.0	2.50490196078	0.0	0.0	0.0	0.0	0.0	0.0
1GJX_A	298	0.0	0.0	0.0	0.0	0.0	0.0	0.0	0.0	0.0	0.0	0.0	0.0	2.22222222222	2.77777777778	3.38888888889	16.6111111111	171.833333333	0.95462962963	0.0	0.0	0.0	0.0	0.0	0.0	6.55555555556	10.4444444444	10.8333333333	57.1666666667	514.111111111	3.21319444444	4.55555555556	2.44444444444	1.88888888889	26.1111111111	120.777777778	0.663614163614	0.0	1.0	1.11111111111	2.88888888889	69.8333333333	0.342320261438	0.0	1.0	1.77777777778	2.22222222222	89.7222222222	0.462485681558
1GJZ_A	298	0.0	0.0	0.0	0.0	0.0	0.0	1.0	1.0	1.75	6.25	94.8125	0.434919724771	1.4375	2.5625	5.125	10.875	249.9375	1.38854166667	0.0	0.0	0.0	0.0	0.0	0.0	2.6875	0.3125	0.0625	11.9375	11.6875	0.073046875	3.875	2.125	1.25	22.75	72.8125	0.400068681319	0.0	1.0	1.0	3.0	51.8125	0.253982843137	0.0	0.0	0.0	0.0	0.0	0.0
1GM1_A	298	0.0	0.0	0.0	0.0	0.0	0.0	0.0571428571429	0.942857142857	0.714285714286	3.28571428571	34.6571428571	0.158977719528	2.57142857143	5.42857142857	2.85714285714	29.1428571429	184.742857143	1.02634920635	0.0	0.0	0.0	0.0	0.0	0.0	4.54285714286	7.45714285714	11.2	36.8	481.371428571	3.00857142857	1.94285714286	3.05714285714	3.77142857143	16.2285714286	165.485714286	0.909262166405	0.0	0.0	0.0	0.0	0.0	0.0	0.0	4.0	8.77142857143	7.22857142857	419.628571429	2.16303387334
1GPX_A	298	3.55	1.45	2.45	17.55	102.95	0.735357142857	0.0	1.0	0.95	3.05	33.8	0.15504587156	4.5	1.5	1.75	22.25	92.6	0.514444444444	0.0	1.0	4.3	-0.3	276.0	1.06563706564	5.55	8.45	8.65	47.35	364.9	2.280625	2.15	3.85	4.8	19.2	223.5	1.22802197802	2.3	0.7	0.2	11.8	28.0	0.137254901961	1.0	1.0	1.9	6.1	104.55	0.538917525773
1GWP_A	298	0.0	0.0	0.0	0.0	0.0	0.0	2.0	0.0	0.0	8.0	6.1	0.0279816513761	3.15	7.85	14.25	29.75	657.45	3.6525	3.0	1.0	1.0	15.0	64.55	0.249227799228	3.7	6.3	6.0	34.0	270.75	1.6921875	4.05	8.95	8.5	43.5	421.0	2.31318681319	1.05	6.95	7.65	24.35	400.15	1.96151960784	0.0	5.0	8.8	11.2	451.15	2.32551546392
1GXG_A	298	0.0	1.0	1.0	3.0	47.0	0.335714285714	3.0	0.0	0.0	12.0	16.0	0.0733944954128	1.0	2.0	2.0	10.0	95.0	0.527777777778	0.0	1.0	1.0	3.0	34.0	0.131274131274	2.0	0.0	0.0	8.0	12.0	0.075	5.0	4.0	5.0	31.0	213.0	1.17032967033	0.0	1.0	1.0	3.0	73.0	0.357843137255	2.0	0.0	0.0	8.0	9.0	0.0463917525773
1GXV_2	298	0.0	0.0	0.0	0.0	0.0	0.0	1.0	2.0	2.0	10.0	123.0	0.564220183486	5.0	3.0	6.0	26.0	282.0	1.56666666667	2.0	4.0	3.0	21.0	257.0	0.992277992278	3.0	3.0	5.0	19.0	241.0	1.50625	4.0	2.0	2.0	22.0	111.0	0.60989010989	2.0	0.0	0.0	8.0	8.0	0.0392156862745	0.0	1.0	0.0	4.0	23.0	0.118556701031
1GYF_A	298	1.0	0.0	0.0	4.0	0.0	0.0	1.3125	2.6875	3.375	12.625	194.0625	0.890194954128	0.0	3.0	5.6875	6.3125	233.8125	1.29895833333	1.0	2.0	3.0	9.0	175.875	0.679054054054	1.0	2.0	2.0	10.0	76.5	0.478125	0.0	1.0	0.9375	3.0625	26.1875	0.143887362637	1.0	1.0	1.5	6.5	79.0625	0.38756127451	0.0	0.0	0.0	0.0	0.0	0.0
1H0Z_A	298	2.85714285714	0.952380952381	1.42857142857	13.8095238095	51.1904761905	0.365646258503	0.714285714286	1.28571428571	0.952380952381	7.04761904762	50.4285714286	0.231323722149	0.190476190476	2.80952380952	3.2380952381	8.7619047619	144.666666667	0.803703703704	0.0	0.0	0.0	0.0	0.0	0.0	0.238095238095	2.7619047619	3.71428571429	8.28571428571	152.523809524	0.953273809524	0.0	1.0	1.0	3.0	40.2380952381	0.221088435374	0.666666666667	0.333333333333	0.047619047619	3.95238095238	12.9047619048	0.063258636788	0.0	1.0	0.952380952381	3.04761904762	34.2857142857	0.176730486009
1H1J_S	298	0.0	0.0	0.0	0.0	0.0	0.0	0.0	0.0	0.0	0.0	0.0	0.0	4.0	4.0	5.25	26.75	222.9	1.23833333333	0.0	0.0	0.0	0.0	0.0	0.0	0.3	3.7	5.0	11.0	199.7	1.248125	0.0	1.0	1.0	3.0	57.9	0.318131868132	0.0	0.0	0.0	0.0	0.0	0.0	0.0	0.0	0.0	0.0	0.0	0.0
1H9E_A	298	0.0	0.0	0.0	0.0	0.0	0.0	0.9	0.1	0.0	4.0	12.7	0.0582568807339	3.0	6.0	8.1	27.9	345.8	1.92111111111	0.0	0.0	0.0	0.0	0.0	0.0	0.1	4.9	6.9	13.1	282.6	1.76625	0.0	0.0	0.0	0.0	0.0	0.0	0.0	0.0	0.0	0.0	0.0	0.0	0.0	1.0	2.0	2.0	89.8	0.462886597938
1H9F_A	298	0.0	0.0	0.0	0.0	0.0	0.0	0.0	0.0	0.0	0.0	0.0	0.0	3.7	5.3	7.1	28.9	360.5	2.00277777778	0.0	0.0	0.0	0.0	0.0	0.0	1.0	3.0	4.3	11.7	192.9	1.205625	0.1	0.9	0.2	3.8	18.2	0.1	0.0	0.0	0.0	0.0	0.0	0.0	0.0	0.0	0.0	0.0	0.0	0.0
1HDL_A	298	2.28571428571	1.52380952381	0.809523809524	14.4285714286	36.1904761905	0.258503401361	1.33333333333	4.66666666667	5.7619047619	18.2380952381	339.666666667	1.55810397554	0.0	3.0	4.57142857143	7.42857142857	193.238095238	1.07354497354	0.0	0.0	0.0	0.0	0.0	0.0	0.0	0.0	0.0	0.0	0.0	0.0	0.333333333333	2.66666666667	2.09523809524	9.90476190476	97.4285714286	0.535321821036	0.0	4.0	6.42857142857	9.57142857143	337.380952381	1.65382819795	0.0	1.0	2.19047619048	1.80952380952	107.047619048	0.551791850761
1HI7_A	298	2.9	3.4	3.6	21.6	130.2	0.93	1.0	3.0	6.4	9.6	352.7	1.61788990826	0.0	0.0	0.0	0.0	0.0	0.0	0.0	1.0	1.0	3.0	73.4	0.283397683398	1.0	4.0	5.2	14.8	208.1	1.300625	0.0	1.0	2.0	2.0	90.5	0.497252747253	0.0	0.0	0.0	0.0	0.0	0.0	0.0	0.0	0.0	0.0	0.0	0.0
1HK6_A	298	2.8	0.2	0.0	12.0	12.08	0.0862857142857	0.96	0.04	0.0	4.0	6.68	0.0306422018349	2.44	5.56	7.96	24.04	385.08	2.13933333333	0.0	2.0	3.92	4.08	259.12	1.00046332046	3.96	2.04	2.0	22.0	94.48	0.5905	3.96	4.04	4.68	27.32	232.96	1.28	0.0	2.0	4.96	3.04	245.4	1.20294117647	0.0	2.0	6.08	1.92	289.12	1.49030927835
1HP8_A	298	0.0	1.0	1.0	3.0	51.0	0.364285714286	1.0	0.0	0.0	4.0	15.0	0.0688073394495	1.0	2.0	3.0	9.0	121.0	0.672222222222	0.0	0.0	0.0	0.0	0.0	0.0	0.0	3.0	3.0	9.0	141.0	0.88125	0.0	2.0	0.0	8.0	33.0	0.181318681319	0.0	2.0	6.0	2.0	286.0	1.40196078431	0.0	0.0	0.0	0.0	0.0	0.0
1HXV_A	298	0.0	0.0	0.0	0.0	0.0	0.0	4.0	1.0	1.0	19.0	57.1666666667	0.262232415902	3.66666666667	4.33333333333	3.5	28.5	186.333333333	1.03518518519	0.0	0.0	0.0	0.0	0.0	0.0	2.0	4.0	4.41666666667	19.5833333333	183.0	1.14375	2.75	5.25	4.58333333333	27.4166666667	210.416666667	1.15613553114	0.0	1.0	1.08333333333	2.91666666667	65.8333333333	0.322712418301	0.0	1.0	4.0	0.0	197.75	1.01932989691
1HY8_A	298	0.0	0.0	0.0	0.0	0.0	0.0	1.0	1.0	1.0	7.0	44.0	0.201834862385	4.0	3.0	6.0	22.0	319.0	1.77222222222	0.0	0.0	0.0	0.0	0.0	0.0	6.0	3.0	5.0	31.0	183.0	1.14375	4.0	1.0	1.0	19.0	39.0	0.214285714286	1.0	1.0	1.0	7.0	82.0	0.401960784314	0.0	0.0	0.0	0.0	0.0	0.0
1HYI_A	298	4.2	3.8	4.8	27.2	190.5	1.36071428571	0.4	2.6	1.7	10.3	90.45	0.414908256881	0.0	2.0	3.2	4.8	142.95	0.794166666667	0.0	1.0	2.35	1.65	157.45	0.607915057915	1.0	4.0	6.25	13.75	230.45	1.4403125	1.0	0.0	0.0	4.0	2.45	0.0134615384615	0.0	1.0	2.0	2.0	101.25	0.496323529412	0.0	2.0	1.9	6.1	79.4	0.409278350515
1HYW_A	298	0.0	0.0	0.0	0.0	0.0	0.0	0.0	1.0	1.0	3.0	48.8	0.223853211009	4.93333333333	0.0666666666667	0.0	20.0	16.4666666667	0.0914814814815	0.0	0.0	0.0	0.0	0.0	0.0	2.0	3.0	5.13333333333	14.8666666667	201.6	1.26	1.0	0.0	0.0	4.0	0.0	0.0	0.0	3.0	7.06666666667	4.93333333333	375.0	1.83823529412	0.0	1.0	2.0	2.0	98.9333333333	0.509965635739
1HZM_A	298	1.0	3.0	2.0	14.0	87.0	0.621428571429	3.0	4.0	5.0	23.0	374.0	1.71559633028	10.0	12.0	16.0	72.0	808.0	4.48888888889	2.0	0.0	0.0	8.0	5.0	0.019305019305	4.0	2.0	4.0	20.0	168.0	1.05	3.0	3.0	2.0	22.0	105.0	0.576923076923	3.0	1.0	2.0	14.0	129.0	0.632352941176	0.0	2.0	3.0	5.0	103.0	0.530927835052
1I11_A	298.00	0.0	0.0	0.0	0.0	0.0	0.0	0.0	2.0	3.0	5.0	137.833333333	0.632262996942	0.6	4.4	6.83333333333	13.1666666667	318.8	1.77111111111	0.466666666667	1.53333333333	0.5	7.5	54.2666666667	0.209523809524	0.5	0.5	0.0666666666667	3.93333333333	10.7666666667	0.0672916666667	1.53333333333	2.46666666667	2.9	13.1	132.933333333	0.730402930403	0.0	4.0	4.9	11.1	237.466666667	1.16405228758	0.166666666667	2.83333333333	4.83333333333	7.16666666667	233.9	1.20567010309
1IB8_A	298	0.0	0.0	0.0	0.0	0.0	0.0	1.0	5.0	6.0	18.0	336.0	1.54128440367	3.0	14.0	20.0	48.0	1033.0	5.73888888889	0.0	0.0	0.0	0.0	0.0	0.0	4.0	12.0	19.0	45.0	744.0	4.65	5.0	9.0	7.0	49.0	344.0	1.89010989011	1.0	3.0	3.0	13.0	192.0	0.941176470588	0.0	1.0	1.0	3.0	41.0	0.211340206186
1IE5_A	298	1.9	0.0	0.0	7.6	0.25	0.00178571428571	0.0	3.0	4.85	7.15	255.55	1.17224770642	3.0	1.0	2.25	13.75	113.5	0.630555555556	1.0	0.0	0.0	4.0	3.85	0.0148648648649	2.35	4.65	7.25	20.75	288.85	1.8053125	2.9	5.1	9.75	22.25	467.0	2.56593406593	0.2	1.8	1.35	6.65	57.65	0.282598039216	0.0	1.0	1.25	2.75	64.9	0.334536082474
1IG6_A	298	0.0	1.0	1.36363636364	2.63636363636	47.7272727273	0.340909090909	0.0909090909091	3.90909090909	4.18181818182	11.8181818182	253.818181818	1.16430358632	3.81818181818	5.18181818182	4.54545454545	31.4545454545	239.636363636	1.33131313131	0.818181818182	1.18181818182	0.909090909091	7.09090909091	65.0909090909	0.251316251316	0.0	1.0	1.81818181818	2.18181818182	73.2727272727	0.457954545455	3.54545454545	4.45454545455	5.90909090909	26.0909090909	269.545454545	1.48101898102	1.90909090909	0.0909090909091	0.0909090909091	7.90909090909	14.1818181818	0.0695187165775	0.363636363636	1.63636363636	2.63636363636	5.36363636364	125.272727273	0.645735707591
1IIE_A	298	0.0	0.0	0.0	0.0	0.0	0.0	2.8	0.2	0.0	12.0	13.7	0.0628440366972	6.5	2.5	5.85	30.15	290.95	1.61638888889	2.9	0.1	0.0	12.0	20.7	0.0799227799228	1.0	2.0	3.9	8.1	155.9	0.974375	0.0	1.0	2.05	1.95	104.15	0.572252747253	1.05	3.95	5.2	14.8	246.4	1.20784313725	2.0	4.0	5.2	18.8	285.6	1.47216494845
1IJC_A	298	2.85	6.65	6.75	31.25	236.7	1.69071428571	0.0	1.0	1.0	3.0	58.3	0.267431192661	0.1	3.9	4.0	12.0	188.45	1.04694444444	1.0	2.0	5.0	7.0	339.25	1.30984555985	0.0	2.0	4.75	3.25	175.85	1.0990625	0.0	3.0	4.55	7.45	206.9	1.13681318681	0.0	1.0	1.1	2.9	63.9	0.313235294118	0.0	1.0	2.9	1.1	138.15	0.712113402062
1IL6_A	298	0.0	0.0	0.0	0.0	0.0	0.0	3.0	4.0	4.0	24.0	256.0	1.17431192661	11.0	12.0	12.0	80.0	595.0	3.30555555556	0.0	1.0	3.0	1.0	174.0	0.671814671815	1.0	3.0	2.0	14.0	93.0	0.58125	8.0	1.0	0.0	36.0	26.0	0.142857142857	2.0	3.0	5.0	15.0	253.0	1.24019607843	1.0	0.0	0.0	4.0	9.0	0.0463917525773
1ILO_A	298	1.0	1.0	3.0	5.0	114.428571429	0.817346938776	0.047619047619	0.952380952381	0.571428571429	3.42857142857	27.380952381	0.125600698995	2.90476190476	5.09523809524	8.04761904762	23.9523809524	393.428571429	2.18571428571	0.0	0.0	0.0	0.0	0.0	0.0	1.19047619048	1.80952380952	1.33333333333	10.6666666667	54.8571428571	0.342857142857	2.7619047619	5.2380952381	4.95238095238	27.0476190476	255.619047619	1.40450026164	0.0	5.0	10.3333333333	9.66666666667	511.571428571	2.50770308123	0.0	0.0	0.0	0.0	0.0	0.0
1IMU_A	298	0.0	0.0	0.0	0.0	0.0	0.0	1.0	2.0	4.35	7.65	228.45	1.04793577982	8.2	4.8	7.5	44.5	360.4	2.00222222222	0.0	1.0	0.95	3.05	42.85	0.165444015444	2.0	2.0	2.0	14.0	84.45	0.5278125	2.35	3.65	4.0	20.0	201.85	1.10906593407	0.0	3.0	4.7	7.3	214.35	1.05073529412	0.4	2.6	3.85	8.15	195.7	1.0087628866
1IO6_A	298.	0.0	1.0	0.0	4.0	13.0	0.0928571428571	3.0	2.0	3.0	17.0	168.0	0.770642201835	1.0	1.0	1.0	7.0	65.0	0.361111111111	1.0	1.0	0.0	8.0	32.0	0.123552123552	3.0	1.0	1.0	15.0	52.0	0.325	1.0	0.0	0.0	4.0	0.0	0.0	0.0	2.0	3.0	5.0	113.0	0.553921568627	0.0	2.0	3.0	5.0	156.0	0.80412371134
1IOX_A	298	2.9	3.1	3.3	20.7	127.05	0.9075	0.0	3.0	7.3	4.7	382.275	1.75355504587	0.0	1.0	2.55	1.45	115.65	0.6425	0.0	0.0	0.0	0.0	0.0	0.0	0.225	3.775	6.4	9.6	258.625	1.61640625	0.0	2.0	3.55	4.45	163.05	0.895879120879	0.0	0.0	0.0	0.0	0.0	0.0	0.0	2.0	6.4	1.6	314.9	1.62319587629
1IP9_A	298	0.0	0.0	0.0	0.0	0.0	0.0	2.1	1.9	3.55	12.45	215.55	0.98876146789	3.0	4.0	6.2	21.8	288.8	1.60444444444	0.0	0.0	0.0	0.0	0.0	0.0	2.0	0.0	0.0	8.0	2.35	0.0146875	6.75	2.25	4.25	31.75	202.05	1.11016483516	0.0	2.0	5.35	2.65	260.0	1.27450980392	0.0	1.0	1.3	2.7	68.5	0.353092783505
1IQO_A	298	0.0	0.0	0.0	0.0	0.0	0.0	0.4	4.6	10.5	9.5	590.4	2.70825688073	0.8	11.2	22.25	25.75	990.95	5.50527777778	0.0	0.0	0.0	0.0	0.0	0.0	0.8	2.2	3.75	8.25	153.45	0.9590625	1.65	7.35	11.9	24.1	538.85	2.96071428571	0.0	0.0	0.0	0.0	0.0	0.0	0.0	3.0	4.45	7.55	217.85	1.12293814433
1IQT_A	298	1.0	1.0	0.2	7.8	20.15	0.143928571429	2.1	3.9	3.95	20.05	210.2	0.964220183486	0.05	2.95	6.05	5.95	273.45	1.51916666667	0.0	0.0	0.0	0.0	0.0	0.0	1.25	3.75	2.35	17.65	113.5	0.709375	4.85	1.15	0.95	23.05	53.55	0.294230769231	0.0	2.0	4.2	3.8	212.25	1.04044117647	0.85	0.15	0.0	4.0	9.1	0.0469072164948
1IRF_A	298.00	0.0	1.0	2.0	2.0	85.0	0.607142857143	3.0	1.0	1.0	15.0	74.0	0.339449541284	3.0	3.0	3.0	21.0	171.0	0.95	2.0	4.0	3.0	21.0	272.0	1.05019305019	0.0	4.0	6.0	10.0	220.0	1.375	3.0	5.0	9.0	23.0	369.0	2.02747252747	2.0	3.0	3.0	17.0	173.0	0.848039215686	1.0	3.0	5.0	11.0	231.0	1.19072164948
1IRH_A	298	2.0	3.7	4.55	18.25	154.05	1.10035714286	0.6	3.4	4.75	11.25	266.55	1.22270642202	0.0	3.0	5.9	6.1	273.95	1.52194444444	0.0	1.0	1.45	2.55	96.1	0.371042471042	0.0	1.0	3.1	0.9	129.05	0.8065625	0.0	1.0	2.05	1.95	98.15	0.539285714286	0.0	0.0	0.0	0.0	0.0	0.0	0.0	1.0	3.8	0.2	179.65	0.926030927835
1ITF_A	298	1.83333333333	2.0	2.04166666667	13.2916666667	73.7916666667	0.527083333333	6.41666666667	3.58333333333	4.625	35.375	259.0	1.1880733945	7.41666666667	13.5833333333	18.9166666667	65.0833333333	888.375	4.93541666667	2.0	0.0	0.0	8.0	10.7083333333	0.0413449163449	4.04166666667	2.95833333333	3.875	24.125	155.208333333	0.970052083333	4.75	3.25	3.875	28.125	195.875	1.07623626374	2.08333333333	2.91666666667	3.54166666667	16.4583333333	170.625	0.836397058824	0.0	3.0	5.375	6.625	260.791666667	1.34428694158
1IUR_A	298	0.0	0.0	0.0	0.0	0.0	0.0	0.3	2.7	7.5	4.5	415.75	1.90711009174	1.0	7.0	11.5	20.5	508.5	2.825	0.0	2.0	1.9	6.1	96.45	0.372393822394	2.8	2.2	3.8	16.2	164.75	1.0296875	0.0	5.0	5.9	14.1	265.55	1.45906593407	0.0	1.0	4.45	-0.45	222.25	1.08946078431	0.0	9.0	24.8	11.2	1195.7	6.16340206186
1IUY_A	298	0.0	0.0	0.0	0.0	0.0	0.0	0.0	1.0	1.2	2.8	58.7	0.269266055046	3.2	1.8	3.5	16.5	167.5	0.930555555556	0.0	0.0	0.0	0.0	0.0	0.0	1.3	7.7	11.9	24.1	462.5	2.890625	4.8	1.2	1.0	23.0	58.5	0.321428571429	1.8	1.2	4.9	7.1	250.0	1.22549019608	0.0	2.0	3.2	4.8	150.4	0.775257731959
1IVZ_A	298	1.85	0.15	0.0	8.0	6.15	0.0439285714286	5.5	3.5	2.85	33.15	216.3	0.992201834862	6.15	4.85	6.6	37.4	336.7	1.87055555556	0.0	0.0	0.0	0.0	0.0	0.0	3.35	3.65	3.75	24.25	155.95	0.9746875	4.0	1.0	1.0	19.0	49.8	0.273626373626	0.0	1.0	1.1	2.9	60.75	0.297794117647	0.0	3.0	5.65	6.35	263.6	1.3587628866
1IWC_A	298	0.0	0.0	0.0	0.0	0.0	0.0	0.0	0.0	0.0	0.0	0.0	0.0	0.0	2.0	4.06666666667	3.93333333333	196.6	1.09222222222	0.0	0.0	0.0	0.0	0.0	0.0	0.0	1.0	2.2	1.8	81.2666666667	0.507916666667	0.0	0.0	0.0	0.0	0.0	0.0	0.0	3.0	10.4666666667	1.53333333333	525.4	2.57549019608	0.0	0.0	0.0	0.0	0.0	0.0
1IYC_A	298	1.85	0.05	0.0	7.6	4.6	0.0328571428571	0.0	3.0	7.05	4.95	401.2	1.84036697248	0.0	3.0	7.5	4.5	333.45	1.8525	0.0	1.0	1.9	2.1	111.25	0.429536679537	0.0	2.0	4.25	3.75	161.05	1.0065625	0.0	1.0	1.4	2.6	68.9	0.378571428571	0.0	0.0	0.0	0.0	0.0	0.0	0.0	0.0	0.0	0.0	0.0	0.0
1IYG_A	298	0.9	0.1	0.0	4.0	4.0	0.0285714285714	0.85	3.15	2.35	13.65	116.6	0.534862385321	6.85	8.15	5.75	54.25	279.1	1.55055555556	0.0	1.0	0.2	3.8	29.55	0.114092664093	3.7	5.3	6.6	29.4	263.55	1.6471875	2.95	0.05	0.0	12.0	8.6	0.0472527472527	1.0	1.0	1.45	6.55	78.25	0.383578431373	0.0	0.0	0.0	0.0	0.0	0.0
1J03_A	298	0.0	0.0	0.0	0.0	0.0	0.0	3.35	1.65	2.05	17.95	130.1	0.596788990826	3.05	1.95	1.85	18.15	100.8	0.56	0.0	1.0	1.0	3.0	63.9	0.246718146718	3.7	4.3	4.1	27.9	183.15	1.1446875	2.0	1.0	1.0	11.0	60.45	0.332142857143	0.05	2.95	5.75	6.25	295.05	1.44632352941	0.0	0.0	0.0	0.0	0.0	0.0
1J0F_A	298	0.05	0.95	0.05	3.95	14.05	0.100357142857	1.0	1.0	0.9	7.1	41.3	0.189449541284	3.95	5.05	8.1	27.9	359.85	1.99916666667	0.0	0.0	0.0	0.0	0.0	0.0	3.0	4.0	5.2	22.8	206.0	1.2875	2.0	3.0	2.55	17.45	97.45	0.53543956044	1.0	1.0	3.6	4.4	182.8	0.896078431373	0.0	1.0	2.0	2.0	95.5	0.492268041237
1J0G_A	298	0.0	1.0	4.9	-0.9	173.85	1.24178571429	2.0	3.0	3.7	16.3	176.35	0.808944954128	1.75	4.25	6.55	17.45	289.85	1.61027777778	0.0	0.0	0.0	0.0	0.0	0.0	3.45	3.55	6.3	21.7	268.5	1.678125	2.25	4.75	5.3	22.7	253.25	1.39148351648	0.0	1.0	3.4	0.6	175.25	0.859068627451	0.0	1.0	1.0	3.0	40.1	0.206701030928
1J0T_A	298	4.5	0.9	0.6	21.0	22.9	0.163571428571	2.9	2.1	5.4	14.6	315.9	1.44908256881	2.1	2.9	2.9	17.1	138.7	0.770555555556	0.0	2.0	2.0	6.0	123.1	0.47528957529	1.3	3.7	4.3	15.7	181.9	1.136875	2.4	4.6	6.5	21.5	293.9	1.61483516484	0.0	2.0	3.6	4.4	177.1	0.868137254902	0.0	0.0	0.0	0.0	0.0	0.0
1J26_A	298	1.0	1.0	1.85	6.15	65.85	0.470357142857	1.0	1.0	2.55	5.45	145.85	0.669036697248	4.4	3.6	4.05	27.95	231.1	1.28388888889	0.05	0.95	0.35	3.65	29.45	0.113706563707	2.05	2.95	3.25	16.75	123.9	0.774375	4.25	2.75	1.55	26.45	108.0	0.593406593407	0.95	0.05	0.0	4.0	10.05	0.0492647058824	0.0	3.0	5.3	6.7	262.05	1.35077319588
1J2O_A	298	2.55	4.45	6.65	21.35	241.4	1.72428571429	1.25	1.75	2.35	9.65	131.35	0.60252293578	4.2	9.8	15.45	40.55	736.6	4.09222222222	0.95	0.05	0.0	4.0	7.2	0.0277992277992	0.1	3.9	9.7	6.3	389.7	2.435625	1.7	2.3	3.9	12.1	181.8	0.998901098901	0.05	2.95	7.9	4.1	400.95	1.96544117647	0.4	1.6	3.05	4.95	160.7	0.828350515464
1J5L_A	298	2.0	7.0	3.0	33.0	170.0	1.21428571429	0.0	0.0	0.0	0.0	0.0	0.0	0.0	0.0	0.0	0.0	0.0	0.0	0.0	0.0	0.0	0.0	0.0	0.0	0.0	0.0	0.0	0.0	0.0	0.0	0.0	0.0	0.0	0.0	0.0	0.0	0.0	0.0	0.0	0.0	0.0	0.0	0.0	0.0	0.0	0.0	0.0	0.0
1J6Q_A	298	0.0	0.0	0.0	0.0	0.0	0.0	2.0	1.0	2.0	10.0	112.0	0.51376146789	2.0	9.0	19.0	25.0	820.0	4.55555555556	0.0	0.0	0.0	0.0	0.0	0.0	4.0	8.0	10.0	38.0	428.0	2.675	3.0	1.0	0.0	16.0	42.0	0.230769230769	0.0	2.0	2.0	6.0	95.0	0.46568627451	0.0	3.0	6.0	6.0	302.0	1.55670103093
1J7Q_A	298	1.87096774194	0.129032258065	0.0	8.0	8.8064516129	0.0629032258065	0.774193548387	1.22580645161	0.677419354839	7.32258064516	42.7419354839	0.196063924238	1.54838709677	3.45161290323	3.74193548387	16.2580645161	175.032258065	0.972401433692	1.12903225806	0.870967741935	0.741935483871	7.25806451613	58.0967741935	0.224311869473	0.0322580645161	1.96774193548	2.1935483871	5.8064516129	87.8709677419	0.549193548387	2.93548387097	2.06451612903	3.83870967742	16.1612903226	186.322580645	1.02375044311	0.612903225806	3.38709677419	4.06451612903	11.935483871	192.032258065	0.941334598355	0.0	0.0	0.0	0.0	0.0	0.0
1J8C_A	298	0.0	0.0	0.0	0.0	0.0	0.0	0.85	3.15	2.4	13.6	120.35	0.552064220183	4.0	2.0	1.5	22.5	97.95	0.544166666667	0.0	0.0	0.0	0.0	0.0	0.0	5.15	1.85	1.75	26.25	89.35	0.5584375	2.7	5.3	7.4	24.6	347.7	1.91043956044	0.0	1.0	4.45	-0.45	230.05	1.12769607843	0.0	3.0	6.6	5.4	319.75	1.64819587629
1J9I_A	298.00	0.0	0.0	0.0	0.0	0.0	0.0	1.0	0.0	0.0	4.0	2.95	0.0135321100917	1.25	2.75	3.3	12.7	175.1	0.972777777778	1.35	0.65	0.15	7.85	23.95	0.092471042471	2.35	2.65	3.5	16.5	142.2	0.88875	3.1	1.9	1.5	18.5	72.55	0.398626373626	0.7	1.3	0.85	7.15	52.65	0.258088235294	0.0	0.0	0.0	0.0	0.0	0.0
1JAJ_A	298	0.8	1.2	1.8	6.2	62.48	0.446285714286	1.8	6.2	4.84	27.16	292.52	1.34183486239	14.24	12.76	14.56	93.44	702.84	3.90466666667	0.0	1.0	1.0	3.0	69.48	0.268262548263	4.48	6.52	7.76	36.24	317.4	1.98375	7.36	8.64	9.6	54.4	460.8	2.53186813187	0.0	2.0	5.4	2.6	272.6	1.3362745098	0.0	3.0	4.84	7.16	241.2	1.24329896907
1JI8_A	298	0.4	4.4	6.85	12.35	236.75	1.69107142857	0.1	3.9	5.55	10.45	308.2	1.41376146789	1.8	5.2	5.85	22.15	281.65	1.56472222222	0.0	4.0	4.0	12.0	233.05	0.899806949807	4.3	3.7	6.1	25.9	280.4	1.7525	0.95	3.05	2.6	13.4	128.3	0.704945054945	0.8	3.2	6.7	9.3	354.0	1.73529411765	0.55	1.45	2.65	5.35	144.2	0.743298969072
1JJG_A	298	1.0	0.0	0.0	4.0	3.0	0.0214285714286	0.15	3.85	8.3	7.7	456.9	2.09587155963	1.9	9.1	18.45	25.55	836.7	4.64833333333	0.0	0.0	0.0	0.0	0.0	0.0	2.55	7.45	12.3	27.7	487.3	3.045625	0.1	5.9	9.9	14.1	452.95	2.48873626374	0.0	2.0	7.4	0.6	377.95	1.85269607843	0.0	2.0	2.75	5.25	132.0	0.680412371134
1JJJ_A	298.00	4.9	1.0	0.75	22.85	33.95	0.2425	0.0	4.0	3.2	12.8	148.4	0.680733944954	4.85	5.15	5.7	34.3	260.0	1.44444444444	1.05	0.95	0.35	7.65	31.6	0.122007722008	1.6	8.4	8.55	31.45	332.0	2.075	2.8	3.2	5.0	19.0	234.05	1.28598901099	1.25	2.75	3.3	12.7	187.05	0.916911764706	0.0	1.0	1.0	3.0	41.75	0.215206185567
1JJS_A	298	0.0	0.0	0.0	0.0	0.0	0.0	1.0	0.0	0.0	4.0	6.25	0.0286697247706	2.75	4.25	7.33333333333	20.6666666667	355.833333333	1.97685185185	0.0	0.0	0.0	0.0	0.0	0.0	0.0	2.0	4.08333333333	3.91666666667	164.083333333	1.02552083333	0.916666666667	1.08333333333	1.0	7.0	45.6666666667	0.250915750916	0.0	1.0	1.0	3.0	41.5833333333	0.203839869281	0.0	0.0	0.0	0.0	0.0	0.0
1JJZ_A	298	1.95	3.75	3.65	19.15	118.4	0.845714285714	0.0	0.0	0.0	0.0	0.0	0.0	0.0	1.0	2.5	1.5	110.25	0.6125	0.0	1.0	2.0	2.0	135.95	0.524903474903	0.0	3.0	6.8	5.2	257.7	1.610625	0.0	0.0	0.0	0.0	0.0	0.0	0.0	0.0	0.0	0.0	0.0	0.0	0.0	0.0	0.0	0.0	0.0	0.0
1JOY_A	298	0.0	1.0	0.666666666667	3.33333333333	21.9523809524	0.156802721088	0.0952380952381	0.904761904762	0.571428571429	3.42857142857	31.0476190476	0.142420270861	2.2380952381	5.7619047619	7.90476190476	24.0952380952	375.904761905	2.08835978836	0.0	0.0	0.0	0.0	0.0	0.0	0.047619047619	1.95238095238	3.47619047619	4.52380952381	134.952380952	0.843452380952	1.95238095238	4.04761904762	2.80952380952	21.1904761905	136.571428571	0.750392464678	0.571428571429	3.42857142857	8.42857142857	7.57142857143	446.904761905	2.19070961718	0.0	1.0	2.57142857143	1.42857142857	127.523809524	0.65733922435
1JQ4_A	298	0.9	6.1	7.9	20.1	271.6	1.94	0.1	1.9	3.3	4.7	184.2	0.84495412844	1.6	9.4	11.3	32.7	521.0	2.89444444444	0.0	0.0	0.0	0.0	0.0	0.0	1.2	3.8	5.6	14.4	244.5	1.528125	1.8	2.2	2.5	13.5	121.3	0.666483516484	0.0	2.0	6.9	1.1	345.4	1.6931372549	0.0	2.0	4.9	3.1	236.9	1.22113402062
1JR5_A	298	0.0	0.0	0.0	0.0	0.0	0.0	4.76	1.24	0.48	23.52	50.2	0.230275229358	4.96	1.04	0.12	23.88	31.0	0.172222222222	0.0	0.0	0.0	0.0	0.0	0.0	4.64	1.36	0.16	23.84	37.96	0.23725	5.64	4.36	3.04	36.96	152.36	0.837142857143	0.0	2.0	2.76	5.24	151.56	0.742941176471	0.0	1.0	0.64	3.36	28.12	0.144948453608
1JRM_A	298	0.0	1.0	0.0	4.0	12.0	0.0857142857143	3.0	2.0	2.0	18.0	142.0	0.651376146789	2.0	5.0	2.0	26.0	177.0	0.983333333333	0.0	1.0	4.0	0.0	244.0	0.942084942085	3.0	5.0	7.0	25.0	314.0	1.9625	7.0	4.0	4.0	40.0	158.0	0.868131868132	1.0	1.0	1.0	7.0	72.0	0.352941176471	0.0	1.0	2.0	2.0	93.0	0.479381443299
1JSP_A	298	0.0	0.0	0.0	0.0	0.0	0.0	0.0	1.0	2.55	1.45	144.65	0.663532110092	0.05	1.95	4.3	3.7	192.8	1.07111111111	0.0	0.0	0.0	0.0	0.0	0.0	0.0	0.0	0.0	0.0	0.0	0.0	0.0	0.0	0.0	0.0	0.0	0.0	0.15	0.85	0.45	3.55	28.85	0.141421568627	0.0	2.0	5.35	2.65	249.55	1.28634020619
1JSP_B	298	1.0	0.0	0.0	4.0	0.2	0.00142857142857	3.15	2.85	6.5	17.5	371.05	1.70206422018	6.2	6.8	11.85	40.15	556.95	3.09416666667	0.0	3.0	5.55	6.45	356.15	1.3750965251	5.75	1.25	1.05	26.95	64.35	0.4021875	3.05	1.95	1.2	18.8	60.0	0.32967032967	1.25	3.75	5.95	14.05	315.95	1.5487745098	0.0	1.0	3.1	0.9	155.55	0.801804123711
1JU8_A	298	0.0	0.0	0.0	0.0	0.0	0.0	0.0	3.0	10.0	2.0	505.0	2.31651376147	0.0	1.0	4.0	0.0	172.0	0.955555555556	0.0	0.0	0.0	0.0	0.0	0.0	0.0	3.0	6.0	6.0	236.0	1.475	0.0	2.0	4.0	4.0	167.0	0.917582417582	0.0	0.0	0.0	0.0	0.0	0.0	0.0	1.0	2.0	2.0	85.0	0.438144329897
1JW2_A	298	0.0	1.0	1.1	2.9	47.8	0.341428571429	1.0	1.0	3.1	4.9	186.9	0.857339449541	1.4	7.6	7.6	28.4	358.7	1.99277777778	0.0	1.0	1.0	3.0	60.0	0.23166023166	0.3	2.7	2.4	9.6	99.8	0.62375	0.1	3.9	3.8	12.2	157.8	0.867032967033	0.0	3.0	7.5	4.5	371.1	1.81911764706	0.0	1.0	1.2	2.8	56.9	0.293298969072
1JW3_A	298	0.0	0.0	0.0	0.0	0.0	0.0	2.9	8.1	11.6	32.4	668.2	3.06513761468	6.9	8.1	10.4	49.6	522.7	2.90388888889	1.0	1.0	1.0	7.0	63.5	0.245173745174	2.8	7.2	5.8	34.2	247.2	1.545	4.0	4.0	3.7	28.3	181.9	0.999450549451	1.5	4.5	7.7	16.3	393.8	1.93039215686	0.2	4.8	6.1	13.9	311.9	1.60773195876
1JWW_A	298	0.1	1.9	2.86666666667	5.13333333333	99.1666666667	0.708333333333	1.0	1.0	2.26666666667	5.73333333333	132.6	0.608256880734	3.0	3.0	5.86666666667	18.1333333333	245.566666667	1.36425925926	0.0	0.0	0.0	0.0	0.0	0.0	4.0	3.0	6.23333333333	21.7666666667	257.133333333	1.60708333333	2.06666666667	1.93333333333	3.3	12.7	175.9	0.966483516484	0.2	0.8	1.06666666667	2.93333333333	50.9	0.249509803922	0.0	0.0	0.0	0.0	0.0	0.0
1JXC_A	298	0.0	1.0	5.0	-1.0	171.0	1.22142857143	0.0	4.0	7.0	9.0	409.0	1.87614678899	0.0	2.0	2.0	6.0	82.0	0.455555555556	0.0	1.0	3.0	1.0	180.0	0.694980694981	2.0	0.0	0.0	8.0	12.0	0.075	0.0	3.0	7.0	5.0	322.0	1.76923076923	0.0	0.0	0.0	0.0	0.0	0.0	0.0	0.0	0.0	0.0	0.0	0.0
1K0H_A	298	0.0	1.0	2.8	1.2	100.8	0.72	1.0	4.0	9.4	10.6	512.0	2.34862385321	4.9	1.1	3.0	21.0	159.9	0.888333333333	0.0	2.0	2.9	5.1	190.9	0.737065637066	1.7	8.3	14.3	25.7	560.7	3.504375	2.2	3.8	7.7	16.3	371.9	2.04340659341	0.0	2.0	7.0	1.0	347.8	1.70490196078	0.0	1.0	2.1	1.9	104.0	0.536082474227
1K0X_A	298	0.95	2.85	2.75	12.45	90.65	0.6475	1.4	3.6	2.85	17.15	147.45	0.676376146789	1.65	7.35	10.55	25.45	494.8	2.74888888889	0.0	2.0	3.9	4.1	230.1	0.888416988417	3.2	4.8	4.55	27.45	208.4	1.3025	2.95	0.05	0.0	12.0	11.9	0.0653846153846	0.0	4.0	8.15	7.85	412.95	2.02426470588	0.0	2.0	3.75	4.25	171.15	0.882216494845
1K1C_A	298	0.0	0.0	0.0	0.0	0.0	0.0	1.58333333333	1.41666666667	0.5	11.5	46.9583333333	0.215405198777	6.125	2.875	2.79166666667	33.2083333333	119.5	0.663888888889	0.0	0.0	0.0	0.0	0.0	0.0	4.45833333333	5.54166666667	9.45833333333	30.5416666667	401.708333333	2.51067708333	1.0	1.0	2.08333333333	5.91666666667	101.875	0.559752747253	0.0	2.0	3.91666666667	4.08333333333	205.416666667	1.00694444444	0.0	0.0	0.0	0.0	0.0	0.0
1K1V_A	298	0.0	0.0	0.0	0.0	0.0	0.0	0.0	0.0	0.0	0.0	0.0	0.0	2.55	4.45	4.4	23.6	223.95	1.24416666667	0.0	0.0	0.0	0.0	0.0	0.0	0.0	2.0	2.6	5.4	92.15	0.5759375	0.0	2.0	3.05	4.95	146.9	0.807142857143	0.2	0.8	0.6	3.4	26.65	0.130637254902	0.0	1.0	1.05	2.95	60.35	0.311082474227
1K1Z_A	298	0.0	1.0	1.0	3.0	41.0	0.292857142857	1.0	3.0	5.0	11.0	264.0	1.21100917431	2.0	3.0	6.0	14.0	269.0	1.49444444444	0.0	3.0	2.0	10.0	137.0	0.528957528958	2.0	3.0	4.0	16.0	167.0	1.04375	0.0	2.0	3.0	5.0	146.0	0.802197802198	0.0	1.0	0.0	4.0	18.0	0.0882352941176	0.0	3.0	7.0	5.0	371.0	1.91237113402
1K3K_A	298	0.0	2.0	2.0	6.0	72.0	0.514285714286	5.0	2.0	1.0	27.0	100.0	0.45871559633	8.0	13.0	23.0	61.0	1080.0	6.0	0.0	3.0	1.0	11.0	101.0	0.389961389961	1.0	6.0	9.0	19.0	377.0	2.35625	5.0	2.0	1.0	27.0	88.0	0.483516483516	1.0	5.0	8.0	16.0	402.0	1.97058823529	0.0	3.0	7.0	5.0	366.0	1.88659793814
1K4U_P	298	0.0454545454545	0.954545454545	0.818181818182	3.18181818182	19.3181818182	0.137987012987	0.0	0.0	0.0	0.0	0.0	0.0	0.636363636364	2.36363636364	2.09090909091	9.90909090909	99.6818181818	0.553787878788	0.0	0.0	0.0	0.0	0.0	0.0	0.0	2.0	5.5	2.5	227.818181818	1.42386363636	1.0	0.0	0.0	4.0	1.5	0.00824175824176	0.0	0.0	0.0	0.0	0.0	0.0	0.0	0.0	0.0	0.0	0.0	0.0
1K8V_A	298	0.0	0.0	0.0	0.0	0.0	0.0	0.0	3.0	9.95	2.05	532.15	2.44105504587	0.0	4.0	10.5	5.5	467.95	2.59972222222	0.0	0.0	0.0	0.0	0.0	0.0	0.0	2.0	5.2	2.8	205.0	1.28125	0.0	4.0	9.8	6.2	439.3	2.41373626374	0.0	0.0	0.0	0.0	0.0	0.0	0.0	0.0	0.0	0.0	0.0	0.0
1KBE_A	298	2.0	3.0	3.0	17.0	119.0	0.85	0.0	2.0	4.0	4.0	176.0	0.807339449541	0.0	2.0	5.0	3.0	212.0	1.17777777778	0.0	1.0	2.0	2.0	146.0	0.563706563707	1.0	3.0	6.0	10.0	244.0	1.525	0.0	1.0	1.0	3.0	57.0	0.313186813187	0.0	1.0	1.0	3.0	75.0	0.367647058824	0.0	3.0	4.0	8.0	194.0	1.0
1KDE_A	298	0.0	0.0	0.0	0.0	0.0	0.0	0.0	0.0	0.0	0.0	0.0	0.0	3.0	3.0	7.27272727273	16.7272727273	330.5	1.83611111111	0.0	0.0	0.0	0.0	0.0	0.0	5.0	5.0	8.77272727273	31.2272727273	380.545454545	2.37840909091	2.0	2.0	3.0	13.0	122.863636364	0.675074925075	1.36363636364	3.63636363636	2.27272727273	17.7272727273	136.727272727	0.670231729055	0.0	0.0	0.0	0.0	0.0	0.0
1KG1_A	298	1.96	7.64	8.72	29.68	332.84	2.37742857143	0.04	0.96	0.76	3.24	39.64	0.181834862385	0.08	5.92	10.64	13.36	475.24	2.64022222222	0.0	0.0	0.0	0.0	0.0	0.0	0.0	2.0	4.0	4.0	160.36	1.00225	0.0	0.0	0.0	0.0	0.0	0.0	0.0	0.0	0.0	0.0	0.0	0.0	0.0	1.0	2.04	1.96	103.04	0.531134020619
1KKD_A	298	0.0	0.0	0.0	0.0	0.0	0.0	0.0	2.0	5.78260869565	2.21739130435	313.956521739	1.44016753091	0.0	11.0	32.1739130435	11.8260869565	1455.82608696	8.08792270531	0.0	1.0	2.4347826087	1.5652173913	155.869565217	0.601812993117	0.0	7.0	17.6086956522	10.3913043478	691.47826087	4.32173913043	0.0	3.0	8.0	4.0	358.434782609	1.96942188247	0.0	3.0	8.17391304348	3.82608695652	417.260869565	2.04539641944	0.0	5.0	16.0434782609	3.95652173913	772.260869565	3.98072613178
1KLR_A	298	0.92	1.08	1.48	6.52	54.84	0.391714285714	0.0	1.0	1.0	3.0	59.12	0.27119266055	0.24	0.76	0.04	3.96	15.08	0.0837777777778	0.0	0.0	0.0	0.0	0.0	0.0	0.0	0.0	0.0	0.0	0.0	0.0	0.0	1.0	0.92	3.08	35.72	0.196263736264	0.0	0.0	0.0	0.0	0.0	0.0	0.2	1.8	1.16	6.84	73.84	0.380618556701
1KLV_A	298	0.0	0.0	0.0	0.0	0.0	0.0	1.15	5.85	7.6	20.4	438.75	2.0126146789	1.5	7.5	9.9	26.1	476.45	2.64694444444	0.0	0.0	0.0	0.0	0.0	0.0	4.1	3.9	4.9	27.1	212.1	1.325625	2.95	4.05	4.2	23.8	221.4	1.21648351648	1.0	0.0	0.0	4.0	7.85	0.0384803921569	0.6	2.4	4.6	7.4	228.3	1.17680412371
1KOY_A	298.00	1.0	0.0	0.0	4.0	0.0	0.0	0.0	0.0	0.0	0.0	0.0	0.0	4.0	7.0	12.0	32.0	633.0	3.51666666667	0.0	1.0	1.0	3.0	59.0	0.227799227799	1.0	2.0	3.0	9.0	132.0	0.825	0.0	2.0	4.0	4.0	209.0	1.14835164835	0.0	0.0	0.0	0.0	0.0	0.0	0.0	1.0	3.0	1.0	164.0	0.845360824742
1KRI_A	298	1.0	1.0	0.7	7.3	22.05	0.1575	1.75	3.25	5.0	15.0	284.45	1.30481651376	5.85	3.15	6.55	29.45	309.2	1.71777777778	2.15	0.85	0.3	11.7	43.25	0.166988416988	4.75	6.25	4.4	39.6	190.05	1.1878125	4.65	3.35	2.0	30.0	113.65	0.624450549451	1.4	1.6	0.35	11.65	43.3	0.212254901961	0.0	1.0	1.2	2.8	63.35	0.326546391753
1KUP_B	298	0.0	0.0	0.0	0.0	0.0	0.0	0.0	2.0	3.8	4.2	211.95	0.972247706422	0.0	2.0	5.9	2.1	245.1	1.36166666667	0.0	1.0	2.0	2.0	144.3	0.557142857143	0.0	0.0	0.0	0.0	0.0	0.0	0.0	2.0	2.0	6.0	97.75	0.537087912088	0.0	0.0	0.0	0.0	0.0	0.0	0.0	1.0	1.0	3.0	56.65	0.292010309278
1KV4_A	298	0.0	0.0	0.0	0.0	0.0	0.0	0.0	2.0	5.4	2.6	293.05	1.34426605505	0.0	2.0	4.85	3.15	220.55	1.22527777778	0.0	0.0	0.0	0.0	0.0	0.0	0.0	3.0	6.35	5.65	257.25	1.6078125	0.0	5.0	11.15	8.85	524.75	2.88324175824	0.0	0.0	0.0	0.0	0.0	0.0	0.0	0.0	0.0	0.0	0.0	0.0
1KWJ_A	298	0.0	6.0	12.0	12.0	428.0	3.05714285714	0.0	1.0	1.0	3.0	52.0	0.238532110092	0.0	1.0	2.0	2.0	73.0	0.405555555556	0.0	0.0	0.0	0.0	0.0	0.0	0.0	3.0	4.0	8.0	181.0	1.13125	0.0	3.0	6.0	6.0	247.0	1.35714285714	0.0	0.0	0.0	0.0	0.0	0.0	0.0	6.0	9.0	15.0	375.0	1.93298969072
1KX2_A	298	0.0	2.0	2.0	6.0	85.0	0.607142857143	0.0	1.0	2.0	2.0	92.0	0.422018348624	0.0	4.0	6.0	10.0	264.0	1.46666666667	1.0	0.0	0.0	4.0	2.0	0.00772200772201	1.0	4.0	7.0	13.0	258.0	1.6125	1.0	1.0	0.0	8.0	26.0	0.142857142857	0.0	4.0	7.0	9.0	369.0	1.80882352941	0.0	2.0	4.0	4.0	187.0	0.963917525773
1L2M_A	298	2.0	1.0	1.0	11.0	38.0	0.271428571429	3.0	5.0	5.0	27.0	255.0	1.16972477064	5.0	5.0	6.0	34.0	216.0	1.2	0.0	1.0	2.0	2.0	111.0	0.428571428571	1.0	2.0	2.0	10.0	77.0	0.48125	7.0	2.0	3.0	33.0	157.0	0.862637362637	0.0	0.0	0.0	0.0	0.0	0.0	1.0	4.0	7.0	13.0	387.0	1.99484536082
1L3E_A	298	1.0	0.0	0.0	4.0	0.411764705882	0.00294117647059	0.0	0.0	0.0	0.0	0.0	0.0	2.58823529412	4.41176470588	4.64705882353	23.3529411765	241.705882353	1.34281045752	0.0	0.0	0.0	0.0	0.0	0.0	0.0	2.0	3.47058823529	4.52941176471	138.941176471	0.868382352941	0.470588235294	0.529411764706	0.0588235294118	3.94117647059	12.4705882353	0.0685197155785	0.0	1.0	3.05882352941	0.941176470588	161.235294118	0.790369088812	0.0	0.0	0.0	0.0	0.0	0.0
1L3E_B	298	3.29411764706	5.47058823529	3.41176470588	31.6470588235	142.588235294	1.01848739496	0.0	0.0	0.0	0.0	0.0	0.0	3.17647058824	5.82352941176	6.94117647059	29.0588235294	330.0	1.83333333333	0.0	1.0	1.0	3.0	52.5882352941	0.203043379514	1.23529411765	3.76470588235	4.17647058824	15.8235294118	177.529411765	1.10955882353	3.0	0.0	0.0	12.0	7.41176470588	0.0407239819005	2.0	1.0	4.70588235294	7.29411764706	238.588235294	1.16955017301	1.17647058824	7.82352941176	14.2352941176	21.7647058824	691.0	3.5618556701
1L3X_A	298	4.55	6.85	7.6	38.0	263.9	1.885	0.15	1.85	1.5	6.5	85.7	0.393119266055	1.1	1.9	2.15	9.85	98.25	0.545833333333	0.0	0.0	0.0	0.0	0.0	0.0	0.0	0.0	0.0	0.0	0.0	0.0	1.35	0.65	0.35	7.65	18.75	0.103021978022	0.0	1.0	2.05	1.95	108.6	0.532352941176	0.0	1.0	1.4	2.6	74.8	0.385567010309
1L3Y_A	298	1.53333333333	5.93333333333	7.0	22.8666666667	254.666666667	1.81904761905	0.0	2.0	2.93333333333	5.06666666667	159.4	0.73119266055	0.0	1.0	1.4	2.6	65.2666666667	0.362592592593	0.0	0.0	0.0	0.0	0.0	0.0	0.0	1.0	1.33333333333	2.66666666667	53.2666666667	0.332916666667	0.0	1.0	1.4	2.6	67.2666666667	0.369597069597	0.0	0.0	0.0	0.0	0.0	0.0	0.0	1.0	1.73333333333	2.26666666667	77.8	0.401030927835
1L6E_A	298	0.0	0.0	0.0	0.0	0.0	0.0	1.25	0.75	0.166666666667	7.83333333333	25.0416666667	0.114870030581	0.75	5.25	4.70833333333	19.2916666667	211.166666667	1.17314814815	0.0	0.0	0.0	0.0	0.0	0.0	1.16666666667	2.83333333333	2.91666666667	13.0833333333	128.541666667	0.803385416667	0.0	2.0	5.08333333333	2.91666666667	228.916666667	1.25778388278	0.0	1.0	3.29166666667	0.708333333333	167.375	0.820465686275	0.0	2.0	7.79166666667	0.208333333333	376.583333333	1.94115120275
1L6H_A	298	0.0	0.0	0.0	0.0	0.0	0.0	2.0	0.0	0.0	8.0	9.0	0.0412844036697	2.0	1.0	1.0	11.0	33.0	0.183333333333	0.0	0.0	0.0	0.0	0.0	0.0	1.0	2.0	4.0	8.0	161.0	1.00625	0.0	2.0	0.0	8.0	33.0	0.181318681319	0.0	0.0	0.0	0.0	0.0	0.0	0.0	1.0	4.0	0.0	187.0	0.963917525773
1LC1_A	298	0.0	2.0	1.0	7.0	43.0	0.307142857143	1.0	3.0	3.0	13.0	157.0	0.720183486239	3.0	3.0	1.0	23.0	80.0	0.444444444444	1.0	0.0	0.0	4.0	15.0	0.0579150579151	0.0	3.0	4.0	8.0	124.0	0.775	2.0	4.0	4.0	20.0	228.0	1.25274725275	0.0	2.0	3.0	5.0	116.0	0.56862745098	0.0	3.0	3.0	9.0	134.0	0.690721649485
1LFC_A	298	0.0	1.9	1.75	5.85	47.55	0.339642857143	0.0	2.0	7.2	0.8	400.8	1.83853211009	0.0	1.0	3.55	0.45	159.6	0.886666666667	0.0	2.0	3.95	4.05	262.95	1.01525096525	0.0	1.0	1.2	2.8	52.65	0.3290625	0.0	1.0	1.1	2.9	61.1	0.335714285714	0.0	1.0	3.2	0.8	171.85	0.842401960784	0.0	0.0	0.0	0.0	0.0	0.0
1LJZ_B	298	0.0	1.89473684211	2.0	5.57894736842	66.1578947368	0.472556390977	0.0	0.0	0.0	0.0	0.0	0.0	0.0	1.0	1.84210526316	2.15789473684	72.2631578947	0.401461988304	0.421052631579	1.57894736842	1.94736842105	6.05263157895	151.105263158	0.583418004471	0.0	1.0	1.0	3.0	33.6315789474	0.210197368421	0.0	1.0	1.21052631579	2.78947368421	53.3684210526	0.293233082707	0.0	0.0	0.0	0.0	0.0	0.0	0.0	1.0	2.0	2.0	89.8421052632	0.463103635377
1LKN_A	298	1.7	0.3	0.0	8.0	9.5	0.0678571428571	0.9	2.1	4.3	7.7	243.7	1.11788990826	0.8	6.2	6.8	21.2	322.3	1.79055555556	0.7	3.3	2.8	13.2	206.6	0.797683397683	5.3	3.7	5.0	31.0	208.3	1.301875	1.9	2.1	3.3	12.7	163.0	0.895604395604	0.0	1.0	2.8	1.2	139.7	0.684803921569	0.4	0.6	0.0	4.0	14.4	0.0742268041237
1LKQ_A	298.00	1.3	2.5	1.85	13.35	75.0	0.535714285714	0.0	0.0	0.0	0.0	0.0	0.0	0.8	1.2	1.2	6.8	68.25	0.379166666667	0.0	0.0	0.0	0.0	0.0	0.0	0.0	0.0	0.0	0.0	0.0	0.0	0.0	1.0	1.85	2.15	79.3	0.435714285714	0.0	0.0	0.0	0.0	0.0	0.0	0.0	0.0	0.0	0.0	0.0	0.0
1LL8_A	298	1.85	1.15	0.55	11.45	25.15	0.179642857143	3.85	1.15	2.65	17.35	155.65	0.713990825688	3.35	5.65	5.45	30.55	252.8	1.40444444444	0.0	1.0	1.3	2.7	89.6	0.345945945946	6.7	7.3	9.45	46.55	410.1	2.563125	2.0	4.0	5.1	18.9	223.75	1.2293956044	0.0	4.0	6.95	9.05	345.5	1.69362745098	0.0	2.0	4.2	3.8	207.8	1.07113402062
1LPV_A	298	3.94444444444	2.05555555556	2.0	22.0	84.6111111111	0.604365079365	0.0555555555556	0.944444444444	0.111111111111	3.88888888889	21.7222222222	0.0996432212029	0.0	4.0	7.83333333333	8.16666666667	359.444444444	1.99691358025	0.0	0.0	0.0	0.0	0.0	0.0	0.0	1.0	2.66666666667	1.33333333333	105.555555556	0.659722222222	0.0	2.0	4.44444444444	3.55555555556	197.0	1.08241758242	0.0	1.0	3.27777777778	0.722222222222	165.888888889	0.813180827887	0.0555555555556	1.94444444444	2.0	6.0	111.944444444	0.577033218786
1LUI_A	298	0.0	2.0	3.15	4.85	117.6	0.84	2.0	1.0	0.95	11.05	37.9	0.173853211009	4.7	3.3	3.4	28.6	173.0	0.961111111111	1.0	0.0	0.0	4.0	2.05	0.00791505791506	4.45	2.55	2.35	25.65	99.75	0.6234375	3.4	3.6	5.55	22.45	263.05	1.44532967033	1.0	0.0	0.0	4.0	0.0	0.0	1.0	2.0	2.0	10.0	105.95	0.546134020619
1LV3_A	298	1.1	2.9	2.9	13.1	119.15	0.851071428571	0.0	2.0	1.95	6.05	101.75	0.466743119266	0.0	3.0	5.65	6.35	257.6	1.43111111111	0.0	3.0	5.95	6.05	377.6	1.45791505792	0.35	2.65	2.1	9.9	96.9	0.605625	0.15	3.85	7.8	8.2	347.95	1.91181318681	0.0	1.0	4.0	0.0	199.25	0.976715686275	0.0	0.0	0.0	0.0	0.0	0.0
1LV9_A	298	0.5	3.1	2.5	11.9	91.5	0.653571428571	0.0	1.0	2.2	1.8	123.9	0.568348623853	2.0	2.0	2.4	13.6	103.4	0.574444444444	0.0	0.0	0.0	0.0	0.0	0.0	0.0	4.0	5.9	10.1	232.4	1.4525	2.0	5.0	9.2	18.8	431.8	2.37252747253	1.0	0.0	0.0	4.0	3.4	0.0166666666667	0.0	0.0	0.0	0.0	0.0	0.0
1LX8_A	298	0.0	0.0	0.0	0.0	0.0	0.0	1.0	1.0	2.65	5.35	136.2	0.624770642202	0.05	4.95	7.7	12.3	340.15	1.88972222222	0.95	1.05	0.6	7.4	46.95	0.181274131274	1.0	4.0	6.45	13.55	254.9	1.593125	1.0	0.0	0.0	4.0	7.0	0.0384615384615	0.0	1.0	3.8	0.2	192.85	0.945343137255	0.0	1.0	1.6	2.4	82.75	0.426546391753
1M12_A	298	2.9	2.8	2.4	20.4	85.15	0.608214285714	0.0	2.0	1.95	6.05	87.6	0.401834862385	1.95	10.05	13.65	34.35	597.1	3.31722222222	0.0	0.0	0.0	0.0	0.0	0.0	5.1	3.9	4.45	31.55	210.65	1.3165625	2.0	2.0	1.9	14.1	101.1	0.555494505495	0.85	1.15	2.0	6.0	108.35	0.53112745098	0.0	1.0	3.15	0.85	153.35	0.790463917526
1M2E_A	298	4.0	1.0	0.0	20.0	15.0	0.107142857143	1.0	2.0	4.0	8.0	197.0	0.903669724771	8.0	9.0	10.0	58.0	451.0	2.50555555556	1.0	0.0	0.0	4.0	4.0	0.015444015444	8.0	4.0	2.0	46.0	142.0	0.8875	6.0	2.0	3.0	29.0	170.0	0.934065934066	0.0	3.0	9.0	3.0	426.0	2.08823529412	1.0	3.0	6.0	10.0	301.0	1.55154639175
1M36_A	298	1.1	1.9	2.45	9.55	85.9	0.613571428571	0.0	2.0	6.55	1.45	349.8	1.60458715596	0.1	4.9	7.15	12.85	341.15	1.89527777778	0.0	1.0	2.95	1.05	202.6	0.782239382239	0.0	0.0	0.0	0.0	0.0	0.0	0.0	1.0	1.55	2.45	70.3	0.386263736264	0.3	1.7	1.45	6.55	76.7	0.375980392157	0.0	1.0	0.9	3.1	38.95	0.200773195876
1M3G_A	298	1.0	4.0	11.0	9.0	355.0	2.53571428571	1.0	9.0	17.0	23.0	858.0	3.93577981651	6.0	8.0	13.0	43.0	576.0	3.2	1.0	1.0	2.0	6.0	164.0	0.633204633205	9.0	3.0	3.0	45.0	155.0	0.96875	5.0	4.0	2.0	34.0	136.0	0.747252747253	1.0	2.0	5.0	7.0	211.0	1.03431372549	0.0	4.0	8.0	8.0	403.0	2.07731958763
1M42_A	298	0.0	0.0	0.0	0.0	0.0	0.0	2.0	1.0	2.0	10.0	144.0	0.660550458716	3.0	2.0	3.0	17.0	96.0	0.533333333333	0.0	1.0	0.0	4.0	20.0	0.0772200772201	3.0	7.0	9.0	31.0	308.0	1.925	2.0	1.0	1.0	11.0	32.0	0.175824175824	1.0	4.0	10.0	10.0	542.0	2.6568627451	0.0	4.0	10.0	6.0	486.0	2.50515463918
1M4F_A	298	0.0	7.6	14.05	16.35	477.3	3.40928571429	0.0	2.0	5.9	2.1	317.65	1.45711009174	0.0	0.0	0.0	0.0	0.0	0.0	0.0	0.0	0.0	0.0	0.0	0.0	0.0	0.0	0.0	0.0	0.0	0.0	0.0	2.0	5.0	3.0	234.2	1.28681318681	0.0	1.0	2.7	1.3	136.05	0.666911764706	0.0	2.0	6.9	1.1	334.55	1.72448453608
1M5Z_A	298	0.0	2.0	3.85	4.15	131.7	0.940714285714	2.0	1.0	1.0	11.0	59.05	0.270871559633	5.2	6.8	14.75	33.25	679.45	3.77472222222	0.0	0.0	0.0	0.0	0.0	0.0	5.3	4.7	5.7	34.3	235.0	1.46875	1.8	1.2	1.0	11.0	43.1	0.236813186813	0.0	1.0	1.5	2.5	81.9	0.401470588235	0.0	2.0	4.55	3.45	219.3	1.13041237113
1M94_A	298	1.0	0.0	0.0	4.0	3.45	0.0246428571429	1.0	0.0	0.0	4.0	1.05	0.00481651376147	6.0	4.0	11.85	28.15	540.4	3.00222222222	0.0	0.0	0.0	0.0	0.0	0.0	4.95	5.05	5.1	34.9	205.65	1.2853125	1.05	2.95	2.7	13.3	121.9	0.66978021978	0.0	1.0	3.0	1.0	145.1	0.711274509804	0.0	2.0	5.3	2.7	273.9	1.4118556701
1MJD_A	298	1.0	0.0	0.0	4.0	0.35	0.0025	3.0	4.0	8.9	19.1	502.35	2.30435779817	5.9	1.1	3.1	24.9	152.7	0.848333333333	0.05	0.95	0.2	3.8	29.25	0.112934362934	4.0	5.0	8.95	27.05	356.25	2.2265625	2.0	3.0	5.0	15.0	241.6	1.32747252747	0.05	1.95	4.25	3.75	204.8	1.00392156863	0.0	0.0	0.0	0.0	0.0	0.0
1MP1_A	298	0.0	1.0	1.6	2.4	56.85	0.406071428571	1.0	6.0	7.7	20.3	419.3	1.92339449541	5.05	7.95	7.85	44.15	373.45	2.07472222222	1.05	0.95	0.8	7.2	38.4	0.148262548263	4.1	2.9	3.0	25.0	150.5	0.940625	4.35	4.65	6.85	29.15	346.7	1.90494505495	2.0	3.0	2.0	18.0	114.1	0.55931372549	0.0	1.0	2.75	1.25	134.35	0.692525773196
1MSZ_A	298	0.0	0.0	0.0	0.0	0.0	0.0	1.95	2.05	1.8	14.2	98.1	0.45	1.0	3.0	3.0	13.0	147.05	0.816944444444	0.0	0.0	0.0	0.0	0.0	0.0	2.0	2.0	3.15	12.85	115.3	0.720625	3.0	0.0	0.0	12.0	3.05	0.0167582417582	0.0	3.0	5.0	7.0	259.3	1.27107843137	0.0	5.0	9.05	10.95	447.95	2.30902061856
1MUZ_A	298	0.0	1.0	1.05	2.95	35.45	0.253214285714	1.0	4.0	3.1	16.9	194.9	0.894036697248	3.25	3.75	6.65	21.35	305.9	1.69944444444	0.0	2.0	2.0	6.0	132.45	0.51138996139	4.05	2.95	2.9	25.1	106.2	0.66375	0.85	0.15	0.0	4.0	8.4	0.0461538461538	0.75	1.25	2.0	6.0	107.5	0.526960784314	0.0	2.0	2.9	5.1	154.75	0.797680412371
1MW4_A	298	1.0	3.0	5.7	10.3	204.8	1.46285714286	0.9	5.1	5.4	18.6	350.3	1.60688073394	2.1	17.9	29.6	50.4	1316.2	7.31222222222	0.0	1.0	1.6	2.4	105.3	0.406563706564	1.7	4.3	7.0	17.0	294.1	1.838125	1.5	3.5	4.3	15.7	204.1	1.12142857143	0.4	0.6	0.4	3.6	23.6	0.11568627451	2.2	3.8	4.8	19.2	252.1	1.29948453608
1MWB_A	298	0.0	0.0	0.0	0.0	0.0	0.0	1.0	5.0	5.6	18.4	252.3	1.15733944954	2.3	9.7	13.4	34.6	615.8	3.42111111111	0.0	0.0	0.0	0.0	0.0	0.0	1.0	9.0	8.85	31.15	344.3	2.151875	1.35	0.65	0.1	7.9	18.55	0.101923076923	0.0	3.0	6.05	5.95	301.5	1.47794117647	0.1	5.9	8.65	15.35	411.25	2.11984536082
1MYO_A	297	1.0	2.0	3.20454545455	8.79545454545	118.75	0.848214285714	0.681818181818	1.31818181818	0.477272727273	7.52272727273	45.2045454545	0.20736030025	8.29545454545	9.70454545455	11.7954545455	60.2045454545	546.272727273	3.03484848485	0.0	1.0	2.06818181818	1.93181818182	143.363636364	0.553527553528	4.72727272727	2.27272727273	1.75	26.25	103.545454545	0.647159090909	2.68181818182	1.31818181818	1.0	15.0	56.7727272727	0.311938061938	0.0	2.0	4.95454545455	3.04545454545	249.386363636	1.22248217469	0.0	4.0	6.02272727273	9.97727272727	309.636363636	1.59606373008
1N0Z_A	298	1.3	2.7	2.7	13.3	102.45	0.731785714286	0.0	2.0	4.55	3.45	255.1	1.17018348624	0.0	0.0	0.0	0.0	0.0	0.0	0.1	0.9	0.45	3.55	30.05	0.116023166023	0.0	2.0	3.8	4.2	145.75	0.9109375	0.0	2.0	5.9	2.1	271.05	1.48928571429	0.0	1.0	3.05	0.95	154.45	0.757107843137	0.0	0.0	0.0	0.0	0.0	0.0
1N3K_A	298	1.0	0.0	0.0	4.0	0.0	0.0	2.95	0.05	0.0	12.0	18.3	0.0839449541284	8.25	6.75	12.5	47.5	568.9	3.16055555556	1.0	0.0	0.0	4.0	0.25	0.000965250965251	1.1	1.9	1.25	10.75	58.6	0.36625	4.0	8.0	13.15	34.85	625.5	3.43681318681	0.0	2.0	3.95	4.05	216.9	1.06323529412	0.0	2.0	3.95	4.05	156.55	0.806958762887
1N6Z_A	298	0.0	1.0	1.1	2.9	49.3	0.352142857143	1.1	4.9	7.4	16.6	403.0	1.84862385321	3.3	7.7	6.0	38.0	319.1	1.77277777778	0.0	1.0	1.0	3.0	45.7	0.176447876448	4.0	4.0	4.8	27.2	189.3	1.183125	2.0	6.0	8.4	23.6	391.5	2.1510989011	1.7	2.3	4.1	11.9	240.9	1.18088235294	0.0	2.0	4.8	3.2	236.8	1.2206185567
1N7T_A	298	0.0	0.0	0.0	0.0	0.0	0.0	3.0	2.0	2.3	17.7	124.05	0.569036697248	4.0	3.0	5.05	22.95	237.5	1.31944444444	0.0	0.0	0.0	0.0	0.0	0.0	4.1	4.9	4.45	31.55	189.8	1.18625	4.15	4.85	5.65	30.35	243.9	1.34010989011	0.0	1.0	3.25	0.75	169.85	0.832598039216	0.35	2.65	7.2	4.8	356.85	1.83943298969
1NEI_A	298	0.0	1.0	2.78947368421	1.21052631579	94.4210526316	0.674436090226	0.0	0.0	0.0	0.0	0.0	0.0	2.0	1.0	1.73684210526	10.2631578947	79.6842105263	0.44269005848	0.0	1.0	3.0	1.0	194.421052632	0.750660434871	4.15789473684	5.84210526316	5.84210526316	34.1578947368	249.631578947	1.56019736842	1.0	0.0	0.0	4.0	0.105263157895	0.000578368999422	0.0	2.0	6.84210526316	1.15789473684	348.631578947	1.70897832817	0.0	1.0	3.26315789474	0.736842105263	159.368421053	0.821486706457
1NI7_A	298	0.0	1.0	0.9	3.1	27.05	0.193214285714	3.95	2.05	3.5	20.5	219.25	1.00573394495	12.2	8.8	5.5	78.5	365.25	2.02916666667	0.0	2.0	1.95	6.05	128.1	0.494594594595	3.75	3.25	4.25	23.75	167.3	1.045625	1.15	3.85	3.45	16.55	158.2	0.869230769231	1.0	2.0	6.7	5.3	332.95	1.63210784314	0.0	2.0	2.75	5.25	128.5	0.662371134021
1NIQ_B	298	3.0	0.0	0.0	12.0	2.0	0.0142857142857	4.0	4.0	1.0	31.0	139.0	0.637614678899	12.0	5.0	13.0	55.0	540.0	3.0	0.0	3.0	4.0	8.0	286.0	1.10424710425	1.0	2.0	3.0	9.0	156.0	0.975	3.0	3.0	2.0	22.0	125.0	0.686813186813	1.0	2.0	1.0	11.0	62.0	0.303921568627	0.0	2.0	2.0	6.0	95.0	0.489690721649
1NNV_A	298	0.0	0.0	0.0	0.0	0.0	0.0	2.65	4.35	3.6	24.4	223.55	1.0254587156	2.05	6.95	12.45	23.55	567.3	3.15166666667	0.45	2.55	1.7	10.3	126.6	0.488803088803	2.35	5.65	5.9	26.1	221.1	1.381875	1.55	7.45	7.2	28.8	346.45	1.90357142857	0.0	3.0	6.05	5.95	296.85	1.45514705882	0.15	1.85	1.5	6.5	60.2	0.310309278351
1NR3_A	298	1.0	0.0	0.0	4.0	2.75	0.0196428571429	0.0	3.0	5.15	6.85	282.05	1.29380733945	3.65	6.35	8.1	31.9	363.55	2.01972222222	0.05	0.95	0.7	3.3	39.75	0.153474903475	0.3	8.7	10.95	25.05	437.7	2.735625	2.7	11.3	11.25	44.75	545.6	2.9978021978	0.0	2.0	7.1	0.9	354.8	1.73921568627	0.5	3.5	8.8	7.2	443.4	2.28556701031
1NSO_A	298	0.0	0.0	0.0	0.0	0.0	0.0	0.0	2.0	3.5	4.5	191.1	0.876605504587	4.4	8.6	10.5	41.5	483.3	2.685	2.0	4.0	7.7	16.3	499.9	1.93011583012	1.1	2.9	5.5	10.5	212.5	1.328125	1.3	7.7	10.2	25.8	460.1	2.52802197802	0.7	3.3	6.7	9.3	359.6	1.76274509804	0.0	0.0	0.0	0.0	0.0	0.0
1NVO_A	298	0.0	0.0	0.0	0.0	0.0	0.0	0.0	0.0	0.0	0.0	0.0	0.0	4.21428571429	7.78571428571	10.4285714286	37.5714285714	508.642857143	2.82579365079	0.0	1.0	1.14285714286	2.85714285714	81.0	0.312741312741	0.0	2.0	2.35714285714	5.64285714286	102.785714286	0.642410714286	1.71428571429	2.28571428571	2.0	14.0	114.214285714	0.627551020408	0.0	0.0	0.0	0.0	0.0	0.0	0.0	1.0	1.0	3.0	37.2857142857	0.192194403535
1NY8_A	298	0.0	0.0	0.0	0.0	0.0	0.0	0.75	2.25	1.625	10.375	112.125	0.514334862385	2.25	4.75	8.0	20.0	360.3125	2.00173611111	0.875	0.125	0.0	4.0	12.875	0.0497104247104	3.4375	4.5625	4.25	27.75	194.875	1.21796875	3.1875	2.8125	6.5625	17.4375	306.8125	1.68578296703	0.0	5.0	11.5625	8.4375	578.0625	2.83363970588	0.0	9.0	26.75	9.25	1280.0625	6.59826030928
1NYB_A	298	0.0	0.0	0.0	0.0	0.0	0.0	0.0	0.0	0.0	0.0	0.0	0.0	0.0	1.0	1.66666666667	2.33333333333	80.2666666667	0.445925925926	0.0	0.0	0.0	0.0	0.0	0.0	0.0	0.0	0.0	0.0	0.0	0.0	0.0	1.0	1.93333333333	2.06666666667	85.8	0.471428571429	0.0	0.0	0.0	0.0	0.0	0.0	0.0	0.0	0.0	0.0	0.0	0.0
1NYN_A	298	0.0	0.0	0.0	0.0	0.0	0.0	0.05	4.95	5.45	14.55	297.35	1.36399082569	2.85	6.15	10.5	25.5	489.65	2.72027777778	0.0	0.0	0.0	0.0	0.0	0.0	5.2	2.8	2.15	29.85	123.85	0.7740625	2.65	2.35	3.75	16.25	188.35	1.03489010989	0.0	1.0	4.4	-0.4	220.3	1.07990196078	0.0	0.0	0.0	0.0	0.0	0.0
1O1W_A	298	0.0	0.0	0.0	0.0	0.0	0.0	1.0	0.0	0.0	4.0	2.14285714286	0.00982961992136	6.0	8.0	14.4285714286	41.5714285714	664.285714286	3.69047619048	0.0	1.0	1.0	3.0	49.1428571429	0.189740761169	4.14285714286	8.85714285714	17.7142857143	34.2857142857	682.428571429	4.26517857143	5.42857142857	4.57142857143	4.57142857143	35.4285714286	256.857142857	1.41130298273	0.0	1.0	4.57142857143	-0.571428571429	224.142857143	1.0987394958	0.0	1.0	1.14285714286	2.85714285714	62.0	0.319587628866
1O7B_T	298	1.95	1.85	1.6	13.6	58.65	0.418928571429	0.0	3.0	6.85	5.15	366.8	1.68256880734	2.1	1.9	3.6	12.4	175.35	0.974166666667	1.0	1.0	0.95	7.05	46.35	0.178957528958	0.95	4.05	3.75	16.25	135.0	0.84375	1.0	4.0	6.15	13.85	269.0	1.47802197802	1.0	0.0	0.0	4.0	2.55	0.0125	0.0	4.0	7.55	8.45	373.7	1.92628865979
1O9A_A	298	6.6	0.866666666667	0.533333333333	29.3333333333	34.5333333333	0.246666666667	0.866666666667	1.13333333333	2.0	6.0	106.133333333	0.486850152905	1.0	1.0	3.6	4.4	154.933333333	0.860740740741	0.933333333333	1.06666666667	0.0666666666667	7.93333333333	40.8	0.157528957529	0.0666666666667	1.93333333333	2.06666666667	5.93333333333	89.3333333333	0.558333333333	0.866666666667	4.13333333333	4.26666666667	15.7333333333	205.266666667	1.12783882784	0.0	1.0	1.26666666667	2.73333333333	71.9333333333	0.352614379085	0.0	1.0	2.8	1.2	130.8	0.674226804124
1O9A_B	298	0.0	0.0	0.0	0.0	0.0	0.0	0.0	1.0	1.0	3.0	46.8666666667	0.21498470948	0.0	1.0	1.2	2.8	57.2666666667	0.318148148148	0.0	1.0	1.26666666667	2.73333333333	77.2	0.298069498069	0.0	1.0	1.2	2.8	49.0	0.30625	0.0	1.0	0.6	3.4	25.4666666667	0.139926739927	0.0	0.0	0.0	0.0	0.0	0.0	0.0	1.0	2.13333333333	1.86666666667	103.0	0.530927835052
1OG7_A	298	0.0	1.8	2.7	4.5	91.4	0.652857142857	0.0	0.0	0.0	0.0	0.0	0.0	0.0	0.0	0.0	0.0	0.0	0.0	0.0	3.0	7.3	4.7	474.1	1.8305019305	0.0	2.0	2.2	5.8	89.1	0.556875	0.0	2.0	4.1	3.9	185.0	1.01648351648	0.0	0.0	0.0	0.0	0.0	0.0	0.0	2.0	4.5	3.5	207.5	1.06958762887
1ON4_A	298	0.0	2.0	4.83333333333	3.16666666667	176.6	1.26142857143	6.73333333333	4.26666666667	3.4	40.6	262.1	1.20229357798	6.06666666667	7.93333333333	10.9333333333	45.0666666667	536.866666667	2.98259259259	2.0	0.0	0.0	8.0	12.9666666667	0.0500643500644	5.56666666667	5.43333333333	7.13333333333	36.8666666667	309.066666667	1.93166666667	4.76666666667	6.23333333333	11.8666666667	32.1333333333	564.266666667	3.10036630037	1.76666666667	1.23333333333	3.1	8.9	168.2	0.824509803922	0.1	2.9	6.8	5.2	329.133333333	1.69656357388
1OTR_A	298	0.0	0.0	0.0	0.0	0.0	0.0	1.0	0.0	0.0	4.0	4.3	0.0197247706422	5.2	4.8	6.45	33.55	325.95	1.81083333333	0.0	0.0	0.0	0.0	0.0	0.0	0.0	1.0	1.95	2.05	73.4	0.45875	1.75	1.25	0.85	11.15	46.0	0.252747252747	1.0	1.0	1.4	6.6	78.35	0.384068627451	0.1	1.9	1.2	6.8	70.6	0.363917525773
1OVQ_A	298	0.0	0.0	0.0	0.0	0.0	0.0	1.72	4.28	6.56	17.44	382.16	1.75302752294	4.44	8.56	16.2	35.8	726.6	4.03666666667	0.0	2.0	3.88	4.12	262.68	1.01420849421	2.72	5.28	7.84	24.16	313.2	1.9575	3.52	6.48	7.48	32.52	367.8	2.02087912088	0.0	2.0	6.44	1.56	327.68	1.6062745098	0.04	1.96	2.28	5.72	117.04	0.603298969072
1OYI_A	298	0.0	1.0	1.1	2.9	40.7	0.290714285714	0.0	1.0	0.75	3.25	33.05	0.151605504587	1.15	2.85	1.2	14.8	90.0	0.5	0.0	1.0	1.0	3.0	47.0	0.181467181467	1.6	1.4	0.75	11.25	41.75	0.2609375	0.95	4.05	9.05	10.95	428.7	2.35549450549	0.0	3.0	6.2	5.8	314.05	1.53946078431	0.0	0.0	0.0	0.0	0.0	0.0
1OZZ_A	298	3.5	1.9	1.4	20.2	60.5	0.432142857143	0.0	1.0	3.1	0.9	179.6	0.823853211009	0.0	1.0	1.8	2.2	72.6	0.403333333333	0.0	2.0	4.1	3.9	284.3	1.09768339768	0.0	3.0	5.4	6.6	206.5	1.290625	0.0	1.0	1.0	3.0	33.6	0.184615384615	0.0	0.0	0.0	0.0	0.0	0.0	0.0	1.0	1.8	2.2	77.9	0.401546391753
1P4Q_A	298	0.0	0.0	0.0	0.0	0.0	0.0	0.0	4.0	9.05882352941	6.94117647059	482.176470588	2.21181867242	2.94117647059	3.05882352941	3.64705882353	20.3529411765	168.0	0.933333333333	0.0588235294118	0.941176470588	0.647058823529	3.35294117647	37.5294117647	0.144901203725	1.0	2.0	2.11764705882	9.88235294118	90.0588235294	0.562867647059	1.23529411765	2.76470588235	3.0	13.0	160.647058824	0.882676147382	0.941176470588	2.05882352941	2.94117647059	9.05882352941	149.117647059	0.730968858131	0.0	0.0	0.0	0.0	0.0	0.0
1P68_A	298	0.0	0.0	0.0	0.0	0.0	0.0	1.13333333333	1.86666666667	1.86666666667	10.1333333333	113.066666667	0.518654434251	10.2	3.8	2.6	53.4	141.0	0.783333333333	1.0	0.0	0.0	4.0	8.26666666667	0.0319176319176	3.93333333333	2.06666666667	1.13333333333	22.8666666667	73.4	0.45875	4.53333333333	0.466666666667	0.0	20.0	18.6666666667	0.102564102564	1.06666666667	2.93333333333	5.46666666667	10.5333333333	278.133333333	1.36339869281	0.666666666667	11.3333333333	22.2	25.8	1077.53333333	5.55429553265
1P6R_A	298	0.0	0.0	0.0	0.0	0.0	0.0	0.0	1.0	1.31578947368	2.68421052632	72.4210526316	0.332206663448	4.05263157895	1.94736842105	2.94736842105	21.0526315789	134.315789474	0.746198830409	0.0526315789474	1.94736842105	1.89473684211	6.10526315789	110.315789474	0.425929689088	2.31578947368	3.68421052632	4.26315789474	19.7368421053	167.578947368	1.04736842105	3.84210526316	5.15789473684	6.15789473684	29.8421052632	283.789473684	1.55928282244	1.05263157895	1.94736842105	3.36842105263	8.63157894737	168.105263158	0.824045407637	0.0	3.0	5.0	7.0	242.263157895	1.24877916441
1P8A_A	298	4.42857142857	1.57142857143	2.04761904762	21.9523809524	70.7619047619	0.505442176871	3.47619047619	4.52380952381	4.90476190476	27.0952380952	309.761904762	1.42092616863	3.04761904762	4.95238095238	6.14285714286	25.8571428571	295.428571429	1.64126984127	0.0	0.0	0.0	0.0	0.0	0.0	4.52380952381	5.47619047619	4.95238095238	35.0476190476	210.619047619	1.31636904762	6.80952380952	4.19047619048	4.85714285714	39.1428571429	237.19047619	1.30324437467	1.85714285714	2.14285714286	3.38095238095	12.619047619	173.428571429	0.850140056022	0.0	2.0	3.09523809524	4.90476190476	143.952380952	0.742022582229
1PA4_A	298	0.75	0.25	0.0	4.0	7.6875	0.0549107142857	1.875	1.125	1.1875	10.8125	80.9375	0.37127293578	1.4375	7.5625	10.5	25.5	485.25	2.69583333333	0.0	0.0	0.0	0.0	0.0	0.0	7.0	5.0	2.9375	45.0625	139.0	0.86875	1.8125	6.1875	6.0	26.0	316.0	1.73626373626	0.0	1.0	4.0	0.0	208.125	1.02022058824	0.0	6.0	15.75	8.25	731.25	3.76932989691
1PAV_A	298	0.2	0.8	0.5	3.5	17.3	0.123571428571	0.0	1.0	1.9	2.1	88.7	0.406880733945	1.5	1.5	2.0	10.0	100.3	0.557222222222	1.0	0.0	0.0	4.0	0.0	0.0	3.4	5.6	9.2	26.8	387.1	2.419375	4.1	0.9	0.5	19.5	34.3	0.188461538462	1.1	1.9	3.0	9.0	153.2	0.750980392157	0.0	0.0	0.0	0.0	0.0	0.0
1PBU_A	298	0.05	0.95	0.75	3.25	25.2	0.18	10.75	5.25	5.55	58.45	391.55	1.79610091743	6.0	8.0	6.4	49.6	339.9	1.88833333333	3.45	3.55	3.1	24.9	225.45	0.870463320463	4.0	3.0	4.05	23.95	155.3	0.970625	3.0	1.0	0.65	15.35	31.9	0.175274725275	0.25	1.75	1.8	6.2	100.1	0.49068627451	0.0	3.0	7.5	4.5	372.3	1.91907216495
1PD6_A	298	2.96428571429	0.0357142857143	0.0	12.0	5.07142857143	0.0362244897959	1.0	2.0	3.96428571429	8.03571428571	200.357142857	0.919069462647	5.0	2.0	3.32142857143	24.6785714286	151.857142857	0.843650793651	1.0	0.0	0.0	4.0	0.642857142857	0.00248207391065	3.78571428571	2.21428571429	0.928571428571	23.0714285714	50.3571428571	0.314732142857	2.67857142857	2.32142857143	2.96428571429	17.0357142857	142.892857143	0.785125588697	0.0	1.0	1.28571428571	2.71428571429	66.7857142857	0.327380952381	0.0	2.0	4.78571428571	3.21428571429	215.107142857	1.10879970545
1PEH_A	298	0.0	0.0	0.0	0.0	0.0	0.0	0.0	0.0	0.0	0.0	0.0	0.0	0.0	1.0	1.2	2.8	56.9	0.316111111111	0.0	1.0	2.0	2.0	146.0	0.563706563707	0.0	6.0	12.4	11.6	505.2	3.1575	0.0	0.0	0.0	0.0	0.0	0.0	0.0	0.0	0.0	0.0	0.0	0.0	0.0	1.0	2.8	1.2	138.1	0.711855670103
1PEI_A	298	0.0	0.0	0.0	0.0	0.0	0.0	0.0	1.0	3.0	1.0	176.2	0.808256880734	0.0	1.0	2.0	2.0	100.0	0.555555555556	0.0	1.0	2.0	2.0	138.7	0.535521235521	0.0	1.0	4.1	-0.1	168.5	1.053125	0.0	3.0	7.4	4.6	360.8	1.98241758242	0.0	0.0	0.0	0.0	0.0	0.0	0.0	0.0	0.0	0.0	0.0	0.0
1POQ_A	298	0.85	1.05	0.55	7.05	25.45	0.181785714286	0.0	0.0	0.0	0.0	0.0	0.0	6.25	2.75	5.1	30.9	243.65	1.35361111111	1.2	1.8	1.15	10.85	81.1	0.313127413127	1.05	5.95	10.3	17.7	415.2	2.595	4.65	5.35	6.95	33.05	338.65	1.86071428571	1.0	0.0	0.0	4.0	2.45	0.0120098039216	0.0	2.0	3.3	4.7	169.8	0.875257731959
1PP5_A	298	0.0	0.0	0.0	0.0	0.0	0.0	0.0	2.0	4.7	3.3	233.0	1.06880733945	0.0	0.0	0.0	0.0	0.0	0.0	0.0	0.0	0.0	0.0	0.0	0.0	0.0	2.0	3.9	4.1	150.9	0.943125	0.0	2.0	5.0	3.0	222.9	1.22472527473	0.0	0.0	0.0	0.0	0.0	0.0	0.0	1.0	3.2	0.8	165.8	0.854639175258
1PU1_A	298	0.0	0.0	0.0	0.0	0.0	0.0	0.0	4.0	4.2	11.8	240.466666667	1.10305810398	1.13333333333	10.8666666667	15.5333333333	32.4666666667	710.333333333	3.9462962963	0.0	0.0	0.0	0.0	0.0	0.0	0.466666666667	6.53333333333	6.6	21.4	274.266666667	1.71416666667	3.53333333333	4.46666666667	2.9	29.1	132.066666667	0.725641025641	0.0	1.0	3.7	0.3	189.966666667	0.931209150327	0.0	1.0	1.9	2.1	78.9	0.406701030928
1PUZ_A	298	0.0	0.0	0.0	0.0	0.0	0.0	2.85	4.15	5.95	22.05	349.7	1.60412844037	4.75	7.25	7.65	40.35	404.2	2.24555555556	0.0	0.0	0.0	0.0	0.0	0.0	0.0	1.0	2.7	1.3	106.75	0.6671875	2.6	4.4	7.05	20.95	359.55	1.97554945055	0.7	3.3	8.15	7.85	414.4	2.03137254902	0.0	3.0	8.7	3.3	434.55	2.23994845361
1PV0_A	298	0.0	0.0	0.0	0.0	0.0	0.0	0.0	2.0	2.24	5.76	141.92	0.651009174312	1.0	5.0	6.32	17.68	303.08	1.68377777778	0.0	0.0	0.0	0.0	0.0	0.0	0.0	1.0	1.04	2.96	46.56	0.291	3.2	2.8	2.8	21.2	126.52	0.695164835165	0.0	2.0	3.72	4.28	193.32	0.947647058824	0.0	1.0	3.28	0.72	154.48	0.796288659794
1PZR_A	298	0.0	0.0	0.0	0.0	0.0	0.0	1.0	1.0	1.0	7.0	66.5714285714	0.305373525557	4.14285714286	3.85714285714	7.42857142857	24.5714285714	346.571428571	1.9253968254	0.0	0.0	0.0	0.0	0.0	0.0	1.28571428571	1.71428571429	1.71428571429	10.2857142857	50.4285714286	0.315178571429	0.0	0.0	0.0	0.0	0.0	0.0	0.0	3.0	6.57142857143	5.42857142857	310.428571429	1.52170868347	0.0	1.0	2.85714285714	1.14285714286	136.285714286	0.702503681885
1Q0W_A	298	0.0	0.0	0.0	0.0	0.0	0.0	0.0	0.0	0.0	0.0	0.0	0.0	0.0	3.0	4.8	7.2	207.15	1.15083333333	0.0	0.0	0.0	0.0	0.0	0.0	0.0	0.0	0.0	0.0	0.0	0.0	0.1	1.9	1.5	6.5	65.9	0.362087912088	0.0	0.0	0.0	0.0	0.0	0.0	0.0	0.0	0.0	0.0	0.0	0.0
1Q1O_A	298	0.0	0.0	0.0	0.0	0.0	0.0	1.0	4.0	4.65	15.35	236.65	1.08555045872	4.05	4.95	7.3	28.7	354.85	1.97138888889	1.0	1.0	1.0	7.0	68.1	0.262934362934	1.0	4.0	7.95	12.05	311.45	1.9465625	5.8	4.2	3.5	36.5	201.0	1.1043956044	0.45	1.55	2.1	5.9	125.55	0.615441176471	0.0	1.0	1.65	2.35	89.3	0.460309278351
1Q53_A	298	0.0	0.0	0.0	0.0	0.0	0.0	2.0	4.0	2.4	21.6	154.2	0.707339449541	2.4	7.6	13.3	26.7	595.45	3.30805555556	0.0	1.0	1.05	2.95	70.05	0.270463320463	1.35	8.65	10.5	29.5	425.55	2.6596875	2.35	5.65	7.8	24.2	380.1	2.08846153846	0.2	1.8	3.6	4.4	184.95	0.906617647059	0.45	6.55	9.05	18.95	434.3	2.23865979381
1Q60_A	298	1.0	0.0	0.0	4.0	0.1	0.000714285714286	4.75	4.25	3.6	32.4	210.3	0.964678899083	1.35	6.65	5.15	26.85	233.7	1.29833333333	0.0	0.0	0.0	0.0	0.0	0.0	3.95	1.05	0.0	20.0	33.5	0.209375	2.0	4.0	4.9	19.1	211.7	1.16318681319	0.0	1.0	1.15	2.85	67.2	0.329411764706	0.0	0.0	0.0	0.0	0.0	0.0
1Q68_A	298	0.0	4.0	7.7	8.3	276.4	1.97428571429	0.0	1.0	3.2	0.8	170.4	0.781651376147	0.0	3.0	4.0	8.0	160.9	0.893888888889	0.0	0.0	0.0	0.0	0.0	0.0	0.0	0.0	0.0	0.0	0.0	0.0	0.7	1.3	4.6	3.4	219.2	1.2043956044	0.0	0.0	0.0	0.0	0.0	0.0	0.0	2.0	6.5	1.5	314.3	1.62010309278
1Q68_B	298	0.0	2.0	2.0	6.0	65.3	0.466428571429	0.0	0.0	0.0	0.0	0.0	0.0	0.0	2.0	4.4	3.6	191.6	1.06444444444	0.0	1.0	1.2	2.8	80.6	0.311196911197	0.0	2.0	3.3	4.7	127.0	0.79375	0.2	1.8	1.9	6.1	92.1	0.506043956044	0.0	0.0	0.0	0.0	0.0	0.0	0.0	2.0	6.1	1.9	301.9	1.55618556701
1Q8K_A	298	1.4	3.6	2.8	17.2	112.533333333	0.80380952381	4.2	2.8	2.06666666667	25.9333333333	118.0	0.54128440367	6.8	16.2	17.7333333333	74.2666666667	824.2	4.57888888889	0.933333333333	0.0666666666667	0.0	4.0	9.8	0.0378378378378	9.53333333333	17.4666666667	19.0666666667	88.9333333333	807.6	5.0475	8.53333333333	13.4666666667	16.6	71.4	789.0	4.33516483516	1.26666666667	7.73333333333	14.4	21.6	723.333333333	3.54575163399	0.0	4.0	7.26666666667	8.73333333333	346.066666667	1.78384879725
1Q8L_A	298	0.0	2.0	4.85	3.15	169.0	1.20714285714	1.0	1.0	1.9	6.1	113.0	0.518348623853	0.25	4.75	9.0	11.0	416.85	2.31583333333	0.0	0.0	0.0	0.0	0.0	0.0	2.5	5.5	6.3	25.7	242.2	1.51375	3.95	2.05	2.35	21.65	117.6	0.646153846154	1.05	3.95	6.95	13.05	342.6	1.67941176471	0.0	2.0	5.55	2.45	266.2	1.37216494845
1QBF_A	298	0.0	0.0	0.0	0.0	0.0	0.0	0.0	0.0	0.0	0.0	0.0	0.0	0.0	4.0	5.0	11.0	247.0	1.37222222222	0.0	0.0	0.0	0.0	0.0	0.0	1.0	0.0	0.0	4.0	1.0	0.00625	0.0	0.0	0.0	0.0	0.0	0.0	0.0	0.0	0.0	0.0	0.0	0.0	0.0	1.0	0.0	4.0	23.0	0.118556701031
1QEY_A	298.0	0.0	0.0	0.0	0.0	0.0	0.0	0.0	1.0	1.0	3.0	54.1851851852	0.248555895345	1.0	3.0	3.7037037037	12.2962962963	164.814814815	0.915637860082	0.0	0.0	0.0	0.0	0.0	0.0	2.0	0.0	0.0	8.0	1.2962962963	0.00810185185185	0.0	0.0	0.0	0.0	0.0	0.0	0.0	1.0	1.0	3.0	44.4444444444	0.217864923747	0.0	0.0	0.0	0.0	0.0	0.0
1QFQ_B	298	0.0	0.0	0.0	0.0	0.0	0.0	0.0	0.0	0.0	0.0	0.0	0.0	0.0	2.0	4.8275862069	3.1724137931	210.482758621	1.169348659	0.0	1.0	1.79310344828	2.20689655172	99.1724137931	0.38290507256	0.0	3.0	5.89655172414	6.10344827586	239.103448276	1.49439655172	0.0	0.0	0.0	0.0	0.0	0.0	0.0	0.0	0.0	0.0	0.0	0.0	0.0	0.0	0.0	0.0	0.0	0.0
1QGP_A	298	0.0	0.0	0.0	0.0	0.0	0.0	1.0	1.0	2.4	5.6	147.266666667	0.675535168196	5.0	6.0	9.8	34.2	437.4	2.43	1.0	0.0	0.0	4.0	4.0	0.015444015444	1.0	1.0	2.66666666667	5.33333333333	104.333333333	0.652083333333	2.26666666667	1.73333333333	2.26666666667	13.7333333333	94.4666666667	0.519047619048	0.0	0.0	0.0	0.0	0.0	0.0	0.0	2.0	4.66666666667	3.33333333333	239.933333333	1.23676975945
1QHK_A	298	0.8	0.2	0.05	3.95	6.25	0.0446428571429	0.0	3.0	4.3	7.7	210.25	0.964449541284	0.0	1.0	1.25	2.75	52.25	0.290277777778	0.0	1.0	2.0	2.0	138.65	0.535328185328	1.35	0.65	0.2	7.8	16.55	0.1034375	0.2	1.8	1.8	6.2	85.5	0.46978021978	0.0	0.0	0.0	0.0	0.0	0.0	0.0	0.0	0.0	0.0	0.0	0.0
1QJT_A	298	1.0	0.0	0.0	4.0	0.0	0.0	2.33333333333	1.66666666667	0.233333333333	15.7666666667	45.3	0.207798165138	4.0	13.0	19.9666666667	48.0333333333	918.033333333	5.10018518519	0.0	1.0	1.0	3.0	64.1333333333	0.247619047619	3.56666666667	4.43333333333	3.36666666667	28.6333333333	142.733333333	0.892083333333	1.0	1.0	1.0	7.0	51.9	0.285164835165	0.0	0.0	0.0	0.0	0.0	0.0	0.0	1.0	3.03333333333	0.966666666667	152.266666667	0.784879725086
1QKL_A	298	0.0	1.0	2.18181818182	1.81818181818	80.2272727273	0.573051948052	0.0	2.0	6.54545454545	1.45454545455	346.136363636	1.58778148457	0.0454545454545	10.9545454545	15.0	29.0	678.727272727	3.77070707071	0.5	0.5	0.0909090909091	3.90909090909	19.8181818182	0.0765180765181	2.81818181818	3.18181818182	4.45454545455	19.5454545455	185.727272727	1.16079545455	5.72727272727	4.27272727273	3.5	36.5	180.0	0.989010989011	1.0	4.0	10.3181818182	9.68181818182	530.954545455	2.60271836007	0.0	0.0	0.0	0.0	0.0	0.0
1QMC_A	298	0.0	0.0	0.0	0.0	0.0	0.0	0.0	1.0	1.0	3.0	46.4523809524	0.213084316295	0.0952380952381	2.90476190476	3.47619047619	8.52380952381	146.595238095	0.814417989418	0.0	2.0	1.95238095238	6.04761904762	126.095238095	0.48685420114	3.0	2.0	1.04761904762	18.9523809524	63.8095238095	0.39880952381	1.0	4.0	5.57142857143	14.4285714286	229.738095238	1.26229722658	0.0	1.0	4.21428571429	-0.214285714286	220.0	1.07843137255	0.0	0.0	0.0	0.0	0.0	0.0
1QP2_A	298	0.0	0.0	0.0	0.0	0.0	0.0	2.0	1.0	1.0	11.0	86.0	0.394495412844	0.0	2.0	2.0	6.0	92.0	0.511111111111	1.0	0.0	0.0	4.0	8.0	0.030888030888	4.0	6.0	8.0	32.0	354.0	2.2125	1.0	3.0	4.0	12.0	160.0	0.879120879121	0.0	1.0	3.0	1.0	167.0	0.81862745098	0.0	0.0	0.0	0.0	0.0	0.0
1QP6_A	298.0	0.0	0.0	0.0	0.0	0.0	0.0	2.0	0.0	0.0	8.0	1.125	0.00516055045872	2.3125	1.6875	1.3125	14.6875	81.1875	0.451041666667	0.0	1.0	0.5625	3.4375	33.6875	0.130067567568	0.25	0.75	0.1875	3.8125	15.4375	0.096484375	1.0	1.0	0.75	7.25	26.875	0.147664835165	0.0	0.0	0.0	0.0	0.0	0.0	0.9375	1.0625	1.8125	6.1875	88.25	0.454896907216
1QPU_A	298	0.0	0.0	0.0	0.0	0.0	0.0	0.0	2.0	2.0	6.0	57.0	0.261467889908	3.0	7.0	7.0	33.0	299.0	1.66111111111	0.0	0.0	0.0	0.0	0.0	0.0	1.0	3.0	3.0	13.0	111.0	0.69375	2.0	1.0	2.0	10.0	88.0	0.483516483516	1.0	2.0	2.0	10.0	89.0	0.436274509804	0.0	2.0	3.0	5.0	154.0	0.79381443299
1QU6_A	298	1.0	2.0	6.28571428571	5.71428571429	220.0	1.57142857143	0.238095238095	5.7619047619	7.57142857143	16.4285714286	441.142857143	2.02359108781	1.09523809524	14.9047619048	27.5714285714	36.4285714286	1245.95238095	6.92195767196	0.0	0.0	0.0	0.0	0.0	0.0	1.0	6.0	10.0952380952	17.9047619048	365.476190476	2.28422619048	2.09523809524	5.90476190476	5.2380952381	26.7619047619	247.952380952	1.36237571952	1.0	4.0	8.71428571429	11.2857142857	458.571428571	2.24789915966	0.0	4.0	11.1428571429	4.85714285714	556.142857143	2.86671575847
1QXF_A	298	2.0	2.0	4.0	12.0	156.65	1.11892857143	0.0	2.0	3.1	4.9	156.65	0.718577981651	0.0	0.0	0.0	0.0	0.0	0.0	0.0	0.0	0.0	0.0	0.0	0.0	2.25	3.75	3.1	20.9	125.85	0.7865625	0.3	7.7	14.0	18.0	605.3	3.32582417582	0.0	1.0	4.45	-0.45	220.5	1.08088235294	0.0	3.0	7.35	4.65	354.3	1.82628865979
1R4G_A	298	0.0	1.0	1.5	2.5	49.65	0.354642857143	0.0	0.0	0.0	0.0	0.0	0.0	0.2	5.8	9.05	14.95	408.45	2.26916666667	0.0	0.0	0.0	0.0	0.0	0.0	0.15	4.85	5.05	14.95	196.55	1.2284375	0.9	1.1	1.6	6.4	80.0	0.43956043956	0.0	2.0	3.95	4.05	209.45	1.02671568627	0.0	1.0	2.55	1.45	121.6	0.626804123711
1R4K_A	298	2.0	5.0	8.0	20.0	253.0	1.80714285714	1.0	5.0	8.0	16.0	418.0	1.91743119266	5.0	8.0	10.0	42.0	556.0	3.08888888889	0.0	0.0	0.0	0.0	0.0	0.0	6.0	5.0	7.0	37.0	318.0	1.9875	3.0	7.0	8.0	32.0	435.0	2.39010989011	1.0	5.0	12.0	12.0	638.0	3.12745098039	0.0	4.0	7.0	9.0	362.0	1.86597938144
1R5E_A	298	0.0	0.0	0.0	0.0	0.0	0.0	0.0333333333333	0.966666666667	0.1	3.9	22.4666666667	0.103058103976	4.16666666667	4.83333333333	4.83333333333	31.1666666667	230.1	1.27833333333	0.933333333333	0.0666666666667	0.0	4.0	8.63333333333	0.0333333333333	1.33333333333	2.66666666667	2.43333333333	13.5666666667	98.4	0.615	0.0	4.0	8.26666666667	7.73333333333	372.9	2.0489010989	2.03333333333	4.96666666667	5.53333333333	22.4666666667	286.566666667	1.40473856209	0.966666666667	6.03333333333	12.6333333333	15.3666666667	599.133333333	3.0883161512
1RF8_B	298	0.0	0.0	0.0	0.0	0.0	0.0	2.81818181818	1.18181818182	0.636363636364	15.3636363636	40.1818181818	0.184320266889	3.0	3.0	5.09090909091	18.9090909091	233.909090909	1.29949494949	1.0	0.0	0.0	4.0	5.72727272727	0.022113022113	3.54545454545	3.45454545455	3.63636363636	24.3636363636	154.272727273	0.964204545455	1.45454545455	6.54545454545	10.9090909091	21.0909090909	526.272727273	2.89160839161	0.0	1.0	3.63636363636	0.363636363636	178.181818182	0.873440285205	0.0	2.0	5.45454545455	2.54545454545	245.727272727	1.26663542643
1RFL_A	298	0.0	0.0	0.0	0.0	0.0	0.0	0.9	1.1	2.3	5.7	126.85	0.581880733945	3.65	12.35	20.85	43.15	953.55	5.2975	0.0	2.0	6.25	1.75	394.55	1.52335907336	2.3	10.7	14.25	37.75	582.8	3.6425	1.0	15.0	24.35	39.65	1113.95	6.1206043956	0.95	4.05	4.35	15.65	239.85	1.17573529412	0.0	6.0	8.5	15.5	407.15	2.09871134021
1RFO_A	298	0.0	0.0	0.0	0.0	0.0	0.0	0.0	1.0	0.9	3.1	43.1	0.197706422018	1.0	2.0	3.9	8.1	157.6	0.875555555556	0.0	1.0	0.5	3.5	32.2	0.124324324324	1.0	1.0	0.9	7.1	31.5	0.196875	1.0	0.0	0.0	4.0	0.0	0.0	0.0	0.0	0.0	0.0	0.0	0.0	0.0	0.0	0.0	0.0	0.0	0.0
1RGO_A	298	4.95	1.05	1.0	23.0	46.7	0.333571428571	0.0	6.0	11.4	12.6	602.45	2.76353211009	0.0	4.0	6.4	9.6	287.75	1.59861111111	0.0	0.0	0.0	0.0	0.0	0.0	0.0	0.0	0.0	0.0	0.0	0.0	0.0	2.0	4.0	4.0	170.35	0.935989010989	0.0	0.0	0.0	0.0	0.0	0.0	0.0	6.0	11.9	12.1	557.05	2.87139175258
1RI0_A	298	0.0	1.0	1.95	2.05	69.55	0.496785714286	1.2	6.8	9.4	22.6	511.15	2.34472477064	0.65	3.35	2.0	14.0	126.1	0.700555555556	1.0	1.0	2.0	6.0	148.95	0.575096525097	1.25	2.75	4.35	11.65	182.55	1.1409375	0.9	1.1	0.75	7.25	32.7	0.17967032967	0.05	2.95	6.75	5.25	345.3	1.69264705882	0.2	1.8	3.0	5.0	147.6	0.760824742268
1RIK_A	298	0.0	2.0	0.98	7.02	36.1	0.257857142857	0.0	2.0	2.86	5.14	150.8	0.691743119266	1.0	3.0	6.94	9.06	315.52	1.75288888889	0.0	0.0	0.0	0.0	0.0	0.0	0.0	0.0	0.0	0.0	0.0	0.0	0.0	1.0	0.98	3.02	41.66	0.228901098901	0.0	1.0	2.88	1.12	143.1	0.701470588235	0.06	2.94	3.28	8.72	174.54	0.899690721649
1RJH_A	298	2.5	1.3	1.0	14.2	47.05	0.336071428571	0.4	3.6	5.05	10.95	266.45	1.22224770642	6.2	0.8	0.25	27.75	25.95	0.144166666667	2.3	1.7	1.1	14.9	71.75	0.277027027027	1.0	3.0	6.9	9.1	264.8	1.655	2.55	3.45	7.65	16.35	358.25	1.96840659341	0.0	2.0	3.85	4.15	191.9	0.94068627451	0.0	1.0	2.9	1.1	129.95	0.669845360825
1RMJ_A	298	2.6	3.1	2.3	20.5	96.7	0.690714285714	0.0	2.0	3.85	4.15	205.95	0.944724770642	0.75	5.25	7.2	16.8	327.45	1.81916666667	0.0	1.0	1.0	3.0	60.8	0.234749034749	1.6	2.4	2.45	13.55	95.05	0.5940625	0.0	1.0	2.25	1.75	101.45	0.557417582418	0.05	1.95	2.7	5.3	146.7	0.719117647059	0.0	8.0	20.9	11.1	1017.85	5.24664948454
1RQ6_A	298	0.0	0.0	0.0	0.0	0.0	0.0	0.0666666666667	3.93333333333	9.06666666667	6.93333333333	498.0	2.28440366972	0.8	1.2	1.8	6.2	86.8666666667	0.482592592593	0.0	0.0	0.0	0.0	0.0	0.0	0.666666666667	2.33333333333	3.8	8.2	149.6	0.935	2.46666666667	4.53333333333	6.2	21.8	283.066666667	1.55531135531	1.0	1.0	4.46666666667	3.53333333333	227.2	1.1137254902	0.0	2.0	4.86666666667	3.13333333333	229.8	1.18453608247
1RQM_A	298	1.25	0.65	0.35	7.25	15.95	0.113928571429	3.95	1.05	1.75	18.25	104.3	0.478440366972	8.1	1.9	0.6	39.4	58.95	0.3275	0.0	2.0	3.9	4.1	254.7	0.983397683398	4.2	3.8	3.3	28.7	143.3	0.895625	2.2	2.8	2.65	17.35	132.55	0.728296703297	1.0	3.0	7.1	8.9	371.85	1.82279411765	0.35	0.65	0.25	3.75	18.6	0.0958762886598
1RRZ_A	298	0.0	2.0	5.0	3.0	164.133333333	1.17238095238	1.2	2.8	2.93333333333	13.0666666667	170.333333333	0.781345565749	0.266666666667	5.73333333333	11.8666666667	12.1333333333	545.933333333	3.03296296296	1.0	1.0	1.0	7.0	67.0	0.258687258687	2.0	0.0	0.0	8.0	5.86666666667	0.0366666666667	1.0	0.0	0.0	4.0	1.73333333333	0.00952380952381	0.466666666667	4.53333333333	8.2	11.8	424.533333333	2.08104575163	0.733333333333	3.26666666667	6.86666666667	9.13333333333	331.933333333	1.71099656357
1RSF_A	298	1.93333333333	0.0	0.0	7.73333333333	0.733333333333	0.0052380952381	0.866666666667	1.13333333333	0.0333333333333	7.96666666667	33.4333333333	0.153363914373	4.76666666667	6.23333333333	6.56666666667	37.4333333333	332.233333333	1.84574074074	1.0	0.0	0.0	4.0	0.0333333333333	0.0001287001287	3.53333333333	5.46666666667	9.7	26.3	423.566666667	2.64729166667	6.03333333333	3.96666666667	3.7	36.3	162.9	0.895054945055	0.0	1.0	2.4	1.6	126.466666667	0.619934640523	0.0	2.0	2.03333333333	5.96666666667	121.6	0.626804123711
1RYU_A	298	1.0	1.0	2.25	5.75	75.875	0.541964285714	0.75	2.25	5.0	7.0	277.75	1.27408256881	7.375	4.625	8.0	40.0	391.0	2.17222222222	0.0	2.0	2.0	6.0	133.5	0.515444015444	3.875	2.125	1.75	22.25	81.375	0.50859375	0.375	4.625	6.125	13.875	253.75	1.39423076923	0.0	3.0	6.125	5.875	318.75	1.5625	0.0	0.0	0.0	0.0	0.0	0.0
1S04_A	298	0.0	0.0	0.0	0.0	0.0	0.0	1.95	2.05	3.4	12.6	205.3	0.941743119266	4.0	6.0	7.7	32.3	322.55	1.79194444444	0.0	1.0	0.95	3.05	54.25	0.209459459459	5.0	4.0	4.95	31.05	189.1	1.181875	5.65	3.35	2.95	33.05	164.6	0.904395604396	1.0	2.0	4.45	7.55	233.0	1.14215686275	0.0	0.0	0.0	0.0	0.0	0.0
1S4Z_A	298	0.0	1.0	0.48	3.52	17.04	0.121714285714	1.48	1.52	1.04	10.96	65.52	0.300550458716	1.12	3.88	2.44	17.56	121.36	0.674222222222	1.0	1.0	1.0	7.0	83.92	0.324015444015	1.84	2.16	3.24	12.76	149.68	0.9355	1.76	1.24	1.16	10.84	74.56	0.40967032967	1.0	2.0	3.4	8.6	175.68	0.861176470588	0.0	2.0	6.32	1.68	312.48	1.61072164948
1S4Z_C	298	0.0	0.0	0.0	0.0	0.0	0.0	0.0	1.0	0.84	3.16	42.52	0.19504587156	1.0	3.0	8.6	7.4	387.28	2.15155555556	0.0	0.0	0.0	0.0	0.0	0.0	1.2	2.8	2.64	13.36	106.6	0.66625	0.0	3.0	4.88	7.12	210.28	1.15538461538	0.0	0.0	0.0	0.0	0.0	0.0	0.0	0.0	0.0	0.0	0.0	0.0
1S6N_A	298	0.133333333333	1.73333333333	1.06666666667	6.4	45.5333333333	0.325238095238	0.0	5.0	8.6	11.4	462.0	2.11926605505	3.8	5.2	10.6	25.4	486.8	2.70444444444	0.0	1.0	1.0	3.0	62.6666666667	0.241956241956	4.53333333333	8.46666666667	11.0	41.0	491.0	3.06875	1.0	5.0	8.66666666667	15.3333333333	370.733333333	2.036996337	0.0	0.0	0.0	0.0	0.0	0.0	0.2	3.8	7.2	8.8	335.4	1.72886597938
1S6W_A	298	0.2	7.4	12.3	18.1	427.7	3.055	0.0	2.0	6.0	2.0	322.15	1.47775229358	0.0	0.0	0.0	0.0	0.0	0.0	0.0	0.0	0.0	0.0	0.0	0.0	0.0	1.0	2.75	1.25	104.55	0.6534375	0.0	0.0	0.0	0.0	0.0	0.0	0.0	1.0	1.9	2.1	98.6	0.483333333333	0.0	0.0	0.0	0.0	0.0	0.0
1SB6_A	298	0.0	2.0	3.35	4.65	122.35	0.873928571429	0.0	0.0	0.0	0.0	0.0	0.0	1.1	2.9	4.45	11.55	194.7	1.08166666667	0.0	0.0	0.0	0.0	0.0	0.0	3.65	3.35	2.8	25.2	124.15	0.7759375	1.3	2.7	1.3	14.7	77.45	0.425549450549	0.0	1.0	3.9	0.1	194.95	0.955637254902	0.1	0.9	0.15	3.85	18.8	0.0969072164948
1SE9_A	298	0.0	0.0	0.0	0.0	0.0	0.0	2.0	0.0	0.0	8.0	9.1	0.0417431192661	3.8	2.2	2.85	21.15	145.55	0.808611111111	0.15	0.85	0.55	3.45	33.8	0.130501930502	4.85	6.15	13.65	30.35	566.05	3.5378125	1.05	4.95	4.5	19.5	199.05	1.09368131868	0.95	0.05	0.0	4.0	6.0	0.0294117647059	0.0	2.0	4.4	3.6	210.95	1.08737113402
1SGO_A	298	1.0	2.0	4.35	7.65	151.7	1.08357142857	0.0	6.0	13.15	10.85	725.3	3.32706422018	4.35	11.65	21.75	42.25	1023.8	5.68777777778	0.0	0.0	0.0	0.0	0.0	0.0	5.45	5.55	4.55	39.45	195.95	1.2246875	1.0	0.0	0.0	4.0	1.95	0.0107142857143	1.2	4.8	12.85	11.15	678.9	3.32794117647	0.0	2.0	4.05	3.95	207.45	1.06932989691
1SIY_A	298	3.93333333333	3.53333333333	3.0	26.8666666667	113.533333333	0.810952380952	0.333333333333	0.666666666667	0.333333333333	3.66666666667	22.2666666667	0.102140672783	3.46666666667	1.53333333333	0.6	19.4	48.9333333333	0.271851851852	0.0	0.0	0.0	0.0	0.0	0.0	3.46666666667	3.53333333333	4.93333333333	23.0666666667	201.4	1.25875	1.66666666667	4.33333333333	4.2	19.8	194.6	1.06923076923	0.0	1.0	1.6	2.4	86.6	0.424509803922	0.0	0.0	0.0	0.0	0.0	0.0
1SJG_A	298	2.1	2.9	1.55	18.45	72.05	0.514642857143	0.9	2.1	2.3	9.7	124.85	0.572706422018	2.1	4.9	8.55	19.45	407.35	2.26305555556	0.05	1.95	4.65	3.35	305.15	1.17818532819	3.05	4.95	6.65	25.35	262.0	1.6375	4.0	4.0	5.8	26.2	276.7	1.52032967033	0.15	2.85	4.45	7.55	230.7	1.13088235294	0.0	5.0	8.15	11.85	383.8	1.97835051546
1SO9_A	298	0.0	2.0	4.43333333333	3.56666666667	157.0	1.12142857143	4.7	4.3	5.3	30.7	334.6	1.53486238532	2.6	4.4	5.86666666667	22.1333333333	295.433333333	1.6412962963	1.0	0.0	0.0	4.0	7.06666666667	0.0272844272844	3.23333333333	10.7666666667	18.0666666667	37.9333333333	734.033333333	4.58770833333	3.9	3.1	2.23333333333	25.7666666667	124.533333333	0.684249084249	0.0333333333333	3.96666666667	6.36666666667	9.63333333333	327.566666667	1.60571895425	0.0	0.0	0.0	0.0	0.0	0.0
1SOY_A	298	0.95	1.05	0.65	7.35	24.45	0.174642857143	3.15	1.85	1.2	18.8	92.85	0.425917431193	2.9	7.1	8.35	31.65	410.0	2.27777777778	0.35	4.65	4.65	15.35	302.65	1.16853281853	1.25	1.75	1.35	10.65	55.8	0.34875	3.25	4.75	4.3	27.7	243.6	1.33846153846	0.0	1.0	3.5	0.5	175.1	0.858333333333	0.05	2.95	4.0	8.0	199.8	1.02989690722
1SSK_A	298	0.0	0.0	0.0	0.0	0.0	0.0	1.0	3.0	0.0	16.0	67.0	0.307339449541	4.0	7.0	14.0	30.0	638.0	3.54444444444	1.0	2.0	1.0	11.0	77.0	0.297297297297	1.0	5.0	5.0	19.0	210.0	1.3125	2.0	2.0	2.0	14.0	116.0	0.637362637363	0.0	3.0	8.0	4.0	439.0	2.15196078431	0.0	8.0	25.0	7.0	1233.0	6.35567010309
1SX0_A	298	1.0	2.0	3.35	8.65	114.1	0.815	0.0	0.0	0.0	0.0	0.0	0.0	0.0	0.0	0.0	0.0	0.0	0.0	0.0	0.0	0.0	0.0	0.0	0.0	0.0	1.0	1.35	2.65	56.05	0.3503125	0.0	0.0	0.0	0.0	0.0	0.0	0.0	0.0	0.0	0.0	0.0	0.0	0.0	1.0	2.1	1.9	109.45	0.564175257732
1SZV_A	298	1.0	1.0	2.0	6.0	55.0	0.392857142857	0.0	3.0	5.0	7.0	308.0	1.4128440367	2.0	15.0	15.0	53.0	704.0	3.91111111111	0.0	1.0	1.0	3.0	59.0	0.227799227799	5.0	3.0	6.0	26.0	273.0	1.70625	4.0	0.0	0.0	16.0	14.0	0.0769230769231	1.0	4.0	7.0	13.0	409.0	2.00490196078	0.0	0.0	0.0	0.0	0.0	0.0
1T0V_A	298	0.15	3.65	3.7	11.5	128.2	0.915714285714	1.0	4.0	6.4	13.6	372.55	1.70894495413	2.15	2.85	0.65	19.35	70.05	0.389166666667	0.6	6.4	9.45	18.55	609.85	2.35463320463	9.25	9.75	11.6	64.4	491.5	3.071875	2.9	3.1	4.25	19.75	211.4	1.16153846154	0.0	2.0	3.35	4.65	167.3	0.820098039216	1.05	5.95	10.2	17.8	488.4	2.5175257732
1T0W_A	298	0.96	4.8	5.72	17.32	183.08	1.30771428571	0.0	0.0	0.0	0.0	0.0	0.0	0.0	2.0	4.28	3.72	212.12	1.17844444444	0.0	2.0	4.52	3.48	270.12	1.04293436293	0.0	0.0	0.0	0.0	0.0	0.0	0.0	0.0	0.0	0.0	0.0	0.0	0.0	0.0	0.0	0.0	0.0	0.0	0.0	0.0	0.0	0.0	0.0	0.0
1T17_A	298	0.25	0.75	0.4	3.6	15.9	0.113571428571	1.3	9.7	16.5	27.5	925.5	4.24541284404	2.8	9.2	10.95	37.05	536.4	2.98	0.25	2.75	3.3	8.7	212.85	0.821814671815	3.3	11.7	13.6	46.4	536.65	3.3540625	1.1	2.9	2.05	13.95	86.25	0.473901098901	0.0	4.0	7.6	8.4	382.85	1.87671568627	0.0	3.0	4.3	7.7	222.6	1.14742268041
1T1H_A	298	2.05	0.95	0.8	11.2	25.15	0.179642857143	0.1	1.9	1.8	6.2	102.2	0.46880733945	2.85	6.15	9.0	27.0	429.55	2.38638888889	0.0	2.0	1.9	6.1	98.35	0.37972972973	1.65	1.35	2.1	9.9	107.45	0.6715625	2.0	3.0	2.85	17.15	125.95	0.692032967033	1.0	0.0	0.0	4.0	1.45	0.00710784313725	0.0	2.0	5.3	2.7	265.65	1.36932989691
1T5Q_A	298	0.0	0.0	0.0	0.0	0.0	0.0	0.0	2.0	3.95	4.05	223.55	1.0254587156	0.0	2.0	4.0	4.0	173.1	0.961666666667	0.0	1.0	2.0	2.0	129.3	0.499227799228	0.0	1.0	1.65	2.35	61.8	0.38625	0.0	3.0	7.95	4.05	355.1	1.9510989011	0.0	1.0	1.95	2.05	94.6	0.463725490196	0.0	1.0	2.0	2.0	106.75	0.550257731959
1T6W_A	298	0.0	0.0	0.0	0.0	0.0	0.0	0.9	3.1	3.95	12.05	188.5	0.864678899083	4.7	6.3	8.7	35.3	387.25	2.15138888889	1.0	1.0	2.8	5.2	179.3	0.692277992278	4.05	0.95	0.7	19.3	34.35	0.2146875	2.7	4.3	3.95	24.05	194.65	1.06950549451	0.0	2.0	3.55	4.45	177.9	0.872058823529	0.0	1.0	2.0	2.0	100.7	0.519072164948
1TAC_A	298	0.0	0.0	0.0	0.0	0.0	0.0	1.0	0.0	0.0	4.0	0.4	0.00183486238532	0.0	2.0	4.0	4.0	196.3	1.09055555556	1.0	0.0	0.0	4.0	5.0	0.019305019305	0.2	1.8	2.9	5.1	114.4	0.715	1.6	2.4	4.5	11.5	222.0	1.21978021978	0.0	0.0	0.0	0.0	0.0	0.0	0.9	3.1	5.6	10.4	289.4	1.49175257732
1TBA_A	298	0.0	0.0	0.0	0.0	0.0	0.0	1.0	1.0	0.84	7.16	45.8	0.210091743119	7.28	4.72	3.84	44.16	200.72	1.11511111111	0.0	0.0	0.0	0.0	0.0	0.0	0.96	0.04	0.0	4.0	5.44	0.034	3.52	1.48	3.12	16.88	159.96	0.878901098901	0.48	0.52	0.16	3.84	16.32	0.08	0.0	0.0	0.0	0.0	0.0	0.0
1TBA_B	298	0.24	1.76	1.72	6.28	62.2	0.444285714286	3.88	8.12	10.04	37.96	561.0	2.57339449541	10.92	4.08	6.28	53.72	294.96	1.63866666667	0.0	0.0	0.0	0.0	0.0	0.0	9.6	4.4	6.0	50.0	251.48	1.57175	12.32	4.68	3.84	64.16	196.32	1.07868131868	2.44	1.56	3.64	12.36	195.6	0.958823529412	0.0	2.0	3.0	5.0	150.48	0.775670103093
1TEY_A	298	2.0	0.0	0.0	8.0	4.5	0.0321428571429	6.0	3.0	3.0	33.0	160.7	0.737155963303	2.95	7.05	7.9	32.1	342.75	1.90416666667	1.9	0.1	0.0	8.0	13.15	0.0507722007722	5.3	13.7	18.3	57.7	748.6	4.67875	5.7	3.3	3.2	32.8	170.6	0.937362637363	0.0	2.0	4.3	3.7	224.9	1.10245098039	0.0	2.0	4.3	3.7	228.85	1.17963917526
1TH5_A	298	0.0	0.0	0.0	0.0	0.0	0.0	0.15	0.85	0.4	3.6	24.4	0.111926605505	4.45	5.55	6.0	34.0	311.35	1.72972222222	0.0	0.0	0.0	0.0	0.0	0.0	5.25	3.75	5.95	30.05	247.75	1.5484375	2.75	4.25	5.9	22.1	286.75	1.57554945055	0.0	2.0	6.0	2.0	291.85	1.4306372549	0.0	0.0	0.0	0.0	0.0	0.0
1TIZ_A	298.2	1.0	0.0	0.0	4.0	1.65	0.0117857142857	4.15	3.85	5.35	26.65	303.55	1.39243119266	2.05	1.95	2.1	13.9	94.35	0.524166666667	0.0	0.0	0.0	0.0	0.0	0.0	0.25	3.75	4.4	11.6	188.4	1.1775	2.0	1.0	0.95	11.05	42.2	0.231868131868	0.0	1.0	2.8	1.2	140.7	0.689705882353	0.0	0.0	0.0	0.0	0.0	0.0
1TM9_A	298	1.11538461538	1.88461538462	1.30769230769	10.6923076923	53.3461538462	0.381043956044	3.96153846154	6.03846153846	6.61538461538	33.3846153846	379.923076923	1.7427664079	2.15384615385	4.84615384615	3.26923076923	24.7307692308	170.769230769	0.948717948718	0.0	0.0	0.0	0.0	0.0	0.0	1.84615384615	3.15384615385	1.84615384615	18.1538461538	99.4230769231	0.621394230769	7.38461538462	10.6153846154	9.84615384615	62.1538461538	505.653846154	2.77831783601	0.461538461538	1.53846153846	3.69230769231	4.30769230769	192.5	0.94362745098	0.230769230769	1.76923076923	2.88461538462	5.11538461538	140.538461538	0.724425059477
1TOT_A	298	3.0	3.0	3.85	20.15	132.8	0.948571428571	0.0	1.0	2.0	2.0	118.75	0.544724770642	1.0	2.0	5.05	6.95	234.0	1.3	0.0	2.0	3.0	5.0	168.2	0.649420849421	0.0	4.0	4.45	11.55	186.0	1.1625	0.0	1.0	1.0	3.0	42.6	0.234065934066	0.0	1.0	0.15	3.85	23.45	0.114950980392	0.0	5.0	8.05	11.95	371.75	1.9162371134
1TP4_A	298	0.0	0.0	0.0	0.0	0.0	0.0	0.92	2.08	2.64	9.36	141.36	0.648440366972	2.28	7.72	10.32	29.68	470.64	2.61466666667	0.0	0.0	0.0	0.0	0.0	0.0	0.0	1.0	1.56	2.44	63.56	0.39725	1.88	1.12	1.76	10.24	91.04	0.50021978022	1.0	1.0	1.0	7.0	61.64	0.302156862745	0.16	0.84	0.76	3.24	36.16	0.186391752577
1TTN_A	298	0.333333333333	0.666666666667	0.4	3.6	13.0666666667	0.0933333333333	0.0	4.0	5.6	10.4	305.066666667	1.3993883792	4.33333333333	3.66666666667	3.4	28.6	181.4	1.00777777778	0.133333333333	0.866666666667	0.866666666667	3.13333333333	60.2666666667	0.23268983269	4.2	4.8	6.73333333333	29.2666666667	285.8	1.78625	0.933333333333	1.06666666667	1.13333333333	6.86666666667	53.9333333333	0.296336996337	1.0	1.0	0.8	7.2	31.9333333333	0.156535947712	0.0	2.0	2.4	5.6	126.0	0.649484536082
1TU2_B	298	0.0	2.0	2.0	6.0	64.8	0.462857142857	3.0	4.0	4.1	23.9	218.2	1.00091743119	7.1	6.9	7.0	49.0	428.2	2.37888888889	0.0	1.0	1.0	3.0	87.8	0.338996138996	12.1	15.9	16.0	96.0	670.3	4.189375	9.0	6.0	6.0	54.0	330.0	1.81318681319	0.0	1.0	0.0	4.0	16.8	0.0823529411765	0.0	3.0	4.0	8.0	164.9	0.85
1TUZ_A	298	0.0	3.0	5.15	6.85	181.95	1.29964285714	4.4	2.6	1.95	26.05	143.2	0.656880733945	5.8	8.2	14.3	41.7	682.0	3.78888888889	0.0	1.0	3.8	0.2	236.5	0.913127413127	3.2	5.8	6.2	29.8	227.0	1.41875	1.15	1.85	1.35	10.65	66.45	0.36510989011	0.55	2.45	4.05	7.95	215.05	1.05416666667	0.0	2.0	6.05	1.95	294.0	1.51546391753
1TVJ_A	298	1.25	0.75	0.2	7.8	13.25	0.0946428571429	3.95	2.05	0.7	23.3	68.95	0.31628440367	3.9	10.1	10.6	45.4	487.3	2.70722222222	2.0	0.0	0.0	8.0	12.2	0.0471042471042	6.7	8.3	9.85	50.15	413.3	2.583125	5.0	6.0	5.45	38.55	223.15	1.2260989011	1.0	2.0	6.8	5.2	357.35	1.75171568627	0.0	1.0	0.95	3.05	31.85	0.164175257732
1U2F_A	298	0.0	0.0	0.0	0.0	0.0	0.0	3.0	5.0	6.0	26.0	262.0	1.20183486239	3.0	4.0	11.0	17.0	494.0	2.74444444444	0.0	0.0	0.0	0.0	0.0	0.0	4.0	0.0	0.0	16.0	6.0	0.0375	2.0	4.0	5.0	19.0	225.0	1.23626373626	2.0	2.0	2.0	14.0	92.0	0.450980392157	0.0	1.0	2.0	2.0	114.0	0.587628865979
1U34_A	298	2.9	2.8	2.5	20.3	97.6	0.697142857143	0.0	3.0	7.45	4.55	396.1	1.81697247706	0.0	8.0	20.05	11.95	907.6	5.04222222222	0.95	1.05	0.6	7.4	41.6	0.160617760618	0.95	1.05	0.45	7.55	28.85	0.1803125	0.05	3.95	6.25	9.75	292.35	1.60631868132	0.0	2.0	6.1	1.9	324.05	1.58848039216	0.0	4.0	11.45	4.55	554.5	2.85824742268
1U3O_A	298	0.95	2.05	3.45	8.55	124.85	0.891785714286	0.0	1.0	1.0	3.0	58.15	0.266743119266	3.6	4.4	6.75	25.25	301.1	1.67277777778	0.1	0.9	0.4	3.6	32.75	0.126447876448	3.45	2.55	3.0	21.0	156.55	0.9784375	1.0	1.0	1.55	6.45	79.25	0.43543956044	0.0	0.0	0.0	0.0	0.0	0.0	0.0	2.0	6.3	1.7	292.85	1.50953608247
1U4A_A	298	0.0	0.0	0.0	0.0	0.0	0.0	1.05	2.95	2.7	13.3	141.9	0.650917431193	2.85	2.15	3.35	16.65	162.6	0.903333333333	0.0	0.0	0.0	0.0	0.0	0.0	2.0	2.0	4.1	11.9	164.8	1.03	2.7	2.3	1.1	18.9	68.0	0.373626373626	1.15	1.85	2.65	9.35	143.4	0.702941176471	0.0	2.0	5.0	3.0	239.4	1.23402061856
1U96_A	298	0.75	6.25	11.6	16.4	401.3	2.86642857143	0.0	3.0	5.65	6.35	315.95	1.44931192661	0.0	1.0	2.95	1.05	125.7	0.698333333333	0.0	0.0	0.0	0.0	0.0	0.0	0.0	2.0	2.95	5.05	112.6	0.70375	0.0	2.0	2.25	5.75	110.25	0.605769230769	0.35	1.65	4.75	3.25	249.45	1.22279411765	0.0	1.0	3.45	0.55	165.6	0.853608247423
1UB1_A	298	0.0	0.0	0.0	0.0	0.0	0.0	1.7	2.3	2.3	13.7	139.6	0.640366972477	2.4	2.6	3.3	16.7	154.4	0.857777777778	0.3	0.7	0.6	3.4	48.1	0.185714285714	1.4	3.6	7.1	12.9	292.5	1.828125	0.4	3.6	8.6	7.4	381.4	2.0956043956	0.0	1.0	3.0	1.0	140.1	0.686764705882	0.0	0.0	0.0	0.0	0.0	0.0
1UCV_A	298	0.0	0.0	0.0	0.0	0.0	0.0	1.0	0.0	0.0	4.0	0.0	0.0	1.65	6.35	7.25	24.75	350.0	1.94444444444	1.0	0.0	0.0	4.0	9.7	0.0374517374517	3.0	0.0	0.0	12.0	1.85	0.0115625	3.0	1.0	1.0	15.0	38.1	0.209340659341	1.8	3.2	4.4	15.6	238.45	1.16887254902	0.0	2.0	2.0	6.0	110.4	0.569072164948
1UDK_A	298	1.85	5.75	7.25	23.15	242.3	1.73071428571	0.05	0.95	1.6	2.4	86.25	0.395642201835	0.0	2.0	6.55	1.45	291.6	1.62	0.0	0.0	0.0	0.0	0.0	0.0	0.0	2.0	3.1	4.9	125.65	0.7853125	0.0	2.0	4.65	3.35	214.15	1.17664835165	0.0	3.0	7.2	4.8	375.35	1.83995098039	0.0	0.0	0.0	0.0	0.0	0.0
1UDM_A	298	2.0	0.0	0.0	8.0	1.75	0.0125	6.0	3.0	1.65	34.35	136.9	0.627981651376	3.75	3.25	4.4	23.6	212.3	1.17944444444	2.0	0.0	0.0	8.0	3.65	0.0140926640927	5.2	5.8	5.45	38.55	194.9	1.218125	5.0	3.0	2.1	29.9	105.95	0.582142857143	0.0	2.0	6.55	1.45	335.7	1.64558823529	0.0	1.0	2.0	2.0	109.45	0.564175257732
1UE9_A	298	0.0	0.0	0.0	0.0	0.0	0.0	1.0	0.0	0.0	4.0	0.0	0.0	3.0	5.0	8.05	23.95	345.45	1.91916666667	0.0	3.0	3.05	8.95	180.25	0.695945945946	1.95	1.05	3.0	9.0	136.1	0.850625	1.2	1.8	0.95	11.05	56.4	0.30989010989	0.0	0.0	0.0	0.0	0.0	0.0	0.0	1.0	1.0	3.0	47.4	0.244329896907
1UEM_A	298	0.0	0.0	0.0	0.0	0.0	0.0	1.0	1.0	0.95	7.05	41.55	0.190596330275	1.05	6.95	9.95	22.05	473.95	2.63305555556	1.0	1.0	1.05	6.95	92.3	0.356370656371	3.8	5.2	5.3	30.7	227.2	1.42	1.05	2.95	2.55	13.45	112.45	0.617857142857	0.05	1.95	2.35	5.65	111.2	0.545098039216	0.0	1.0	2.15	1.85	107.8	0.555670103093
1UEP_A	298	0.0	0.0	0.0	0.0	0.0	0.0	0.25	1.75	0.5	7.5	48.75	0.223623853211	4.0	5.0	8.15	27.85	392.05	2.17805555556	0.0	0.0	0.0	0.0	0.0	0.0	6.8	2.2	2.85	33.15	116.7	0.729375	2.5	3.5	4.2	19.8	223.4	1.22747252747	0.0	3.0	7.25	4.75	356.7	1.74852941176	0.0	5.0	10.2	9.8	495.9	2.55618556701
1UFW_A	298	0.0	0.0	0.0	0.0	0.0	0.0	1.35	1.65	3.55	8.45	201.35	0.923623853211	2.65	7.35	13.2	26.8	599.85	3.3325	0.0	0.0	0.0	0.0	0.0	0.0	5.85	4.15	4.5	35.5	200.4	1.2525	0.95	2.05	2.15	9.85	117.35	0.64478021978	1.0	2.0	1.8	10.2	72.7	0.35637254902	0.0	1.0	2.5	1.5	118.8	0.612371134021
1UFZ_A	298	0.2	0.8	0.75	3.25	23.95	0.171071428571	0.0	1.0	0.9	3.1	42.35	0.194266055046	2.7	8.3	12.55	31.45	581.6	3.23111111111	0.0	0.0	0.0	0.0	0.0	0.0	0.9	4.1	4.3	15.7	171.05	1.0690625	1.0	2.0	4.15	7.85	189.9	1.04340659341	1.0	0.0	0.0	4.0	0.0	0.0	0.0	3.0	5.85	6.15	285.7	1.47268041237
1UGJ_A	298	0.2	2.8	5.25	6.75	186.45	1.33178571429	3.35	2.65	4.25	19.75	250.35	1.14839449541	6.25	4.75	5.45	38.55	243.25	1.35138888889	0.0	1.0	1.05	2.95	80.6	0.311196911197	2.65	1.35	3.0	13.0	133.75	0.8359375	6.5	1.5	1.05	30.95	64.75	0.355769230769	0.5	2.5	1.9	10.1	117.3	0.575	1.0	3.0	4.4	11.6	215.3	1.10979381443
1UHM_A	298	0.0	0.0	0.0	0.0	0.0	0.0	4.0	0.0	0.0	16.0	21.6	0.0990825688073	2.2	3.8	3.8	20.2	200.1	1.11166666667	0.0	0.0	0.0	0.0	0.0	0.0	1.0	2.0	2.0	10.0	83.9	0.524375	3.0	2.0	3.8	16.2	167.15	0.918406593407	0.0	0.0	0.0	0.0	0.0	0.0	0.0	0.0	0.0	0.0	0.0	0.0
1UHS_A	298	0.0	2.0	5.05	2.95	171.6	1.22571428571	2.0	0.0	0.0	8.0	12.85	0.0589449541284	2.1	3.9	5.4	18.6	254.1	1.41166666667	0.0	2.0	1.25	6.75	81.65	0.315250965251	0.0	3.0	6.25	5.75	240.6	1.50375	1.0	1.0	1.0	7.0	35.45	0.19478021978	0.0	1.0	1.15	2.85	63.5	0.311274509804	0.0	1.0	3.0	1.0	142.95	0.736855670103
1UIL_A	298	1.0	0.0	0.0	4.0	0.0	0.0	0.8	2.2	2.95	9.05	162.35	0.744724770642	3.1	7.9	15.25	28.75	703.05	3.90583333333	0.05	0.95	0.5	3.5	31.1	0.120077220077	1.0	3.0	4.8	11.2	196.4	1.2275	2.95	3.05	1.3	22.7	101.2	0.556043956044	1.0	0.0	0.0	4.0	3.35	0.0164215686275	0.0	4.0	10.9	5.1	544.3	2.80567010309
1UJO_A	298	0.0	1.0	1.0	3.0	32.65	0.233214285714	3.1	1.9	3.05	16.95	203.95	0.935550458716	8.05	3.95	4.5	43.5	216.05	1.20027777778	1.05	1.95	1.0	11.0	86.2	0.332818532819	6.8	8.2	9.15	50.85	390.6	2.44125	1.0	2.0	2.35	9.65	110.25	0.605769230769	0.0	6.0	9.2	14.8	440.1	2.15735294118	0.0	0.0	0.0	0.0	0.0	0.0
1UJR_A	298	0.0	0.0	0.0	0.0	0.0	0.0	0.0	3.0	7.15	4.85	370.35	1.69885321101	1.4	6.6	16.35	15.65	730.7	4.05944444444	1.0	2.0	3.4	8.6	229.35	0.885521235521	1.0	2.0	2.7	9.3	119.1	0.744375	1.05	3.95	5.85	14.15	261.15	1.43489010989	0.6	1.4	1.05	6.95	70.8	0.347058823529	0.0	1.0	2.6	1.4	128.0	0.659793814433
1UJS_A	298	0.0	0.0	0.0	0.0	0.0	0.0	2.0	2.0	1.0	15.0	73.9	0.338990825688	4.15	5.85	6.2	33.8	280.55	1.55861111111	0.0	2.0	3.0	5.0	232.15	0.896332046332	0.65	3.35	3.0	13.0	118.4	0.74	0.0	2.0	2.0	6.0	87.15	0.478846153846	0.0	2.0	2.75	5.25	142.1	0.696568627451	1.0	0.0	0.0	4.0	0.0	0.0
1UJT_A	298	0.0	0.0	0.0	0.0	0.0	0.0	0.05	2.95	2.7	9.3	130.9	0.600458715596	2.1	5.9	8.7	23.3	438.9	2.43833333333	1.0	1.0	1.0	7.0	76.3	0.294594594595	7.9	7.1	9.0	51.0	375.55	2.3471875	2.0	0.0	0.0	8.0	8.05	0.0442307692308	0.0	2.0	2.6	5.4	126.35	0.619362745098	0.0	1.0	1.95	2.05	92.35	0.476030927835
1UK5_A	298	0.0	0.0	0.0	0.0	0.0	0.0	0.7	0.3	0.0	4.0	11.25	0.0516055045872	3.15	6.85	8.25	31.75	347.85	1.9325	0.0	0.0	0.0	0.0	0.0	0.0	6.25	1.75	1.15	30.85	55.8	0.34875	1.95	1.05	0.2	11.8	27.9	0.153296703297	0.0	1.0	1.15	2.85	65.0	0.31862745098	0.0	1.0	1.15	2.85	53.6	0.276288659794
1UKX_A	298	1.0	1.0	1.65	6.35	60.95	0.435357142857	0.4	2.6	1.4	10.6	97.6	0.447706422018	10.1	4.9	3.7	56.3	226.15	1.25638888889	0.0	0.0	0.0	0.0	0.0	0.0	4.75	6.25	7.35	36.65	301.85	1.8865625	2.65	1.35	2.25	13.75	128.65	0.706868131868	1.0	1.0	2.95	5.05	151.0	0.740196078431	0.0	5.0	9.5	10.5	458.15	2.36159793814
1UL4_A	298	2.1	3.9	3.2	20.8	117.75	0.841071428571	1.2	2.8	2.75	13.25	173.6	0.796330275229	0.0	7.0	12.6	15.4	573.35	3.18527777778	0.0	0.0	0.0	0.0	0.0	0.0	2.45	1.55	2.6	13.4	117.2	0.7325	0.0	0.0	0.0	0.0	0.0	0.0	0.6	0.4	0.0	4.0	11.5	0.0563725490196	0.15	4.85	6.3	13.7	275.15	1.41829896907
1UZC_A	298	0.0	0.0	0.0	0.0	0.0	0.0	2.0	0.0	0.0	8.0	4.4347826087	0.0203430394894	3.0	1.0	1.13043478261	14.8695652174	61.6956521739	0.342753623188	0.0	2.0	2.0	6.0	100.434782609	0.387779083431	1.0	1.0	2.26086956522	5.73913043478	92.7826086957	0.579891304348	1.0	1.0	1.91304347826	6.08695652174	73.652173913	0.404682274247	0.0	2.0	2.30434782609	5.69565217391	118.304347826	0.579923273657	0.0	0.0	0.0	0.0	0.0	0.0
1V1C_A	298	0.0	0.0	0.0	0.0	0.0	0.0	0.0	1.0	2.05	1.95	114.7	0.526146788991	0.95	8.05	18.55	17.45	833.5	4.63055555556	0.0	2.0	2.05	5.95	142.25	0.549227799228	4.45	1.55	0.6	23.4	46.25	0.2890625	0.1	2.9	5.0	7.0	237.4	1.3043956044	0.0	0.0	0.0	0.0	0.0	0.0	0.0	1.0	2.6	1.4	126.1	0.65
1V3F_A	298	0.0	0.0	0.0	0.0	0.0	0.0	2.3	2.7	1.85	18.15	106.45	0.488302752294	5.45	5.55	7.15	36.85	352.4	1.95777777778	0.0	1.0	0.0	4.0	26.55	0.10250965251	2.0	4.0	5.7	18.3	228.05	1.4253125	2.0	2.0	2.15	13.85	105.3	0.578571428571	1.2	3.8	5.35	14.65	292.4	1.43333333333	0.0	2.0	3.3	4.7	167.45	0.863144329897
1V5A_A	298	1.93333333333	3.66666666667	4.73333333333	17.6666666667	189.733333333	1.35523809524	0.0	0.0	0.0	0.0	0.0	0.0	0.0	1.0	0.933333333333	3.06666666667	41.8	0.232222222222	0.0	0.0	0.0	0.0	0.0	0.0	0.0	2.0	5.46666666667	2.53333333333	214.266666667	1.33916666667	0.0	1.0	1.06666666667	2.93333333333	55.0666666667	0.302564102564	0.0	0.0	0.0	0.0	0.0	0.0	0.0	0.0	0.0	0.0	0.0	0.0
1V5M_A	298	1.4	0.6	0.1	7.9	11.7	0.0835714285714	3.6	1.4	0.35	19.65	48.0	0.220183486239	6.8	5.2	12.6	35.4	595.6	3.30888888889	1.0	1.0	1.0	7.0	52.1	0.201158301158	2.5	8.5	11.6	32.4	490.0	3.0625	2.0	5.0	6.8	21.2	337.9	1.85659340659	0.1	2.9	2.4	9.6	103.7	0.508333333333	0.0	1.0	2.4	1.6	116.1	0.598453608247
1V5U_A	298	1.2	1.8	2.25	9.75	78.55	0.561071428571	4.0	1.0	3.2	16.8	187.85	0.861697247706	4.0	1.0	0.95	19.05	42.6	0.236666666667	1.75	1.25	0.95	11.05	71.05	0.274324324324	2.75	6.25	6.25	29.75	248.9	1.555625	1.85	2.15	4.7	11.3	220.6	1.21208791209	0.0	2.0	6.65	1.35	342.5	1.67892156863	0.0	2.0	4.05	3.95	191.35	0.986340206186
1V61_A	298	0.0	3.0	5.65	6.35	200.55	1.4325	3.4	2.6	1.75	22.25	97.6	0.447706422018	5.25	3.75	4.65	31.35	216.35	1.20194444444	1.0	1.0	1.0	7.0	59.6	0.230115830116	3.5	5.5	7.1	28.9	304.45	1.9028125	3.7	6.3	6.45	33.55	323.85	1.7793956044	2.7	5.3	6.1	25.9	351.6	1.72352941176	0.0	2.0	4.5	3.5	218.2	1.12474226804
1V6E_A	298.0	0.4	2.6	3.55	8.45	119.45	0.853214285714	1.0	3.0	6.35	9.65	325.65	1.49380733945	5.0	4.0	8.0	28.0	344.2	1.91222222222	0.0	0.0	0.0	0.0	0.0	0.0	3.15	2.85	2.0	22.0	80.2	0.50125	3.0	1.0	1.0	15.0	48.45	0.266208791209	1.0	1.0	1.9	6.1	107.05	0.524754901961	0.0	2.0	2.95	5.05	142.3	0.733505154639
1V6F_A	298	1.45	1.55	1.05	10.95	40.35	0.288214285714	4.4	1.6	2.85	21.15	173.55	0.796100917431	8.1	5.9	5.85	50.15	283.3	1.57388888889	0.15	0.85	0.05	3.95	25.1	0.0969111969112	2.05	9.95	12.55	35.45	475.95	2.9746875	5.1	0.9	0.0	24.0	21.25	0.116758241758	1.1	1.9	1.45	10.55	82.65	0.405147058824	0.0	2.0	3.15	4.85	148.2	0.763917525773
1V6R_A	297.7	0.05	3.75	5.4	9.8	173.2	1.23714285714	0.0	1.0	2.25	1.75	126.3	0.579357798165	0.0	2.0	4.35	3.65	183.7	1.02055555556	0.0	1.0	4.0	0.0	259.65	1.00250965251	0.05	0.95	0.15	3.85	16.55	0.1034375	0.0	2.0	4.0	4.0	171.25	0.940934065934	0.0	1.0	3.0	1.0	160.2	0.785294117647	0.0	1.0	3.8	0.2	172.55	0.889432989691
1V88_A	298	2.8	1.2	1.9	14.1	81.4	0.581428571429	2.0	1.0	1.0	11.0	64.65	0.296559633028	8.25	6.75	10.1	49.9	502.0	2.78888888889	2.0	4.0	3.6	20.4	245.35	0.947297297297	1.75	5.25	7.5	20.5	325.35	2.0334375	3.35	5.65	7.95	28.05	391.5	2.1510989011	0.75	1.25	1.0	7.0	53.3	0.261274509804	0.95	0.05	0.0	4.0	11.2	0.0577319587629
1V92_A	298	0.0	0.0	0.0	0.0	0.0	0.0	1.0	3.0	4.6	11.4	241.7	1.10871559633	2.0	2.0	2.0	14.0	77.1	0.428333333333	0.0	1.0	1.0	3.0	55.0	0.212355212355	0.1	1.9	1.8	6.2	67.6	0.4225	0.0	1.0	1.8	2.2	76.1	0.418131868132	0.0	1.0	3.6	0.4	179.8	0.88137254902	0.0	0.0	0.0	0.0	0.0	0.0
1V95_A	298.0	2.0	1.0	1.45	10.55	49.95	0.356785714286	1.0	2.0	2.0	10.0	125.0	0.573394495413	0.25	5.75	4.0	20.0	215.05	1.19472222222	0.0	0.0	0.0	0.0	0.0	0.0	7.85	6.15	6.65	49.35	304.75	1.9046875	3.05	3.95	6.0	22.0	283.0	1.55494505495	1.3	2.7	1.4	14.6	108.7	0.532843137255	0.0	3.0	4.3	7.7	205.2	1.05773195876
1VA1_A	298	0.0322580645161	1.96774193548	1.96774193548	6.03225806452	69.1935483871	0.494239631336	0.0	0.0	0.0	0.0	0.0	0.0	0.0	2.0	2.83870967742	5.16129032258	125.580645161	0.697670250896	0.0	1.0	2.87096774194	1.12903225806	179.290322581	0.692240627724	0.0	1.0	2.03225806452	1.96774193548	82.9677419355	0.518548387097	0.0	2.0	3.74193548387	4.25806451613	168.225806452	0.924317617866	0.0	1.0	4.54838709677	-0.548387096774	229.580645161	1.12539531942	0.0322580645161	4.96774193548	8.32258064516	11.6774193548	401.225806452	2.06817426006
1VAZ_A	298	0.0	0.0	0.0	0.0	0.0	0.0	2.0	1.0	1.5	10.5	85.3	0.39128440367	2.8	5.2	5.3	26.7	248.8	1.38222222222	0.2	0.8	0.6	3.4	36.1	0.139382239382	2.9	3.1	4.1	19.9	174.5	1.090625	0.6	0.4	0.0	4.0	12.0	0.0659340659341	0.0	1.0	2.0	2.0	101.1	0.495588235294	0.0	4.0	9.0	7.0	445.2	2.29484536082
1VD0_A	298	0.0	0.0	0.0	0.0	0.0	0.0	1.15	2.85	3.4	12.6	233.75	1.07224770642	4.35	2.65	4.4	23.6	207.55	1.15305555556	0.8	1.2	0.2	7.8	44.8	0.172972972973	1.0	4.0	7.45	12.55	285.6	1.785	1.7	1.3	0.85	11.15	41.05	0.225549450549	0.0	2.0	1.9	6.1	94.4	0.462745098039	0.0	2.0	6.05	1.95	291.95	1.50489690722
1VD2_A	298	0.0	4.0	7.8	8.2	253.85	1.81321428571	0.85	5.15	4.7	19.3	234.05	1.07362385321	3.0	6.0	12.0	24.0	546.7	3.03722222222	0.7	0.3	0.0	4.0	15.7	0.0606177606178	4.95	0.05	0.0	20.0	15.65	0.0978125	1.0	4.0	6.05	13.95	275.45	1.51346153846	1.0	2.0	2.0	10.0	105.9	0.519117647059	0.0	2.0	2.05	5.95	97.05	0.500257731959
1VDL_A	298	0.0	0.0	0.0	0.0	0.0	0.0	0.05	1.95	1.15	6.85	89.2	0.409174311927	3.45	4.55	6.25	25.75	277.35	1.54083333333	0.0	0.0	0.0	0.0	0.0	0.0	0.0	3.0	6.0	6.0	230.5	1.440625	0.05	2.95	4.1	7.9	171.35	0.941483516484	0.0	1.0	3.55	0.45	176.05	0.862990196078	0.0	1.0	2.05	1.95	99.75	0.514175257732
1VYX_A	298.0	2.14285714286	4.85714285714	6.25	21.75	196.214285714	1.40153061224	0.142857142857	0.857142857143	0.0	4.0	18.8928571429	0.0866644823067	2.03571428571	1.96428571429	0.892857142857	15.1071428571	51.5714285714	0.286507936508	0.0	2.0	2.0	6.0	132.5	0.511583011583	1.0	4.0	5.71428571429	14.2857142857	250.5	1.565625	0.0	3.0	6.67857142857	5.32142857143	297.107142857	1.63245682889	0.0	1.0	4.25	-0.25	215.285714286	1.05532212885	0.0714285714286	0.928571428571	0.571428571429	3.42857142857	24.9285714286	0.128497790869
1W2Q_A	298	2.5	6.78571428571	5.64285714286	31.5	211.928571429	1.5137755102	1.07142857143	0.928571428571	0.642857142857	7.35714285714	40.2857142857	0.184796854522	2.71428571429	4.28571428571	4.28571428571	23.7142857143	214.928571429	1.19404761905	0.0	0.0	0.0	0.0	0.0	0.0	0.642857142857	3.35714285714	4.0	12.0	173.5	1.084375	2.71428571429	1.28571428571	2.64285714286	13.3571428571	137.857142857	0.757456828885	1.21428571429	6.78571428571	10.0714285714	21.9285714286	524.071428571	2.56897759104	0.285714285714	0.714285714286	0.428571428571	3.57142857143	19.9285714286	0.102724594993
1W3D_A	298.0	0.0	0.0	0.0	0.0	0.0	0.0	0.0	1.0	1.5	2.5	79.6	0.365137614679	0.0	3.0	4.85	7.15	226.55	1.25861111111	0.0	0.0	0.0	0.0	0.0	0.0	2.1	2.9	1.05	18.95	85.7	0.535625	1.75	1.25	2.05	9.95	96.2	0.528571428571	0.0	1.0	1.55	2.45	76.3	0.374019607843	0.0	0.0	0.0	0.0	0.0	0.0
1W4H_A	298.0	0.0	0.0	0.0	0.0	0.0	0.0	0.0	0.0	0.0	0.0	0.0	0.0	2.0	4.0	4.1	19.9	202.4	1.12444444444	0.0	0.0	0.0	0.0	0.0	0.0	1.0	1.0	3.1	4.9	129.75	0.8109375	1.75	0.25	0.0	8.0	14.85	0.0815934065934	0.0	0.0	0.0	0.0	0.0	0.0	0.0	2.0	3.1	4.9	143.9	0.74175257732
1W6V_A	298.0	0.0	0.0	0.0	0.0	0.0	0.0	1.0	1.0	1.15384615385	6.84615384615	63.4615384615	0.291107974594	4.92307692308	9.07692307692	9.69230769231	46.3076923077	430.384615385	2.39102564103	2.84615384615	3.15384615385	3.23076923077	20.7692307692	256.846153846	0.991683991684	3.15384615385	2.84615384615	3.07692307692	20.9230769231	125.076923077	0.781730769231	3.15384615385	1.84615384615	2.0	18.0	110.230769231	0.605663567202	0.0	3.0	6.61538461538	5.38461538462	341.769230769	1.67533936652	0.0	1.0	3.53846153846	0.461538461538	166.538461538	0.858445678033
1W9R_A	298.0	0.0	0.0	0.0	0.0	0.0	0.0	0.0	0.0	0.0	0.0	0.0	0.0	0.421052631579	4.57894736842	3.10526315789	16.8947368421	130.631578947	0.725730994152	0.0	0.0	0.0	0.0	0.0	0.0	1.84210526316	6.15789473684	5.31578947368	26.6842105263	222.315789474	1.38947368421	0.0	2.0	2.10526315789	5.89473684211	91.6315789474	0.503470213997	0.0	1.0	2.0	2.0	101.789473684	0.498968008256	0.0	1.0	3.36842105263	0.631578947368	158.526315789	0.817145957678
1WCN_A	298.0	0.105263157895	1.89473684211	1.47368421053	6.52631578947	51.7368421053	0.36954887218	0.0	2.0	4.31578947368	3.68421052632	245.368421053	1.12554321584	6.0	4.0	2.36842105263	37.6315789474	141.0	0.783333333333	0.0	1.0	2.0	2.0	138.0	0.532818532819	2.0	0.0	0.0	8.0	4.94736842105	0.0309210526316	1.21052631579	2.78947368421	3.05263157895	12.9473684211	161.368421053	0.886639676113	0.0	1.0	2.0	2.0	96.3157894737	0.47213622291	0.0	0.0	0.0	0.0	0.0	0.0
1WD2_A	298	3.35	4.65	5.1	26.9	197.9	1.41357142857	0.0	2.0	5.85	2.15	297.6	1.36513761468	0.0	1.0	1.0	3.0	41.9	0.232777777778	0.0	4.0	12.6	3.4	828.3	3.19806949807	0.0	3.0	4.65	7.35	168.25	1.0515625	0.0	2.0	4.7	3.3	209.55	1.15137362637	0.0	1.0	1.0	3.0	56.45	0.276715686275	0.0	3.0	8.15	3.85	399.7	2.06030927835
1WE8_A	298	0.0	2.0	2.0	6.0	74.5	0.532142857143	0.0	1.0	2.1	1.9	130.75	0.599770642202	0.0	9.0	15.0	21.0	681.0	3.78333333333	0.0	0.0	0.0	0.0	0.0	0.0	2.25	2.75	2.1	17.9	79.8	0.49875	5.85	4.15	7.35	32.65	331.4	1.82087912088	0.0	0.0	0.0	0.0	0.0	0.0	0.0	2.0	5.3	2.7	256.25	1.32087628866
1WEL_A	298	1.0	1.0	3.0	5.0	113.55	0.811071428571	3.8	3.2	4.1	23.9	247.3	1.13440366972	2.0	4.0	5.7	18.3	247.15	1.37305555556	0.0	0.0	0.0	0.0	0.0	0.0	4.0	1.0	1.0	19.0	44.25	0.2765625	3.6	4.4	2.55	29.45	156.05	0.857417582418	1.2	1.8	2.0	10.0	126.15	0.618382352941	0.0	4.0	6.75	9.25	340.8	1.75670103093
1WF0_A	298	0.3	1.7	1.35	6.65	55.1	0.393571428571	2.0	6.0	6.95	25.05	365.45	1.67637614679	2.65	0.35	0.0	12.0	23.9	0.132777777778	0.0	0.0	0.0	0.0	0.0	0.0	5.1	0.9	0.1	23.9	20.9	0.130625	2.0	4.0	5.0	19.0	224.3	1.23241758242	0.75	1.25	2.2	5.8	134.5	0.65931372549	0.0	2.0	5.35	2.65	254.95	1.31417525773
1WF9_A	298	0.0	0.0	0.0	0.0	0.0	0.0	0.0	2.0	1.0	7.0	59.5	0.272935779817	5.65	8.35	11.15	44.85	509.55	2.83083333333	0.0	0.0	0.0	0.0	0.0	0.0	4.85	0.15	0.0	20.0	15.5	0.096875	4.0	2.0	4.05	19.95	210.75	1.15796703297	1.1	1.9	2.1	9.9	108.2	0.530392156863	0.0	3.0	7.9	4.1	406.55	2.0956185567
1WFE_A	298	3.05	3.95	4.95	23.05	188.9	1.34928571429	1.0	1.0	1.0	7.0	64.5	0.295871559633	0.0	4.0	8.65	7.35	381.85	2.12138888889	0.0	0.0	0.0	0.0	0.0	0.0	0.0	8.0	19.05	12.95	756.65	4.7290625	0.0	1.0	2.0	2.0	91.3	0.501648351648	0.0	1.0	3.2	0.8	159.35	0.78112745098	0.9	3.1	5.75	10.25	293.5	1.51288659794
1WFQ_A	298	1.0	1.0	1.0	7.0	43.4	0.31	2.0	2.0	2.0	14.0	134.65	0.617660550459	3.0	4.0	5.45	22.55	252.5	1.40277777778	0.0	0.0	0.0	0.0	0.0	0.0	1.05	4.95	5.35	18.65	210.5	1.315625	2.0	2.0	2.95	13.05	115.6	0.635164835165	0.0	0.0	0.0	0.0	0.0	0.0	0.0	1.0	1.55	2.45	73.65	0.379639175258
1WFT_A	298	0.95	1.05	2.4	5.6	90.15	0.643928571429	1.05	0.95	0.9	7.1	40.3	0.184862385321	2.0	5.0	8.6	19.4	387.9	2.155	1.0	1.0	0.9	7.1	47.0	0.181467181467	1.95	3.05	6.35	13.65	247.0	1.54375	3.05	5.95	5.5	30.5	232.65	1.2782967033	0.0	2.0	4.05	3.95	208.1	1.02009803922	0.05	1.95	2.15	5.85	110.1	0.567525773196
1WFZ_A	298	1.15	2.85	5.55	10.45	184.5	1.31785714286	1.0	1.0	2.0	6.0	110.8	0.508256880734	2.85	8.15	10.5	33.5	462.1	2.56722222222	0.0	1.0	1.0	3.0	72.65	0.280501930502	3.5	5.5	7.4	28.6	297.0	1.85625	4.4	1.6	1.1	22.9	71.95	0.39532967033	1.0	1.0	1.85	6.15	85.1	0.417156862745	0.0	1.0	1.0	3.0	42.25	0.217783505155
1WG4_A	298	0.0	1.0	1.65	2.35	56.9	0.406428571429	1.0	1.0	1.0	7.0	60.8	0.278899082569	3.4	2.6	2.3	21.7	127.6	0.708888888889	0.0	1.0	1.85	2.15	110.2	0.425482625483	4.9	1.1	1.0	23.0	51.75	0.3234375	1.0	0.0	0.0	4.0	0.7	0.00384615384615	1.1	2.9	2.05	13.95	122.2	0.599019607843	0.0	2.0	3.75	4.25	173.15	0.892525773196
1WGL_A	298.0	0.0	1.0	1.55	2.45	53.75	0.383928571429	0.05	0.95	0.6	3.4	28.6	0.13119266055	2.5	1.5	2.35	13.65	116.85	0.649166666667	0.0	0.0	0.0	0.0	0.0	0.0	0.95	1.05	1.05	6.95	55.75	0.3484375	2.0	1.0	0.75	11.25	25.95	0.142582417582	0.0	3.0	4.7	7.3	228.8	1.12156862745	0.0	0.0	0.0	0.0	0.0	0.0
1WGS_A	298	1.0	0.0	0.0	4.0	0.45	0.00321428571429	1.0	1.0	1.6	6.4	96.65	0.443348623853	1.3	5.7	12.5	15.5	566.45	3.14694444444	0.05	1.95	1.65	6.35	124.3	0.479922779923	3.05	6.95	12.9	27.1	530.8	3.3175	0.0	4.0	8.55	7.45	411.7	2.26208791209	0.0	1.0	3.0	1.0	152.2	0.746078431373	0.05	3.95	8.65	7.35	418.55	2.1574742268
1WH2_A	298	0.0	0.0	0.0	0.0	0.0	0.0	0.0	3.0	1.4	10.6	84.05	0.385550458716	3.0	7.0	12.35	27.65	554.95	3.08305555556	1.85	1.15	1.0	11.0	94.45	0.364671814672	2.0	4.0	9.85	14.15	388.6	2.42875	0.0	0.0	0.0	0.0	0.0	0.0	0.0	2.0	2.4	5.6	122.9	0.602450980392	0.0	0.0	0.0	0.0	0.0	0.0
1WHQ_A	298	2.0	0.0	0.0	8.0	1.85	0.0132142857143	1.0	3.0	2.75	13.25	116.75	0.535550458716	2.0	0.0	0.0	8.0	0.35	0.00194444444444	0.1	0.9	0.6	3.4	33.25	0.128378378378	3.9	5.1	8.7	27.3	374.55	2.3409375	0.35	3.65	5.35	10.65	266.0	1.46153846154	0.0	3.0	4.4	7.6	213.95	1.0487745098	0.0	0.0	0.0	0.0	0.0	0.0
1WHV_A	298	0.0	0.0	0.0	0.0	0.0	0.0	2.0	2.0	1.9	14.1	108.45	0.49747706422	2.1	2.9	4.8	15.2	235.65	1.30916666667	0.05	1.95	2.3	5.7	151.35	0.584362934363	3.05	3.95	4.85	23.15	196.8	1.23	0.8	4.2	3.55	16.45	198.5	1.09065934066	0.0	0.0	0.0	0.0	0.0	0.0	0.95	1.05	1.35	6.65	73.45	0.378608247423
1WI0_A	297	0.0	1.0	3.35	0.65	114.45	0.8175	1.5	2.5	3.85	12.15	219.05	1.00481651376	4.2	3.8	5.65	26.35	292.35	1.62416666667	0.0	1.0	1.0	3.0	42.9	0.165637065637	3.45	6.55	8.75	31.25	343.85	2.1490625	4.0	3.0	2.65	25.35	117.2	0.643956043956	2.0	2.0	4.85	11.15	244.4	1.19803921569	0.0	1.0	2.3	1.7	109.6	0.564948453608
1WIJ_A	298	1.0	1.0	3.1	4.9	108.15	0.7725	0.0	1.0	1.75	2.25	91.55	0.41995412844	6.2	9.8	9.4	54.6	488.55	2.71416666667	3.65	2.35	1.45	22.55	108.8	0.420077220077	3.0	4.0	4.25	23.75	183.75	1.1484375	1.75	3.25	4.15	15.85	195.1	1.07197802198	0.85	3.15	2.95	13.05	165.15	0.809558823529	0.05	3.95	7.45	8.55	346.1	1.78402061856
1WIK_A	298	0.0	1.0	2.5	1.5	88.5	0.632142857143	1.0	3.0	4.7	11.3	258.25	1.18463302752	7.6	6.4	6.8	49.2	302.8	1.68222222222	0.0	1.0	1.25	2.75	91.35	0.352702702703	2.7	4.3	3.75	24.25	159.75	0.9984375	2.6	2.4	2.45	17.55	122.0	0.67032967033	2.0	0.0	0.0	8.0	2.55	0.0125	0.0	0.0	0.0	0.0	0.0	0.0
1WJ2_A	298	1.8	0.2	0.0	8.0	8.05	0.0575	0.0	0.0	0.0	0.0	0.0	0.0	0.0	3.0	7.75	4.25	341.3	1.89611111111	0.2	0.8	0.25	3.75	25.95	0.100193050193	1.05	6.95	15.95	16.05	624.45	3.9028125	0.0	0.0	0.0	0.0	0.0	0.0	0.0	0.0	0.0	0.0	0.0	0.0	0.0	3.0	3.0	9.0	143.75	0.740979381443
1WJ4_A	298	0.0	1.0	0.95	3.05	30.7	0.219285714286	0.0	3.0	4.9	7.1	243.75	1.11811926606	8.9	5.1	9.4	46.6	418.3	2.32388888889	0.0	0.0	0.0	0.0	0.0	0.0	4.0	4.0	12.0	20.0	488.4	3.0525	0.15	3.85	6.85	9.15	332.55	1.8271978022	0.0	2.0	3.85	4.15	186.75	0.915441176471	0.0	3.0	7.2	4.8	335.65	1.73015463918
1WJ6_A	298	0.0	0.0	0.0	0.0	0.0	0.0	0.4	2.6	0.8	11.2	73.45	0.336926605505	2.95	3.05	3.9	20.1	169.4	0.941111111111	0.95	0.05	0.0	4.0	4.9	0.0189189189189	4.95	3.05	5.2	26.8	204.5	1.278125	3.95	1.05	2.9	17.1	129.55	0.711813186813	1.65	2.35	3.7	12.3	217.5	1.06617647059	0.0	2.0	4.9	3.1	232.7	1.19948453608
1WJK_A	298	0.9	1.1	0.85	7.15	29.15	0.208214285714	3.0	2.0	5.0	15.0	252.8	1.15963302752	5.55	7.45	11.9	40.1	522.0	2.9	0.0	1.0	1.0	3.0	77.05	0.29749034749	1.25	3.75	2.95	17.05	139.15	0.8696875	1.05	1.95	2.1	9.9	115.05	0.632142857143	1.0	1.0	0.95	7.05	49.7	0.24362745098	0.35	1.65	2.0	6.0	109.9	0.566494845361
1WJV_A	298	2.5	5.5	5.9	26.1	221.2	1.58	1.6	1.4	1.05	10.95	74.1	0.339908256881	1.0	0.0	0.0	4.0	5.8	0.0322222222222	0.0	1.0	2.5	1.5	156.05	0.60250965251	2.2	2.8	3.2	16.8	162.6	1.01625	0.0	3.0	7.25	4.75	334.65	1.83873626374	0.0	1.0	1.2	2.8	65.6	0.321568627451	0.15	1.85	0.95	7.05	49.25	0.253865979381
1WLO_A	298	0.6	0.4	0.05	3.95	8.1	0.0578571428571	5.9	2.1	2.05	29.95	137.85	0.632339449541	11.15	9.85	14.75	69.25	668.7	3.715	0.0	0.0	0.0	0.0	0.0	0.0	8.15	4.85	3.4	48.6	162.35	1.0146875	0.0	0.0	0.0	0.0	0.0	0.0	0.0	1.0	3.1	0.9	161.6	0.792156862745	0.0	3.0	5.35	6.65	237.35	1.22345360825
1WMT_A	298	4.75	2.85	1.7	28.7	72.1	0.515	0.0	0.0	0.0	0.0	0.0	0.0	0.0	0.0	0.0	0.0	0.0	0.0	0.0	1.0	3.15	0.85	206.8	0.798455598456	0.0	0.0	0.0	0.0	0.0	0.0	0.0	1.0	1.0	3.0	42.65	0.234340659341	0.0	1.0	1.85	2.15	86.15	0.422303921569	0.0	2.0	3.95	4.05	178.7	0.921134020619
1WMV_A	298	0.0	0.0	0.0	0.0	0.0	0.0	0.2	2.8	1.75	10.25	135.6	0.622018348624	0.1	2.9	5.5	6.5	247.4	1.37444444444	0.2	0.8	0.6	3.4	33.5	0.129343629344	0.6	3.4	6.75	9.25	284.65	1.7790625	0.0	1.0	2.0	2.0	95.8	0.526373626374	0.0	0.0	0.0	0.0	0.0	0.0	0.0	1.0	1.85	2.15	85.15	0.438917525773
1WN4_A	298	0.0	0.0	0.0	0.0	0.0	0.0	0.0	1.0	2.35	1.65	125.7	0.576605504587	0.0	6.0	16.15	7.85	730.95	4.06083333333	0.0	0.0	0.0	0.0	0.0	0.0	0.0	1.0	1.9	2.1	78.55	0.4909375	0.0	0.0	0.0	0.0	0.0	0.0	0.0	0.0	0.0	0.0	0.0	0.0	0.0	1.0	1.65	2.35	75.15	0.387371134021
1WN8_A	298	0.0	0.0	0.0	0.0	0.0	0.0	0.0	1.0	2.0	2.0	105.75	0.485091743119	0.0	4.0	9.05	6.95	391.7	2.17611111111	0.0	0.0	0.0	0.0	0.0	0.0	0.0	1.0	2.5	1.5	99.0	0.61875	0.0	0.0	0.0	0.0	0.0	0.0	0.0	2.0	4.15	3.85	220.95	1.08308823529	0.0	0.0	0.0	0.0	0.0	0.0
1WOT_A	298	1.0	0.0	0.0	4.0	1.6	0.0114285714286	0.05	1.95	0.9	7.1	54.1	0.248165137615	5.35	12.65	19.85	52.15	881.05	4.89472222222	0.0	0.0	0.0	0.0	0.0	0.0	4.3	5.7	4.85	35.15	216.7	1.354375	0.0	2.0	2.65	5.35	101.65	0.558516483516	0.0	1.0	1.0	3.0	59.1	0.289705882353	0.0	3.0	4.55	7.45	200.35	1.03273195876
1WPI_A	298	1.15	1.85	1.2	10.8	51.3	0.366428571429	1.45	3.55	4.0	16.0	222.9	1.02247706422	5.25	7.75	8.5	43.5	412.3	2.29055555556	1.0	4.0	9.25	10.75	612.4	2.36447876448	2.9	4.1	4.9	23.1	208.45	1.3028125	4.75	3.25	2.5	29.5	121.5	0.667582417582	0.9	2.1	6.45	5.55	327.9	1.60735294118	0.0	2.0	4.55	3.45	217.55	1.12139175258
1WR0_A	298	0.95	0.05	0.0	4.0	5.35	0.0382142857143	1.0	0.0	0.0	4.0	0.1	0.00045871559633	2.1	5.9	6.0	26.0	277.45	1.54138888889	0.0	0.0	0.0	0.0	0.0	0.0	0.55	2.45	0.95	11.05	49.15	0.3071875	1.0	1.0	1.85	6.15	81.65	0.448626373626	0.0	1.0	3.0	1.0	155.7	0.763235294118	0.0	3.0	6.25	5.75	311.3	1.60463917526
1WRG_A	298	0.0	0.0	0.0	0.0	0.0	0.0	0.0	5.0	12.8	7.2	680.2	3.12018348624	0.0	4.0	7.8	8.2	356.0	1.97777777778	0.0	3.0	8.3	3.7	531.7	2.0528957529	0.0	5.0	10.2	9.8	407.9	2.549375	0.0	4.0	7.7	8.3	362.1	1.98956043956	0.0	0.0	0.0	0.0	0.0	0.0	0.0	2.0	4.2	3.8	197.6	1.01855670103
1WU0_A	298	0.0	0.0	0.0	0.0	0.0	0.0	0.0	3.0	6.0	6.0	335.533333333	1.53914373089	0.0	10.0	16.4	23.6	756.666666667	4.2037037037	0.0	0.0	0.0	0.0	0.0	0.0	0.0	8.0	14.9	17.1	583.833333333	3.64895833333	0.0666666666667	8.93333333333	12.7	23.3	519.166666667	2.85256410256	0.0	2.0	6.66666666667	1.33333333333	348.6	1.70882352941	0.0	0.0	0.0	0.0	0.0	0.0
1WXA_A	298.0	0.75	1.25	0.7	7.3	26.75	0.191071428571	1.0	2.0	3.15	8.85	178.95	0.820871559633	6.05	4.95	4.5	39.5	255.7	1.42055555556	0.0	1.0	1.0	3.0	47.7	0.18416988417	1.75	1.25	0.35	11.65	26.6	0.16625	3.0	5.0	6.4	25.6	299.75	1.64697802198	0.0	1.0	0.7	3.3	27.75	0.136029411765	0.0	1.0	3.3	0.7	160.15	0.825515463918
1X32_A	298	0.0	0.0	0.0	0.0	0.0	0.0	0.0	0.0	0.0	0.0	0.0	0.0	0.0	1.0	0.7	3.3	31.4	0.174444444444	0.65	1.35	1.9	6.1	127.35	0.491698841699	1.0	3.0	5.55	10.45	227.4	1.42125	1.7	2.3	4.0	12.0	198.2	1.08901098901	0.0	1.0	1.85	2.15	93.35	0.457598039216	0.0	1.0	1.4	2.6	70.15	0.361597938144
1X3U_A	298	0.0	0.0	0.0	0.0	0.0	0.0	0.05	0.95	0.85	3.15	37.85	0.173623853211	3.25	4.75	5.55	26.45	250.45	1.39138888889	0.0	0.0	0.0	0.0	0.0	0.0	3.65	3.35	3.25	24.75	132.75	0.8296875	1.8	1.2	1.0	11.0	46.5	0.255494505495	2.05	1.95	2.55	13.45	139.1	0.681862745098	0.15	2.85	2.9	9.1	155.0	0.798969072165
1X4I_A	298	3.55	3.45	3.7	24.3	134.3	0.959285714286	1.0	0.0	0.0	4.0	0.0	0.0	0.0	1.0	1.0	3.0	33.7	0.187222222222	0.0	2.0	3.0	5.0	150.75	0.582046332046	0.15	2.85	2.85	9.15	121.75	0.7609375	0.0	2.0	1.75	6.25	90.3	0.496153846154	0.0	2.0	2.2	5.8	111.05	0.544362745098	0.35	1.65	3.2	4.8	171.55	0.884278350515
1X4S_A	298	2.9	4.1	3.7	24.3	131.85	0.941785714286	0.0	2.0	3.75	4.25	195.25	0.895642201835	0.0	1.0	2.1	1.9	97.6	0.542222222222	0.0	0.0	0.0	0.0	0.0	0.0	0.0	1.0	1.9	2.1	79.45	0.4965625	0.0	0.0	0.0	0.0	0.0	0.0	0.0	1.0	3.45	0.55	172.1	0.84362745098	0.0	1.0	1.0	3.0	42.15	0.217268041237
1X4X_A	298	2.0	5.0	7.7	20.3	266.95	1.90678571429	0.0	1.0	1.0	3.0	62.25	0.285550458716	1.0	4.0	5.35	14.65	256.85	1.42694444444	1.35	0.65	0.0	8.0	31.65	0.122200772201	2.2	8.8	15.15	28.85	602.9	3.768125	0.8	1.2	1.7	6.3	81.3	0.446703296703	0.1	0.9	0.5	3.5	25.0	0.122549019608	0.0	0.0	0.0	0.0	0.0	0.0
1XAX_A	298	0.95	1.05	2.3	5.7	83.7	0.597857142857	0.15	2.85	3.4	8.6	190.65	0.874541284404	4.8	11.2	13.9	50.1	681.8	3.78777777778	0.8	1.2	1.35	6.65	107.75	0.416023166023	7.25	6.75	5.05	50.95	234.1	1.463125	4.2	2.8	2.65	25.35	137.4	0.754945054945	2.15	2.85	1.2	18.8	95.45	0.467892156863	0.2	5.8	7.85	16.15	400.55	2.06469072165
1XDX_A	298	4.33333333333	1.66666666667	2.2	21.8	83.8	0.598571428571	0.0	3.0	6.33333333333	5.66666666667	358.2	1.64311926606	2.33333333333	3.66666666667	3.53333333333	20.4666666667	168.2	0.934444444444	0.333333333333	3.66666666667	5.2	10.8	335.4	1.29498069498	5.26666666667	4.73333333333	6.53333333333	33.4666666667	278.8	1.7425	4.0	4.0	3.8	28.2	195.733333333	1.07545787546	0.733333333333	2.26666666667	5.4	6.6	274.466666667	1.3454248366	0.0	2.0	4.0	4.0	198.266666667	1.02199312715
1XJH_A	298	2.05	2.95	3.0	17.0	116.85	0.834642857143	1.0	1.0	2.95	5.05	157.8	0.723853211009	1.0	3.0	4.45	11.55	192.45	1.06916666667	0.0	0.0	0.0	0.0	0.0	0.0	0.6	1.4	2.4	5.6	112.6	0.70375	1.05	2.95	2.05	13.95	116.05	0.637637362637	0.0	3.0	8.55	3.45	411.55	2.01740196078	0.0	2.0	4.25	3.75	214.2	1.10412371134
1XKE_A	298	0.25	1.75	1.15	6.85	44.25	0.316071428571	2.4	3.6	2.95	21.05	185.8	0.852293577982	5.5	12.5	17.9	54.1	836.05	4.64472222222	1.45	2.55	2.45	13.55	161.75	0.624517374517	1.0	5.0	9.65	14.35	366.8	2.2925	1.7	1.3	1.15	10.85	69.55	0.382142857143	2.9	1.1	0.15	15.85	37.7	0.184803921569	1.0	0.0	0.0	4.0	0.55	0.00283505154639
1XN5_A	298	1.0	0.0	0.0	4.0	6.25	0.0446428571429	5.45	2.55	5.35	26.65	343.75	1.57683486239	6.0	2.0	1.9	30.1	85.15	0.473055555556	2.0	4.0	3.15	20.85	196.5	0.758687258687	5.55	6.45	4.55	43.45	190.55	1.1909375	2.15	3.85	3.9	20.1	171.2	0.940659340659	0.0	3.0	6.05	5.95	310.25	1.52083333333	1.0	6.0	9.1	18.9	448.15	2.31005154639
1XN7_A	298	0.0	4.0	12.55	3.45	443.15	3.16535714286	0.0	0.0	0.0	0.0	0.0	0.0	2.65	7.35	10.65	29.35	501.3	2.785	0.3	1.7	1.05	6.95	72.15	0.278571428571	1.0	1.0	1.0	7.0	42.35	0.2646875	2.0	2.0	3.55	12.45	157.6	0.865934065934	0.0	5.0	10.25	9.75	520.0	2.54901960784	0.0	0.0	0.0	0.0	0.0	0.0
1XN9_A	298	0.0	0.0	0.0	0.0	0.0	0.0	1.0	0.0	0.0	4.0	3.8	0.0174311926606	3.05	6.95	9.8	30.2	482.35	2.67972222222	0.0	0.0	0.0	0.0	0.0	0.0	2.1	3.9	6.55	17.45	258.1	1.613125	0.3	5.7	5.5	18.5	264.45	1.45302197802	0.0	4.0	5.05	10.95	257.15	1.26053921569	0.0	0.0	0.0	0.0	0.0	0.0
1XNL_A	298	0.0	0.0	0.0	0.0	0.0	0.0	0.0	1.0	1.0	3.0	38.25	0.175458715596	0.0	3.0	4.1	7.9	182.8	1.01555555556	0.0	0.0	0.0	0.0	0.0	0.0	0.0	1.0	1.0	3.0	33.05	0.2065625	0.0	3.0	3.0	9.0	156.9	0.862087912088	0.0	0.0	0.0	0.0	0.0	0.0	0.0	0.0	0.0	0.0	0.0	0.0
1XPW_A	298	1.7	0.3	0.0	8.0	11.85	0.0846428571429	3.0	6.0	8.6	27.4	477.95	2.19243119266	4.0	5.0	7.6	28.4	367.75	2.04305555556	1.0	1.0	1.0	7.0	51.1	0.197297297297	3.75	8.25	13.55	34.45	547.0	3.41875	8.2	4.8	3.55	48.45	224.35	1.23269230769	0.0	2.0	6.2	1.8	312.65	1.53259803922	0.05	6.95	12.95	15.05	628.3	3.23865979381
1XRD_A	298	0.0	0.0	0.0	0.0	0.0	0.0	0.0	5.0	12.7	7.3	682.8	3.13211009174	0.0	10.0	21.4	18.6	960.8	5.33777777778	0.0	3.0	8.7	3.3	571.3	2.20579150579	0.0	3.0	5.9	6.1	236.3	1.476875	0.0	3.0	6.3	5.7	283.4	1.55714285714	0.0	1.0	3.8	0.2	185.7	0.910294117647	0.0	1.0	2.3	1.7	115.6	0.59587628866
1XS3_A	298	0.0	0.0	0.0	0.0	0.0	0.0	1.85	0.15	0.0	8.0	20.7	0.0949541284404	0.75	8.25	15.35	20.65	676.95	3.76083333333	0.0	0.0	0.0	0.0	0.0	0.0	3.5	3.5	4.45	23.55	202.4	1.265	0.75	2.25	2.25	9.75	116.75	0.641483516484	0.0	3.0	9.65	2.35	489.5	2.39950980392	0.0	3.0	7.8	4.2	382.1	1.96958762887
1XU6_A	298	2.91666666667	1.01666666667	0.983333333333	14.75	35.2	0.251428571429	0.0	0.0	0.0	0.0	0.0	0.0	0.05	2.95	5.8	6.2	257.233333333	1.42907407407	0.0	1.0	1.01666666667	2.98333333333	83.2666666667	0.321492921493	0.2	1.8	3.11666666667	4.88333333333	126.233333333	0.788958333333	0.0	0.0	0.0	0.0	0.0	0.0	0.0	1.0	3.01666666667	0.983333333333	154.1	0.755392156863	0.0	3.0	8.3	3.7	406.883333333	2.09733676976
1XV3_A	298	1.7	4.0	3.95	18.85	152.8	1.09142857143	0.0	2.0	5.9	2.1	323.55	1.48417431193	0.0	3.0	8.35	3.65	377.05	2.09472222222	0.0	0.0	0.0	0.0	0.0	0.0	0.0	1.0	1.95	2.05	65.0	0.40625	0.0	4.0	10.4	5.6	462.85	2.54313186813	0.0	0.0	0.0	0.0	0.0	0.0	0.0	2.0	8.75	-0.75	422.6	2.17835051546
1XX3_A	298	0.0	0.0	0.0	0.0	0.0	0.0	3.0	0.0	0.0	12.0	4.65	0.0213302752294	0.05	3.95	7.05	8.95	314.25	1.74583333333	1.0	0.0	0.0	4.0	3.6	0.0138996138996	5.1	2.9	3.45	28.55	135.25	0.8453125	1.2	4.8	4.9	19.1	197.9	1.08736263736	1.0	1.0	0.9	7.1	40.35	0.197794117647	0.0	0.0	0.0	0.0	0.0	0.0
1Y1C_A	298	1.15	4.55	6.8	16.0	268.35	1.91678571429	0.0	0.0	0.0	0.0	0.0	0.0	0.3	2.7	2.85	9.15	147.75	0.820833333333	0.0	0.0	0.0	0.0	0.0	0.0	1.0	1.0	2.0	6.0	86.35	0.5396875	0.2	2.8	4.95	7.05	236.8	1.3010989011	0.0	2.0	4.9	3.1	255.2	1.25098039216	0.0	1.0	2.0	2.0	79.55	0.410051546392
1Y4O_A	298.2	0.0	0.0	0.0	0.0	0.0	0.0	1.95	1.05	0.9	11.1	63.7	0.292201834862	3.45	4.55	5.5	26.5	255.6	1.42	0.0	0.0	0.0	0.0	0.0	0.0	4.9	2.1	1.45	26.55	79.3	0.495625	6.55	3.45	4.8	35.2	239.65	1.31675824176	1.5	1.5	1.0	11.0	59.85	0.293382352941	0.0	7.0	18.7	9.3	911.7	4.69948453608
1Y7Q_A	298	1.15	3.85	7.65	12.35	269.35	1.92392857143	2.35	1.65	2.65	13.35	158.75	0.728211009174	5.05	7.95	9.4	42.6	464.05	2.57805555556	0.15	0.85	0.6	3.4	38.15	0.147297297297	3.25	1.75	1.25	18.75	60.8	0.38	3.05	0.95	0.1	15.9	30.6	0.168131868132	0.05	1.95	2.35	5.65	115.5	0.566176470588	0.1	2.9	5.9	6.1	285.45	1.47139175258
1Y8F_A	298	3.45	3.55	6.2	21.8	235.8	1.68428571429	0.0	1.0	0.5	3.5	26.6	0.122018348624	1.2	2.8	4.65	11.35	200.95	1.11638888889	0.0	2.0	2.7	5.3	138.3	0.533976833977	0.05	1.95	2.25	5.75	108.25	0.6765625	0.0	1.0	4.0	0.0	177.45	0.975	1.0	0.0	0.0	4.0	6.2	0.0303921568627	0.1	1.9	1.35	6.65	70.8	0.364948453608
1YCM_A	298	0.0	0.0	0.0	0.0	0.0	0.0	4.15	5.85	6.65	33.35	426.55	1.95665137615	3.55	5.45	3.5	32.5	208.4	1.15777777778	2.05	0.95	2.3	9.7	152.1	0.587258687259	4.05	4.95	5.75	30.25	257.0	1.60625	5.2	5.8	7.0	37.0	362.45	1.99148351648	1.0	3.0	8.8	7.2	447.05	2.19142156863	1.35	7.65	11.8	24.2	584.95	3.01520618557
1YMZ_A	298	0.0	0.0	0.0	0.0	0.0	0.0	0.0	1.0	1.0	3.0	44.1	0.202293577982	0.0	3.0	7.7	4.3	347.2	1.92888888889	0.1	1.9	3.0	5.0	197.1	0.761003861004	0.0	3.0	6.2	5.8	245.8	1.53625	0.0	2.0	4.7	3.3	217.2	1.19340659341	0.0	1.0	3.4	0.6	177.8	0.871568627451	0.0	0.0	0.0	0.0	0.0	0.0
1YOP_A	298	1.55	2.45	3.65	12.35	127.6	0.911428571429	1.45	3.55	5.05	14.95	295.4	1.35504587156	1.7	1.3	1.05	10.95	60.2	0.334444444444	0.0	0.0	0.0	0.0	0.0	0.0	0.85	4.15	8.65	11.35	350.45	2.1903125	1.35	4.65	5.5	18.5	273.05	1.50027472527	1.45	3.55	6.5	13.5	353.4	1.73235294118	0.0	1.0	3.0	1.0	151.55	0.78118556701
1YS5_A	298	0.0	0.0	0.0	0.0	0.0	0.0	0.4	5.6	11.3	12.7	601.733333333	2.76024464832	3.96666666667	5.03333333333	5.86666666667	30.1333333333	304.366666667	1.69092592593	0.0	0.0	0.0	0.0	0.0	0.0	3.9	3.1	7.2	20.8	303.266666667	1.89541666667	5.3	4.7	6.8	33.2	324.033333333	1.7804029304	0.0666666666667	1.93333333333	5.63333333333	2.36666666667	287.866666667	1.41111111111	0.733333333333	5.26666666667	11.1333333333	12.8666666667	546.3	2.81597938144
1YTR_A	298	0.0	0.0	0.0	0.0	0.0	0.0	0.0	1.0	2.0	2.0	101.25	0.464449541284	0.05	1.95	4.1	3.9	182.9	1.01611111111	0.0	2.0	6.9	1.1	442.2	1.70733590734	0.0	1.0	1.25	2.75	49.05	0.3065625	0.0	1.0	2.0	2.0	91.0	0.5	0.0	1.0	3.1	0.9	157.5	0.772058823529	0.0	0.0	0.0	0.0	0.0	0.0
1YWI_A	298	0.0	0.0	0.0	0.0	0.0	0.0	0.0	0.0	0.0	0.0	0.0	0.0	0.0	0.0	0.0	0.0	0.0	0.0	0.0	2.0	2.8	5.2	186.8	0.721235521236	0.0	0.0	0.0	0.0	0.0	0.0	0.0	0.0	0.0	0.0	0.0	0.0	0.0	1.0	2.0	2.0	106.333333333	0.521241830065	0.0	1.0	1.33333333333	2.66666666667	70.3333333333	0.362542955326
1YWW_A	298	0.0	0.0	0.0	0.0	0.0	0.0	1.0	0.0	0.0	4.0	6.0	0.0275229357798	4.35	1.65	2.55	21.45	127.65	0.709166666667	1.1	1.9	1.15	10.85	93.1	0.359459459459	1.4	1.6	1.8	10.2	84.15	0.5259375	2.0	0.0	0.0	8.0	1.5	0.00824175824176	0.0	1.0	4.2	-0.2	211.05	1.03455882353	0.0	1.0	1.15	2.85	54.45	0.280670103093
1YX0_A	298	1.0	1.0	1.95	6.05	68.6	0.49	1.75	4.25	4.3	19.7	257.1	1.17935779817	4.2	11.8	19.3	44.7	900.75	5.00416666667	0.55	1.45	1.05	6.95	93.55	0.361196911197	2.75	3.25	3.1	20.9	135.15	0.8446875	2.95	4.05	6.4	21.6	322.7	1.77307692308	1.1	4.9	10.7	13.3	561.1	2.75049019608	0.1	6.9	14.9	13.1	701.8	3.6175257732
1YX7_A	298	0.0	2.0	4.0	4.0	145.0	1.03571428571	0.0	3.0	4.0	8.0	235.0	1.07798165138	2.0	9.0	12.0	32.0	617.0	3.42777777778	0.0	0.0	0.0	0.0	0.0	0.0	1.0	3.0	6.0	10.0	221.0	1.38125	0.0	2.0	3.0	5.0	102.0	0.56043956044	0.0	3.0	8.0	4.0	420.0	2.05882352941	0.0	0.0	0.0	0.0	0.0	0.0
1YYB_A	298	0.0	0.0	0.0	0.0	0.0	0.0	0.0	0.0	0.0	0.0	0.0	0.0	0.0	4.0	7.95	8.05	330.55	1.83638888889	0.0	0.0	0.0	0.0	0.0	0.0	0.0	0.0	0.0	0.0	0.0	0.0	0.0	0.0	0.0	0.0	0.0	0.0	0.0	0.0	0.0	0.0	0.0	0.0	0.0	1.0	3.4	0.6	155.1	0.799484536082
1YYC_A	298.2	0.0	2.0	3.3	4.7	108.95	0.778214285714	1.55	4.45	5.4	18.6	310.0	1.42201834862	6.55	5.45	7.6	40.4	380.9	2.11611111111	0.0	1.0	1.05	2.95	73.15	0.282432432432	7.15	10.85	16.35	55.65	678.9	4.243125	9.55	5.45	3.45	56.55	209.7	1.1521978022	0.4	1.6	1.55	6.45	87.25	0.427696078431	0.0	7.0	18.75	9.25	897.25	4.625
1Z1D_B	298	1.95	1.05	1.0	11.0	53.8	0.384285714286	6.05	4.95	7.8	36.2	421.0	1.93119266055	7.55	6.45	7.05	48.95	324.0	1.8	0.0	0.0	0.0	0.0	0.0	0.0	2.0	4.0	5.05	18.95	204.05	1.2753125	5.55	1.45	1.35	26.65	86.0	0.472527472527	1.0	1.0	1.2	6.8	69.7	0.341666666667	1.1	4.9	6.55	17.45	325.65	1.67860824742
1Z23_A	298	0.05	0.95	0.85	3.15	27.7	0.197857142857	0.3	3.7	3.1	12.9	174.65	0.801146788991	8.95	13.05	11.75	76.25	613.8	3.41	0.0	1.0	3.5	0.5	221.3	0.85444015444	4.4	11.6	13.55	50.45	564.45	3.5278125	0.0	0.0	0.0	0.0	0.0	0.0	0.95	0.05	0.0	4.0	5.1	0.025	0.0	7.0	11.9	16.1	551.3	2.84175257732
1Z2D_A	298	2.65	1.35	1.05	14.95	33.0	0.235714285714	2.1	2.9	1.45	18.55	121.35	0.556651376147	5.0	2.0	1.3	26.7	70.65	0.3925	0.25	3.75	1.85	14.15	176.5	0.681467181467	4.05	2.95	2.0	26.0	107.55	0.6721875	3.0	6.0	5.3	30.7	259.95	1.4282967033	2.0	2.0	6.2	9.8	312.0	1.52941176471	0.0	3.0	7.95	4.05	387.7	1.99845360825
1Z2K_A	298	0.142857142857	1.71428571429	1.14285714286	6.28571428571	41.1428571429	0.29387755102	1.07142857143	2.92857142857	2.5	13.5	137.928571429	0.632699868938	5.0	4.0	6.78571428571	29.2142857143	328.857142857	1.82698412698	1.0	2.0	2.5	9.5	148.428571429	0.573083287369	1.21428571429	6.78571428571	11.6428571429	20.3571428571	458.857142857	2.86785714286	4.14285714286	2.85714285714	1.35714285714	26.6428571429	90.7857142857	0.498822605965	0.0	0.0	0.0	0.0	0.0	0.0	0.0	2.0	3.35714285714	4.64285714286	158.285714286	0.815905743741
1Z6V_A	298	0.9	2.9	2.9	12.3	109.2	0.78	0.0	1.0	1.7	2.3	88.55	0.40619266055	0.0	0.0	0.0	0.0	0.0	0.0	0.15	1.85	1.65	6.35	108.1	0.417374517375	0.05	3.95	7.0	9.0	276.4	1.7275	0.45	2.55	5.85	6.15	266.2	1.46263736264	0.0	1.0	0.9	3.1	46.65	0.228676470588	0.0	0.0	0.0	0.0	0.0	0.0
1Z9E_A	298	1.0	0.0	0.0	4.0	2.06666666667	0.0147619047619	0.933333333333	2.06666666667	1.93333333333	10.0666666667	103.2	0.473394495413	4.73333333333	4.26666666667	5.93333333333	30.0666666667	272.533333333	1.51407407407	0.0	0.0	0.0	0.0	0.0	0.0	0.133333333333	4.86666666667	10.2666666667	9.73333333333	405.8	2.53625	3.66666666667	3.33333333333	4.33333333333	23.6666666667	234.866666667	1.29047619048	1.0	5.0	6.4	17.6	330.0	1.61764705882	0.666666666667	1.33333333333	0.333333333333	7.66666666667	33.9333333333	0.174914089347
1Z9V_A	298	0.55	2.45	4.45	7.55	163.8	1.17	0.0	2.0	2.65	5.35	151.3	0.694036697248	1.5	3.5	4.75	15.25	227.7	1.265	0.0	0.0	0.0	0.0	0.0	0.0	1.65	6.35	8.2	23.8	338.95	2.1184375	1.1	10.9	15.8	32.2	723.05	3.9728021978	1.35	2.65	4.25	11.75	237.95	1.16642156863	0.0	3.0	6.65	5.35	315.7	1.62731958763
1ZJQ_A	298	1.6	4.1	5.3	17.5	190.75	1.3625	0.0	1.0	3.25	0.75	175.0	0.802752293578	0.0	1.0	1.95	2.05	93.35	0.518611111111	0.0	2.0	3.05	4.95	214.0	0.826254826255	0.1	0.9	0.6	3.4	20.65	0.1290625	0.0	0.0	0.0	0.0	0.0	0.0	0.0	1.0	2.95	1.05	134.8	0.660784313725	0.0	0.0	0.0	0.0	0.0	0.0
1ZKH_A	298	0.0	0.0	0.0	0.0	0.0	0.0	0.0	2.0	3.2	4.8	194.05	0.890137614679	4.0	4.0	4.15	27.85	175.7	0.976111111111	0.0	1.0	0.25	3.75	29.4	0.113513513514	3.0	6.0	8.0	28.0	321.65	2.0103125	5.0	1.0	1.95	22.05	86.7	0.476373626374	2.15	0.85	0.55	11.45	26.3	0.128921568627	0.0	2.0	2.5	5.5	139.7	0.720103092784
1ZL8_A	298	0.0	0.0	0.0	0.0	0.0	0.0	1.1	0.9	0.7	7.3	43.2	0.198165137615	3.6	3.4	4.1	23.9	192.6	1.07	0.0	0.0	0.0	0.0	0.0	0.0	3.2	3.8	6.4	21.6	260.6	1.62875	1.0	0.0	0.0	4.0	0.0	0.0	1.0	0.0	0.0	4.0	3.5	0.0171568627451	0.0	1.0	2.0	2.0	103.7	0.534536082474
1ZL8_B	298	0.0	1.0	3.2	0.8	111.3	0.795	0.9	0.1	0.0	4.0	10.7	0.0490825688073	3.0	2.0	1.2	18.8	67.9	0.377222222222	0.0	0.0	0.0	0.0	0.0	0.0	1.4	3.6	7.1	12.9	273.6	1.71	1.0	1.0	1.0	7.0	49.3	0.270879120879	0.0	1.0	0.9	3.1	34.0	0.166666666667	0.0	3.0	4.2	7.8	206.9	1.06649484536
1ZNM_A	298	0.941176470588	2.05882352941	4.35294117647	7.64705882353	175.823529412	1.25588235294	0.617647058824	3.38235294118	7.29411764706	8.70588235294	399.176470588	1.83108472747	0.0	2.0	3.5	4.5	144.117647059	0.800653594771	0.0	0.0	0.0	0.0	0.0	0.0	0.0	1.0	1.0	3.0	34.3235294118	0.214522058824	0.0	1.0	2.0	2.0	101.235294118	0.556237879767	0.0	0.0	0.0	0.0	0.0	0.0	0.0	2.0	1.73529411765	6.26470588235	71.2647058824	0.367343844754
1ZR9_A	298	1.0	1.0	1.0	7.0	42.85	0.306071428571	0.0	3.0	3.7	8.3	182.85	0.83876146789	0.3	5.7	9.85	14.15	472.35	2.62416666667	0.0	0.0	0.0	0.0	0.0	0.0	0.0	2.0	7.45	0.55	291.2	1.82	0.0	1.0	2.85	1.15	116.5	0.64010989011	0.0	1.0	3.15	0.85	161.2	0.790196078431	0.0	3.0	2.85	9.15	131.65	0.678608247423
1ZRV_A	298	0.0	0.0	0.0	0.0	0.0	0.0	0.0	0.0	0.0	0.0	0.0	0.0	0.0	7.0	18.2	9.8	804.9	4.47166666667	0.0	0.0	0.0	0.0	0.0	0.0	0.0	3.0	7.0	5.0	284.9	1.780625	0.0	1.0	1.3	2.7	65.0	0.357142857143	0.0	1.0	2.0	2.0	97.1	0.475980392157	0.0	1.0	4.7	-0.7	221.0	1.13917525773
1ZRX_A	298	0.0	0.0	0.0	0.0	0.0	0.0	0.0	2.0	4.7	3.3	255.6	1.17247706422	0.0	1.0	2.0	2.0	93.5	0.519444444444	0.0	0.0	0.0	0.0	0.0	0.0	0.0	6.0	11.1	12.9	446.6	2.79125	0.0	2.0	4.1	3.9	197.1	1.08296703297	0.0	0.0	0.0	0.0	0.0	0.0	0.1	2.9	5.5	6.5	257.4	1.32680412371
1ZSG_B	298	0.0	0.0	0.0	0.0	0.0	0.0	0.0	0.0	0.0	0.0	0.0	0.0	0.0	0.0	0.0	0.0	0.0	0.0	0.0	0.0	0.0	0.0	0.0	0.0	0.0	2.0	4.63333333333	3.36666666667	187.133333333	1.16958333333	0.0	1.0	1.1	2.9	57.9333333333	0.318315018315	0.0	0.0	0.0	0.0	0.0	0.0	0.0	1.0	3.06666666667	0.933333333333	152.666666667	0.786941580756
1ZU1_A	298	2.1	2.9	2.9	17.1	90.6	0.647142857143	1.1	2.9	6.55	9.45	364.4	1.67155963303	1.1	5.9	8.7	19.3	395.55	2.1975	0.0	0.0	0.0	0.0	0.0	0.0	1.75	7.25	12.95	23.05	525.55	3.2846875	1.3	5.7	12.75	15.25	592.1	3.2532967033	0.0	2.0	2.95	5.05	145.75	0.714460784314	1.4	3.6	3.7	16.3	194.85	1.0043814433
1ZU2_A	298	1.0	0.0	0.0	4.0	0.6	0.00428571428571	3.35	5.65	4.75	31.25	306.7	1.40688073394	3.2	12.8	23.0	41.0	1006.8	5.59333333333	1.0	1.0	1.0	7.0	61.75	0.238416988417	2.7	0.3	0.0	12.0	15.65	0.0978125	3.0	4.0	3.45	24.55	193.85	1.06510989011	0.65	2.35	4.1	7.9	224.25	1.09926470588	0.95	9.05	27.0	13.0	1331.0	6.86082474227
2A02_A	298	0.0	0.0	0.0	0.0	0.0	0.0	0.0	0.0	0.0	0.0	0.0	0.0	5.1	6.9	6.1	41.9	314.6	1.74777777778	0.0	1.0	1.45	2.55	92.9	0.358687258687	1.5	0.5	0.3	7.7	17.95	0.1121875	1.6	2.4	3.05	12.95	156.05	0.857417582418	0.9	0.1	0.0	4.0	6.2	0.0303921568627	0.0	1.0	1.3	2.7	67.25	0.346649484536
2A05_A	298	2.69565217391	6.86956521739	6.47826086957	31.7826086957	232.130434783	1.65807453416	0.0	1.0	1.04347826087	2.95652173913	66.4782608696	0.304946150778	1.0	6.0	11.8260869565	16.1739130435	513.0	2.85	0.0	0.0	0.0	0.0	0.0	0.0	0.0	0.0	0.0	0.0	0.0	0.0	0.0	1.0	2.95652173913	1.04347826087	140.956521739	0.774486383182	0.0	0.0	0.0	0.0	0.0	0.0	0.0	2.0	6.13043478261	1.86956521739	284.913043478	1.46862393545
2A20_A	298	4.05	4.95	6.75	29.25	254.45	1.8175	1.15	0.85	0.0	8.0	18.85	0.0864678899083	0.0	2.0	4.75	3.25	208.25	1.15694444444	0.0	1.0	0.95	3.05	45.6	0.176061776062	0.85	2.15	3.4	8.6	152.45	0.9528125	0.0	1.0	1.85	2.15	79.75	0.438186813187	0.0	1.0	1.1	2.9	58.4	0.286274509804	0.0	2.0	4.0	4.0	186.7	0.962371134021
2A2V_A	298	1.75	3.95	3.75	19.05	135.5	0.967857142857	0.0	2.0	6.5	1.5	348.25	1.59747706422	0.45	1.55	2.5	5.5	124.55	0.691944444444	0.0	1.0	1.3	2.7	90.25	0.348455598456	0.0	1.0	2.0	2.0	82.3	0.514375	0.0	0.0	0.0	0.0	0.0	0.0	0.0	1.0	1.8	2.2	88.55	0.434068627451	0.0	1.0	2.4	1.6	117.45	0.605412371134
2A4H_A	298	0.0	1.9	3.0	4.6	101.15	0.7225	2.0	3.0	3.15	16.85	193.2	0.88623853211	4.05	4.95	8.85	27.15	445.6	2.47555555556	0.0	1.0	2.4	1.6	158.1	0.610424710425	2.9	5.1	7.35	24.65	331.45	2.0715625	2.45	3.55	5.15	18.85	269.8	1.48241758242	0.0	1.0	4.55	-0.55	223.85	1.09730392157	0.0	7.0	18.55	9.45	904.35	4.66159793814
2A7Y_A	298	0.0	0.0	0.0	0.0	0.0	0.0	0.0	0.0	0.0	0.0	0.0	0.0	0.96	1.04	0.96	7.04	52.08	0.289333333333	0.44	0.56	0.2	3.8	20.88	0.0806177606178	3.52	7.48	8.6	35.4	368.72	2.3045	1.0	1.0	1.28	6.72	52.12	0.286373626374	0.0	1.0	1.84	2.16	98.08	0.480784313725	1.12	4.88	10.32	13.68	513.72	2.64804123711
2AB3_A	298	1.0	1.0	1.0	7.0	49.0	0.35	0.0	2.0	3.0	5.0	168.0	0.770642201835	0.0	1.0	1.0	3.0	31.0	0.172222222222	0.0	0.0	0.0	0.0	0.0	0.0	0.0	2.0	4.0	4.0	180.0	1.125	0.0	1.0	2.0	2.0	111.0	0.60989010989	0.0	1.0	3.0	1.0	172.0	0.843137254902	0.0	3.0	5.0	7.0	212.0	1.09278350515
2AB9_A	298	0.0	1.9	3.45	4.15	125.55	0.896785714286	0.0	1.0	2.25	1.75	126.0	0.577981651376	0.0	0.0	0.0	0.0	0.0	0.0	0.0	0.0	0.0	0.0	0.0	0.0	0.0	0.0	0.0	0.0	0.0	0.0	0.0	5.0	13.1	6.9	586.45	3.22225274725	0.0	0.0	0.0	0.0	0.0	0.0	0.0	0.0	0.0	0.0	0.0	0.0
2ADL_A	298	0.0	0.0	0.0	0.0	0.0	0.0	0.0	2.0	6.0	2.0	313.0	1.43577981651	0.0	4.0	3.0	13.0	117.0	0.65	0.0	2.0	7.0	1.0	427.0	1.64864864865	3.0	4.0	11.0	17.0	468.0	2.925	2.0	1.0	3.0	9.0	126.0	0.692307692308	1.0	3.0	10.0	6.0	469.0	2.29901960784	0.0	0.0	0.0	0.0	0.0	0.0
2AGH_A	298	0.0	0.0	0.0	0.0	0.0	0.0	0.0	0.0	0.0	0.0	0.0	0.0	1.25	4.75	10.25	13.75	464.95	2.58305555556	0.0	0.0	0.0	0.0	0.0	0.0	0.0	0.0	0.0	0.0	0.0	0.0	0.0	1.0	1.0	3.0	45.4	0.249450549451	0.0	1.0	1.0	3.0	58.2	0.285294117647	0.0	0.0	0.0	0.0	0.0	0.0
2AGH_B	298	0.0	0.0	0.0	0.0	0.0	0.0	1.0	0.0	0.0	4.0	3.9	0.0178899082569	5.35	3.65	6.6	29.4	314.85	1.74916666667	0.45	0.55	0.0	4.0	18.85	0.0727799227799	1.25	4.75	5.3	18.7	219.95	1.3746875	3.0	0.0	0.0	12.0	10.9	0.0598901098901	1.55	0.45	0.05	7.95	15.9	0.0779411764706	0.15	4.85	8.4	11.6	396.6	2.04432989691
2AGH_C	298	0.0	0.0	0.0	0.0	0.0	0.0	0.1	0.9	0.6	3.4	37.1	0.170183486239	0.65	2.35	4.0	8.0	190.05	1.05583333333	0.0	0.0	0.0	0.0	0.0	0.0	1.0	0.0	0.0	4.0	0.65	0.0040625	0.3	1.7	1.4	6.6	67.05	0.368406593407	0.0	2.0	3.45	4.55	178.75	0.876225490196	0.0	0.0	0.0	0.0	0.0	0.0
2AGM_A	298	0.0	0.0	0.0	0.0	0.0	0.0	2.5	5.5	7.55	24.45	441.15	2.02362385321	3.9	14.1	21.4	50.6	984.5	5.46944444444	0.0	0.0	0.0	0.0	0.0	0.0	0.55	7.45	14.3	17.7	560.7	3.504375	0.85	3.15	5.35	10.65	248.35	1.36456043956	0.0	0.0	0.0	0.0	0.0	0.0	0.0	1.0	1.85	2.15	98.9	0.509793814433
2AHQ_A	298	0.0	0.0	0.0	0.0	0.0	0.0	0.1	2.9	7.15	4.85	391.0	1.79357798165	1.35	4.65	6.7	17.3	294.05	1.63361111111	0.0	0.0	0.0	0.0	0.0	0.0	1.05	2.95	4.15	11.85	176.3	1.101875	2.05	1.95	1.8	14.2	76.85	0.422252747253	0.0	2.0	3.0	5.0	145.65	0.713970588235	0.0	0.0	0.0	0.0	0.0	0.0
2AIZ_P	298	0.0	1.0	4.7	-0.7	163.25	1.16607142857	1.0	2.0	2.45	9.55	131.7	0.604128440367	5.25	3.75	5.0	31.0	255.2	1.41777777778	0.0	0.0	0.0	0.0	0.0	0.0	4.9	5.1	5.05	34.95	208.3	1.301875	1.0	2.0	2.1	9.9	93.7	0.514835164835	0.0	0.0	0.0	0.0	0.0	0.0	1.0	1.0	2.5	5.5	122.55	0.631701030928
2AJE_A	298	0.533333333333	0.466666666667	0.2	3.8	9.66666666667	0.0690476190476	0.0	2.0	4.8	3.2	261.133333333	1.19785932722	1.4	7.6	13.1333333333	22.8666666667	615.266666667	3.41814814815	2.0	1.0	2.13333333333	9.86666666667	152.933333333	0.590476190476	5.06666666667	4.93333333333	9.13333333333	30.8666666667	393.066666667	2.45666666667	0.0	2.0	3.66666666667	4.33333333333	163.8	0.9	0.0	1.0	1.73333333333	2.26666666667	87.3333333333	0.428104575163	0.0	3.0	3.86666666667	8.13333333333	188.266666667	0.970446735395
2AJW_A	298	0.75	3.05	2.55	12.65	94.85	0.6775	0.0	0.0	0.0	0.0	0.0	0.0	0.0	2.0	5.55	2.45	242.85	1.34916666667	0.0	0.0	0.0	0.0	0.0	0.0	0.0	1.0	2.85	1.15	105.8	0.66125	0.0	0.0	0.0	0.0	0.0	0.0	0.0	0.0	0.0	0.0	0.0	0.0	0.0	2.0	2.75	5.25	138.4	0.713402061856
2AKK_A	298	0.0	1.0	1.55	2.45	55.0	0.392857142857	0.3	0.7	0.05	3.95	17.55	0.080504587156	3.25	6.75	7.5	32.5	345.0	1.91666666667	0.0	0.0	0.0	0.0	0.0	0.0	2.0	2.0	4.0	12.0	165.85	1.0365625	3.0	3.0	3.9	20.1	190.15	1.04478021978	0.0	2.0	6.1	1.9	305.35	1.49681372549	0.0	0.0	0.0	0.0	0.0	0.0
2AL3_A	298	0.8	0.2	0.0	4.0	8.0	0.0571428571429	0.0	3.0	3.95	8.05	208.4	0.955963302752	4.05	5.95	5.15	34.85	252.7	1.40388888889	0.4	0.6	0.0	4.0	18.75	0.0723938223938	2.45	6.55	6.7	29.3	295.15	1.8446875	0.0	0.0	0.0	0.0	0.0	0.0	1.0	0.0	0.0	4.0	10.15	0.0497549019608	0.0	1.0	1.0	3.0	52.95	0.27293814433
2AQA_A	298	0.0	0.0	0.0	0.0	0.0	0.0	0.0	2.0	6.35	1.65	346.15	1.5878440367	0.0	5.0	12.6	7.4	586.95	3.26083333333	0.0	0.0	0.0	0.0	0.0	0.0	0.0	3.0	8.3	3.7	332.2	2.07625	0.0	2.0	5.15	2.85	228.9	1.25769230769	0.0	1.0	2.25	1.75	117.45	0.575735294118	0.0	2.0	8.05	-0.05	385.7	1.9881443299
2AVG_A	298	1.0	1.0	1.86206896552	6.13793103448	62.0344827586	0.443103448276	2.44827586207	4.55172413793	4.37931034483	23.6206896552	255.689655172	1.17288832648	5.0	4.0	6.13793103448	29.8620689655	260.310344828	1.44616858238	0.758620689655	1.24137931034	2.34482758621	5.65517241379	167.0	0.644787644788	4.03448275862	6.96551724138	6.72413793103	37.275862069	314.586206897	1.9661637931	1.34482758621	1.65517241379	0.689655172414	11.3103448276	43.1724137931	0.237211064797	0.0	2.0	6.20689655172	1.79310344828	315.275862069	1.5454699121	0.0	4.0	5.79310344828	10.2068965517	286.103448276	1.47476004266
2AX5_A	298	0.0	0.0	0.0	0.0	0.0	0.0	2.1	1.9	1.25	14.75	82.75	0.379587155963	2.55	4.45	7.45	20.55	369.9	2.055	0.05	0.95	0.75	3.25	51.95	0.200579150579	3.9	4.1	3.5	28.5	142.45	0.8903125	3.95	10.05	11.85	44.15	584.7	3.21263736264	0.55	2.45	4.65	7.35	245.45	1.20318627451	0.0	3.0	5.45	6.55	253.5	1.30670103093
2AYJ_A	298	2.0	2.0	3.35	12.65	124.4	0.888571428571	0.0	1.0	2.0	2.0	115.15	0.528211009174	0.0	7.0	13.7	14.3	622.75	3.45972222222	0.0	0.0	0.0	0.0	0.0	0.0	0.15	2.85	4.95	7.05	198.7	1.241875	0.0	2.0	1.7	6.3	79.5	0.436813186813	0.0	1.0	3.95	0.05	201.45	0.9875	0.0	1.0	2.2	1.8	116.9	0.602577319588
2AYM_A	298	0.0	0.0	0.0	0.0	0.0	0.0	2.9	5.1	6.15	25.85	286.45	1.31399082569	5.15	2.85	4.25	27.75	184.15	1.02305555556	0.0	0.0	0.0	0.0	0.0	0.0	1.95	1.05	1.0	11.0	38.05	0.2378125	1.0	3.0	1.9	14.1	81.0	0.445054945055	1.0	3.0	6.55	9.45	334.2	1.63823529412	0.0	2.0	2.0	6.0	99.45	0.512628865979
2BAF_A	298	0.05	1.85	3.0	4.6	101.85	0.7275	0.0	12.0	37.75	10.25	2096.25	9.61582568807	0.0	6.0	19.45	4.55	876.55	4.86972222222	0.0	1.0	3.05	0.95	203.0	0.783783783784	0.0	9.0	21.75	14.25	857.8	5.36125	0.0	3.0	7.4	4.6	334.55	1.83818681319	0.0	1.0	4.65	-0.65	235.05	1.15220588235	0.0	8.0	25.5	6.5	1236.6	6.37422680412
2BAI_A	298	0.6	2.4	1.9	10.1	75.35	0.538214285714	0.0	2.0	6.25	1.75	326.15	1.49610091743	0.0	1.0	1.5	2.5	68.4	0.38	0.0	0.0	0.0	0.0	0.0	0.0	0.0	0.0	0.0	0.0	0.0	0.0	0.0	1.0	1.85	2.15	84.15	0.462362637363	0.1	2.9	7.85	4.15	407.05	1.99534313725	0.0	1.0	1.95	2.05	87.4	0.450515463918
2BGO_A	298.0	0.0	0.0	0.0	0.0	0.0	0.0	2.0	0.0	0.0	8.0	3.4	0.0155963302752	6.0	4.0	5.0	35.0	222.4	1.23555555556	2.0	2.0	2.8	13.2	206.2	0.796138996139	5.0	9.0	13.6	42.4	539.4	3.37125	1.0	2.0	2.0	10.0	93.2	0.512087912088	2.0	0.0	0.0	8.0	3.6	0.0176470588235	0.0	2.0	2.2	5.8	113.6	0.585567010309
2BID_A	298	1.0	2.0	4.73333333333	7.26666666667	167.466666667	1.19619047619	2.26666666667	2.73333333333	2.13333333333	17.8666666667	128.4	0.588990825688	11.3333333333	16.6666666667	24.8	87.2	1167.86666667	6.48814814815	0.0	1.0	2.86666666667	1.13333333333	192.933333333	0.744916344916	5.8	4.2	7.86666666667	32.1333333333	317.733333333	1.98583333333	1.2	5.8	6.73333333333	21.2666666667	324.066666667	1.78058608059	0.2	4.8	10.4	9.6	530.466666667	2.60032679739	0.0	5.0	11.8	8.2	566.266666667	2.91890034364
2BL5_A	298.0	1.0	0.0	0.0	4.0	0.823529411765	0.00588235294118	1.05882352941	0.941176470588	0.823529411765	7.17647058824	33.7058823529	0.154614139234	3.58823529412	14.4117647059	24.8823529412	47.1176470588	1128.29411765	6.26830065359	0.0	1.0	0.411764705882	3.58823529412	36.9411764706	0.142630024983	5.58823529412	3.41176470588	3.11764705882	32.8823529412	133.588235294	0.834926470588	2.82352941176	1.17647058824	2.17647058824	13.8235294118	109.058823529	0.599224305107	0.0	4.0	6.0	10.0	290.411764706	1.42358708189	2.0	0.0	0.0	8.0	5.05882352941	0.0260764099454
2BRU_A	298.0	2.0	0.0	0.0	8.0	2.0	0.0142857142857	8.4	5.6	6.9	49.1	398.5	1.82798165138	17.3	12.7	11.6	108.4	567.5	3.15277777778	1.2	1.8	1.9	10.1	133.8	0.516602316602	28.2	6.8	6.8	133.2	325.5	2.034375	17.9	8.1	9.4	94.6	460.0	2.52747252747	6.5	3.5	4.1	35.9	240.9	1.18088235294	0.2	1.8	3.4	4.6	182.1	0.938659793814
2BRU_C	298.0	0.0	0.0	0.0	0.0	0.0	0.0	3.6	2.4	4.6	19.4	267.8	1.22844036697	6.7	6.3	4.9	47.1	217.7	1.20944444444	0.1	0.9	0.7	3.3	46.7	0.180308880309	13.2	3.8	5.2	62.8	218.3	1.364375	9.2	1.8	1.2	42.8	76.9	0.422527472527	3.4	2.6	2.5	21.5	145.5	0.713235294118	1.1	2.9	4.3	11.7	213.3	1.09948453608
2BYE_A	298.0	0.0	2.0	4.55	3.45	158.25	1.13035714286	0.0	6.0	10.75	13.25	561.5	2.57568807339	3.3	3.7	4.7	23.3	240.9	1.33833333333	0.0	1.0	1.8	2.2	125.85	0.485907335907	1.7	4.3	4.65	19.35	206.5	1.290625	3.85	4.15	4.2	27.8	219.1	1.20384615385	0.4	2.6	2.2	9.8	118.7	0.581862745098	0.0	2.0	3.55	4.45	166.15	0.856443298969
2BZB_A	298.0	0.0	0.0	0.0	0.0	0.0	0.0	1.0	1.0	0.59375	7.40625	29.40625	0.134891055046	3.28125	5.71875	7.71875	28.28125	354.6875	1.97048611111	0.0	0.0	0.0	0.0	0.0	0.0	1.0	3.0	4.875	11.125	184.40625	1.1525390625	2.0625	0.9375	0.03125	11.96875	16.40625	0.0901442307692	0.78125	2.21875	6.1875	5.8125	325.15625	1.59390318627	0.0	9.0	26.21875	9.78125	1277.4375	6.58472938144
2CKA_A	298.0	0.0	0.0	0.0	0.0	0.0	0.0	0.1	1.9	1.6	6.4	72.25	0.331422018349	0.75	6.25	11.25	16.75	493.85	2.74361111111	0.0	1.0	1.0	3.0	71.05	0.274324324324	1.15	3.85	6.9	13.1	270.75	1.6921875	0.95	1.05	0.95	7.05	48.8	0.268131868132	0.0	2.0	4.25	3.75	210.25	1.0306372549	0.0	1.0	2.0	2.0	92.4	0.476288659794
2CNJ_D	298.0	4.8	3.2	1.7	30.3	77.9	0.556428571429	3.6	2.4	2.0	22.0	144.85	0.664449541284	5.05	6.95	7.1	40.9	335.3	1.86277777778	1.0	0.0	0.0	4.0	2.4	0.00926640926641	4.0	5.0	4.0	32.0	167.3	1.045625	2.0	2.0	3.1	12.9	157.6	0.865934065934	1.0	1.0	1.9	6.1	98.65	0.483578431373	0.0	3.0	5.65	6.35	270.2	1.39278350515
2COU_A	298	1.0	1.0	0.8	7.2	26.15	0.186785714286	3.0	4.0	6.8	21.2	383.7	1.76009174312	2.15	4.85	4.2	23.8	196.2	1.09	1.0	1.0	1.35	6.65	93.5	0.361003861004	2.0	4.0	4.5	19.5	180.45	1.1278125	1.15	1.85	0.9	11.1	45.4	0.249450549451	1.0	4.0	8.85	11.15	415.5	2.03676470588	0.6	1.4	2.0	6.0	116.65	0.601288659794
2COZ_A	298	0.0	1.0	0.95	3.05	25.7	0.183571428571	0.25	7.75	7.05	24.95	431.75	1.98050458716	3.95	1.05	3.25	16.75	159.25	0.884722222222	0.0	1.0	1.0	3.0	59.9	0.231274131274	2.0	5.0	13.8	14.2	546.8	3.4175	2.4	5.6	7.0	25.0	330.9	1.81813186813	0.0	0.0	0.0	0.0	0.0	0.0	0.7	3.3	8.3	7.7	417.65	2.15283505155
2CPY_A	298	1.0	0.0	0.0	4.0	0.1	0.000714285714286	1.0	3.0	4.45	11.55	236.75	1.08600917431	2.45	5.55	5.4	26.6	260.6	1.44777777778	0.0	0.0	0.0	0.0	0.0	0.0	3.95	7.05	10.6	33.4	437.65	2.7353125	1.4	3.6	1.45	18.55	88.05	0.483791208791	1.0	1.0	2.45	5.55	134.4	0.658823529412	0.5	3.5	4.6	11.4	239.7	1.23556701031
2CQP_A	298	0.0	1.0	2.0	2.0	76.55	0.546785714286	2.0	2.0	3.8	12.2	195.1	0.89495412844	1.15	3.85	4.4	15.6	221.75	1.23194444444	0.0	0.0	0.0	0.0	0.0	0.0	3.6	4.4	3.65	28.35	160.1	1.000625	2.0	5.0	6.9	21.1	333.2	1.83076923077	0.7	2.3	3.85	8.15	212.2	1.04019607843	0.0	0.0	0.0	0.0	0.0	0.0
2CSF_A	298	0.0	2.0	2.55	5.45	83.45	0.596071428571	1.6	0.4	0.0	8.0	15.15	0.069495412844	3.1	4.9	1.6	30.4	134.95	0.749722222222	0.0	3.0	4.0	8.0	247.55	0.955791505792	0.05	3.95	6.4	9.6	221.05	1.3815625	4.0	3.0	5.4	22.6	253.1	1.39065934066	0.4	0.6	0.0	4.0	14.8	0.0725490196078	0.0	1.0	2.95	1.05	126.35	0.651288659794
2CSK_A	298	1.0	1.0	1.85	6.15	63.1	0.450714285714	4.0	6.0	10.9	29.1	628.1	2.88119266055	5.0	7.0	11.15	36.85	483.9	2.68833333333	0.0	1.0	1.0	3.0	61.65	0.238030888031	1.6	5.4	11.15	16.85	444.75	2.7796875	4.7	4.3	4.1	31.9	203.55	1.11840659341	1.3	0.7	0.05	7.95	20.8	0.101960784314	0.35	1.65	1.2	6.8	59.45	0.306443298969
2CUG_A	298	0.0	0.0	0.0	0.0	0.0	0.0	0.0	2.0	1.95	6.05	99.6	0.456880733945	2.0	4.0	8.05	15.95	373.9	2.07722222222	0.0	1.0	1.5	2.5	95.35	0.368146718147	0.0	2.0	1.35	6.65	50.9	0.318125	2.0	3.0	5.9	14.1	249.3	1.36978021978	0.0	0.0	0.0	0.0	0.0	0.0	0.0	2.0	4.0	4.0	215.9	1.11288659794
2CXJ_A	298	0.0	0.0	0.0	0.0	0.0	0.0	4.0	1.0	1.0	19.0	67.5	0.309633027523	6.9	6.1	10.15	41.85	465.75	2.5875	0.0	1.0	1.25	2.75	91.85	0.354633204633	2.0	3.0	4.85	15.15	192.55	1.2034375	0.55	3.45	2.3	13.7	129.65	0.712362637363	0.1	1.9	2.7	5.3	142.25	0.697303921569	0.0	1.0	1.0	3.0	44.0	0.226804123711
2D35_A	298	0.0	0.0	0.0	0.0	0.0	0.0	1.0	3.0	6.1	9.9	340.5	1.5619266055	0.0	3.0	7.6	4.4	343.7	1.90944444444	0.0	2.0	5.1	2.9	325.6	1.25714285714	0.3	4.7	6.1	13.9	243.3	1.520625	0.2	1.8	1.3	6.7	62.3	0.342307692308	0.0	3.0	6.3	5.7	330.1	1.6181372549	0.0	1.0	3.2	0.8	155.9	0.803608247423
2DJY_B	298	0.0	0.0	0.0	0.0	0.0	0.0	0.0	0.0	0.0	0.0	0.0	0.0	0.0	2.0	5.4	2.6	240.9	1.33833333333	0.0	0.0	0.0	0.0	0.0	0.0	0.0	0.0	0.0	0.0	0.0	0.0	0.0	0.0	0.0	0.0	0.0	0.0	0.0	1.0	1.0	3.0	57.7666666667	0.283169934641	0.0	0.0	0.0	0.0	0.0	0.0
2DL8_A	298	0.0	0.0	0.0	0.0	0.0	0.0	1.0	1.0	1.95	6.05	96.15	0.441055045872	3.0	2.0	2.0	18.0	87.85	0.488055555556	0.8	1.2	1.0	7.0	91.4	0.352895752896	0.0	3.0	4.8	7.2	188.05	1.1753125	2.0	3.0	4.2	15.8	207.25	1.13873626374	0.0	0.0	0.0	0.0	0.0	0.0	0.05	1.95	1.8	6.2	95.85	0.494072164948
2DO8_A	298	2.2	0.8	0.3	11.7	23.05	0.164642857143	1.5	7.5	10.5	25.5	582.55	2.67224770642	2.8	14.2	18.8	49.2	841.15	4.67305555556	0.2	2.8	3.8	8.2	236.15	0.911776061776	3.7	6.3	4.95	35.05	211.15	1.3196875	4.4	9.6	11.5	44.5	564.1	3.09945054945	0.0	6.0	14.9	9.1	753.05	3.69142156863	1.05	3.95	7.75	12.25	383.3	1.97577319588
2DRN_C	298	0.0	0.0	0.0	0.0	0.0	0.0	0.0	0.0	0.0	0.0	0.0	0.0	0.0	1.0	2.0	2.0	96.8461538462	0.538034188034	0.0	0.0	0.0	0.0	0.0	0.0	2.07692307692	0.923076923077	0.384615384615	11.6153846154	30.7692307692	0.192307692308	0.0769230769231	2.92307692308	2.69230769231	9.30769230769	120.769230769	0.663567202029	0.0	0.0	0.0	0.0	0.0	0.0	0.0	0.0	0.0	0.0	0.0	0.0
2DW3_A	298	0.0	0.0	0.0	0.0	0.0	0.0	0.0	6.0	15.5714285714	8.42857142857	833.428571429	3.82306684142	0.0	8.0	19.5714285714	12.4285714286	883.857142857	4.91031746032	0.0	2.0	5.42857142857	2.57142857143	347.857142857	1.34307777165	0.0	4.0	7.42857142857	8.57142857143	285.714285714	1.78571428571	0.0	4.0	9.71428571429	6.28571428571	445.714285714	2.44897959184	0.0	3.0	7.57142857143	4.42857142857	374.0	1.83333333333	0.0	7.0	24.1428571429	3.85714285714	1183.57142857	6.10088365243
2E0G_A	298	1.0	1.0	2.12	5.88	82.96	0.592571428571	0.8	3.2	6.08	9.92	349.4	1.60275229358	5.88	8.12	10.84	45.16	501.72	2.78733333333	0.0	3.0	3.0	9.0	212.36	0.819922779923	1.24	5.76	14.68	13.32	607.8	3.79875	2.0	0.0	0.0	8.0	3.92	0.0215384615385	0.0	1.0	2.32	1.68	123.52	0.605490196078	0.0	0.0	0.0	0.0	0.0	0.0
2E2F_A	298	3.68	2.08	1.68	21.36	72.2	0.515714285714	0.0	0.0	0.0	0.0	0.0	0.0	0.0	0.0	0.0	0.0	0.0	0.0	0.0	0.0	0.0	0.0	0.0	0.0	0.04	2.96	3.8	8.2	159.32	0.99575	1.0	1.0	2.0	6.0	105.24	0.578241758242	1.0	0.0	0.0	4.0	0.6	0.00294117647059	0.0	2.0	3.68	4.32	174.12	0.897525773196
2E2S_A	298	2.05	3.65	4.0	18.8	147.05	1.05035714286	0.0	1.0	2.2	1.8	119.5	0.548165137615	0.15	4.85	9.05	10.95	410.0	2.27777777778	0.0	1.0	2.85	1.15	186.45	0.719884169884	0.0	0.0	0.0	0.0	0.0	0.0	0.0	1.0	3.0	1.0	139.75	0.767857142857	0.0	0.0	0.0	0.0	0.0	0.0	0.0	1.0	2.1	1.9	104.25	0.537371134021
2E5E_A	298	0.666666666667	1.2	1.06666666667	6.4	37.8666666667	0.270476190476	0.2	1.8	2.13333333333	5.86666666667	110.6	0.507339449541	1.26666666667	6.73333333333	7.2	24.8	351.4	1.95222222222	1.46666666667	1.53333333333	2.0	10.0	160.333333333	0.619047619048	2.26666666667	4.73333333333	6.86666666667	21.1333333333	291.266666667	1.82041666667	0.0	5.0	7.06666666667	12.9333333333	332.266666667	1.82564102564	0.0	2.0	4.26666666667	3.73333333333	230.8	1.13137254902	0.0	0.0	0.0	0.0	0.0	0.0
2E61_A	298	2.05	3.95	5.45	18.55	210.35	1.5025	0.0	2.0	5.75	2.25	298.4	1.36880733945	0.5	3.5	7.55	8.45	344.7	1.915	1.0	3.0	7.25	8.75	463.9	1.79111969112	0.15	3.85	7.0	9.0	267.25	1.6703125	0.0	3.0	5.2	6.8	222.45	1.22225274725	0.0	0.0	0.0	0.0	0.0	0.0	0.0	0.0	0.0	0.0	0.0	0.0
2E6N_A	298	1.0	0.0	0.0	4.0	0.0	0.0	1.0	5.0	8.05	15.95	445.55	2.04380733945	1.95	4.05	1.3	22.7	91.8	0.51	1.0	0.0	0.0	4.0	13.6	0.0525096525097	2.0	5.0	10.5	17.5	419.55	2.6221875	3.0	1.0	0.0	16.0	23.55	0.129395604396	2.0	0.0	0.0	8.0	3.55	0.0174019607843	0.0	2.0	4.0	4.0	191.45	0.986855670103
2E73_A	298	3.3	2.7	2.35	21.65	101.15	0.7225	0.0	9.0	17.3	18.7	916.35	4.20344036697	0.2	1.8	4.55	3.45	216.5	1.20277777778	0.0	1.0	2.3	1.7	148.1	0.571814671815	1.65	2.35	1.85	14.15	85.35	0.5334375	0.85	1.15	3.6	4.4	167.1	0.918131868132	0.0	0.0	0.0	0.0	0.0	0.0	0.35	4.65	6.6	13.4	332.9	1.71597938144
2EBI_A	298	1.0	0.0	0.0	4.0	0.75	0.00535714285714	0.15	3.85	4.6	11.4	253.2	1.16146788991	1.95	3.05	4.2	15.8	185.6	1.03111111111	0.55	2.45	1.3	10.7	91.25	0.352316602317	0.0	1.0	1.65	2.35	60.85	0.3803125	1.0	1.0	1.0	7.0	46.65	0.256318681319	1.0	4.0	7.5	12.5	385.1	1.88774509804	0.0	3.0	8.05	3.95	398.4	2.05360824742
2EBV_A	298	1.85	4.15	7.15	16.85	279.65	1.9975	0.0	2.0	6.55	1.45	354.9	1.62798165138	0.0	1.0	3.35	0.65	148.85	0.826944444444	0.05	0.95	0.0	4.0	24.4	0.0942084942085	0.0	4.0	8.65	7.35	353.25	2.2078125	0.0	1.0	3.4	0.6	155.8	0.856043956044	0.0	1.0	2.95	1.05	136.5	0.669117647059	0.0	0.0	0.0	0.0	0.0	0.0
2EC1_A	298	0.2	2.8	2.05	9.95	79.4	0.567142857143	0.0	3.0	4.4	7.6	212.75	0.975917431193	5.75	8.25	8.75	47.25	442.7	2.45944444444	0.0	0.0	0.0	0.0	0.0	0.0	3.1	4.9	7.0	25.0	292.55	1.8284375	0.95	6.05	5.7	22.3	293.1	1.61043956044	1.45	1.55	2.3	9.7	141.8	0.695098039216	0.05	1.95	1.65	6.35	64.6	0.332989690722
2EC4_A	298	2.0	2.0	3.6	12.4	123.45	0.881785714286	7.25	5.75	3.3	48.7	236.85	1.08646788991	11.4	4.6	4.95	59.05	281.45	1.56361111111	1.8	0.2	0.05	7.95	15.5	0.0598455598456	0.45	9.55	15.55	24.45	602.65	3.7665625	5.25	4.75	7.35	32.65	376.25	2.06730769231	1.0	6.0	7.65	20.35	374.3	1.83480392157	1.65	2.35	2.2	13.8	126.65	0.652835051546
2EE1_A	298	0.0	0.0	0.0	0.0	0.0	0.0	0.0	1.0	1.0	3.0	58.35	0.267660550459	0.0	4.0	4.3	11.7	199.6	1.10888888889	0.65	3.35	6.3	9.7	412.1	1.59111969112	0.0	3.0	4.0	8.0	131.1	0.819375	2.4	1.6	0.15	15.85	37.3	0.204945054945	0.0	2.0	2.25	5.75	102.45	0.502205882353	0.0	5.0	9.35	10.65	481.5	2.48195876289
2EH0_A	298	1.0	2.0	3.25	8.75	113.9	0.813571428571	2.9	0.1	0.0	12.0	8.3	0.0380733944954	3.65	4.35	8.0	24.0	394.7	2.19277777778	0.0	0.0	0.0	0.0	0.0	0.0	4.35	4.65	4.35	31.65	198.4	1.24	3.75	4.25	4.1	27.9	185.55	1.01950549451	1.0	1.0	0.85	7.15	40.0	0.196078431373	2.2	2.8	3.35	16.65	172.8	0.890721649485
2EJY_A	298	1.7	0.25	0.0	7.8	9.9	0.0707142857143	0.9	0.1	0.0	4.0	10.65	0.0488532110092	3.45	4.55	5.45	26.55	280.25	1.55694444444	0.0	0.0	0.0	0.0	0.0	0.0	3.9	3.1	7.65	20.35	320.2	2.00125	5.0	3.0	2.5	29.5	128.7	0.707142857143	1.95	2.05	3.1	12.9	181.65	0.890441176471	0.0	4.0	10.3	5.7	505.35	2.60489690722
2EQP_A	298	0.0	6.0	8.8	15.2	306.05	2.18607142857	0.45	0.55	0.1	3.9	18.1	0.0830275229358	0.0	2.0	4.8	3.2	205.8	1.14333333333	0.0	1.0	1.95	2.05	119.25	0.460424710425	0.0	0.0	0.0	0.0	0.0	0.0	0.0	0.0	0.0	0.0	0.0	0.0	0.0	1.0	0.85	3.15	33.35	0.163480392157	0.0	1.0	3.95	0.05	178.7	0.921134020619
2EQX_A	298	1.0	2.0	2.8	9.2	96.15	0.686785714286	1.0	2.0	3.3	8.7	194.6	0.892660550459	6.4	4.6	4.5	39.5	220.15	1.22305555556	1.0	1.0	1.05	6.95	87.85	0.339189189189	1.0	4.0	6.0	14.0	224.25	1.4015625	4.0	1.0	1.85	18.15	84.35	0.463461538462	1.0	0.0	0.0	4.0	0.5	0.00245098039216	0.0	6.0	14.75	9.25	672.5	3.46649484536
2ERS_A	298	0.0	0.0	0.0	0.0	0.0	0.0	0.0	1.0	1.0	3.0	65.0	0.298165137615	1.0	3.0	3.0	13.0	160.0	0.888888888889	1.0	1.0	3.0	5.0	234.0	0.903474903475	0.0	4.0	3.0	13.0	146.0	0.9125	0.0	4.0	10.0	6.0	420.0	2.30769230769	0.0	1.0	3.0	1.0	161.0	0.789215686275	0.0	2.0	4.0	4.0	176.0	0.907216494845
2EVN_A	298	2.0	0.0	0.0	8.0	3.5	0.025	2.15	3.85	6.8	17.2	376.8	1.72844036697	4.05	1.95	2.5	21.5	131.3	0.729444444444	0.0	2.0	2.6	5.4	145.7	0.562548262548	1.35	5.65	6.1	21.9	217.15	1.3571875	2.4	4.6	6.5	21.5	328.85	1.80686813187	0.95	2.05	5.95	6.05	305.8	1.49901960784	0.0	6.0	11.25	12.75	536.1	2.76340206186
2EWL_A	298	1.73333333333	4.26666666667	6.06666666667	17.9333333333	202.533333333	1.44666666667	0.0	2.0	2.8	5.2	138.733333333	0.636391437309	0.333333333333	6.66666666667	11.0	17.0	488.666666667	2.71481481481	0.0	1.0	3.0	1.0	170.6	0.658687258687	0.0	3.0	3.6	8.4	154.666666667	0.966666666667	0.133333333333	1.86666666667	1.33333333333	6.66666666667	52.0	0.285714285714	0.0	1.0	2.53333333333	1.46666666667	131.133333333	0.642810457516	0.0	2.0	4.4	3.6	206.133333333	1.06254295533
2EXD_A	298	0.0	0.0	0.0	0.0	0.0	0.0	0.0	1.0	2.55	1.45	140.5	0.644495412844	2.15	4.85	9.05	18.95	422.45	2.34694444444	1.0	0.0	0.0	4.0	8.45	0.0326254826255	6.4	3.6	4.5	35.5	191.15	1.1946875	0.0	4.0	6.5	9.5	296.0	1.62637362637	0.0	1.0	1.55	2.45	78.4	0.38431372549	0.0	1.0	1.3	2.7	66.1	0.340721649485
2F3V_A	298	0.0	0.0	0.0	0.0	0.0	0.0	0.583333333333	2.41666666667	3.08333333333	8.91666666667	170.5	0.782110091743	1.0	8.0	14.5	21.5	668.666666667	3.71481481481	0.25	0.75	0.5	3.5	37.1666666667	0.143500643501	1.33333333333	4.66666666667	9.0	15.0	371.5	2.321875	0.416666666667	3.58333333333	4.66666666667	11.3333333333	217.166666667	1.19322344322	0.0833333333333	3.91666666667	6.58333333333	9.41666666667	336.916666667	1.65155228758	0.0	2.0	5.91666666667	2.08333333333	277.25	1.42912371134
2F40_A	298	0.0	0.0	0.0	0.0	0.0	0.0	0.5	2.5	3.2	8.8	185.3	0.85	0.0	6.0	12.2	11.8	532.7	2.95944444444	0.0	1.0	0.7	3.3	46.9	0.181081081081	0.8	6.2	10.4	17.6	410.3	2.564375	1.8	6.2	12.1	19.9	574.2	3.15494505495	0.0	0.0	0.0	0.0	0.0	0.0	0.0	0.0	0.0	0.0	0.0	0.0
2F77_X	298	0.0	2.0	3.94444444444	4.05555555556	140.166666667	1.00119047619	1.94444444444	6.05555555556	8.38888888889	23.6111111111	482.666666667	2.21406727829	0.388888888889	6.61111111111	8.94444444444	19.0555555556	422.888888889	2.34938271605	0.611111111111	2.38888888889	3.22222222222	8.77777777778	231.555555556	0.894036894037	2.5	6.5	10.1666666667	25.8333333333	419.833333333	2.62395833333	0.611111111111	3.38888888889	1.94444444444	14.0555555556	115.888888889	0.636752136752	0.0	2.0	6.66666666667	1.33333333333	334.555555556	1.63997821351	0.0	1.0	2.27777777778	1.72222222222	114.444444444	0.589919816724
2FCE_A	298	0.0	0.0	0.0	0.0	0.0	0.0	1.15	2.85	3.5	12.5	185.9	0.852752293578	1.5	5.5	7.05	20.95	337.4	1.87444444444	0.0	0.0	0.0	0.0	0.0	0.0	0.4	7.6	9.45	22.55	384.25	2.4015625	1.05	0.95	0.0	8.0	26.1	0.143406593407	0.0	1.0	0.95	3.05	44.85	0.219852941176	0.0	0.0	0.0	0.0	0.0	0.0
2FCG_F	298	0.0	0.0	0.0	0.0	0.0	0.0	0.0	2.0	4.75	3.25	243.35	1.11628440367	0.0	2.0	4.15	3.85	190.9	1.06055555556	0.0	0.0	0.0	0.0	0.0	0.0	0.0	2.0	3.35	4.65	134.0	0.8375	0.0	3.0	8.6	3.4	399.25	2.19368131868	0.0	0.0	0.0	0.0	0.0	0.0	0.0	0.0	0.0	0.0	0.0	0.0
2FEB_A	298	3.9	1.8	2.1	20.7	79.75	0.569642857143	0.0	0.0	0.0	0.0	0.0	0.0	0.65	3.35	5.1	10.9	229.3	1.27388888889	0.95	3.05	4.95	11.05	324.45	1.2527027027	0.4	3.6	9.45	6.55	376.05	2.3503125	0.85	3.15	4.8	11.2	212.3	1.16648351648	0.0	3.0	6.05	5.95	305.05	1.49534313725	0.85	2.15	3.45	8.55	178.35	0.919329896907
2FEJ_A	298	5.02777777778	4.97222222222	5.5	34.5	218.388888889	1.55992063492	3.41666666667	1.58333333333	2.08333333333	17.9166666667	139.444444444	0.639653414883	4.27777777778	9.72222222222	13.5277777778	42.4722222222	669.0	3.71666666667	0.0	1.0	1.80555555556	2.19444444444	104.944444444	0.405190905191	7.41666666667	7.58333333333	9.66666666667	50.3333333333	399.333333333	2.49583333333	4.77777777778	1.22222222222	0.444444444444	23.5555555556	45.3333333333	0.249084249084	2.13888888889	3.86111111111	5.55555555556	18.4444444444	292.638888889	1.4345043573	0.777777777778	8.22222222222	16.1111111111	19.8888888889	788.25	4.0631443299
2FH0_A	298	0.0	0.0	0.0	0.0	0.0	0.0	0.0	2.0	4.8	3.2	244.65	1.12224770642	2.25	4.75	5.8	22.2	290.45	1.61361111111	0.0	0.0	0.0	0.0	0.0	0.0	1.5	4.5	9.2	14.8	360.0	2.25	2.3	5.7	7.15	24.85	336.25	1.84752747253	0.0	0.0	0.0	0.0	0.0	0.0	0.0	1.0	1.45	2.55	74.85	0.385824742268
2FJ3_A	298	1.86666666667	0.0	0.0	7.46666666667	0.6	0.00428571428571	0.0666666666667	2.93333333333	3.26666666667	8.73333333333	170.333333333	0.781345565749	0.0	3.0	5.53333333333	6.46666666667	254.666666667	1.41481481481	0.0	0.0	0.0	0.0	0.0	0.0	6.86666666667	1.13333333333	2.0	30.0	91.2666666667	0.570416666667	1.13333333333	3.86666666667	2.6	17.4	126.266666667	0.693772893773	2.0	3.0	2.46666666667	17.5333333333	123.266666667	0.604248366013	0.0	3.0	4.46666666667	7.53333333333	213.0	1.09793814433
2FKI_A	298	0.95	0.05	0.0	4.0	4.8	0.0342857142857	0.95	0.05	0.0	4.0	7.65	0.0350917431193	3.4	12.6	16.5	47.5	771.55	4.28638888889	0.05	1.95	2.6	5.4	153.35	0.592084942085	2.5	8.5	9.6	34.4	390.65	2.4415625	1.5	1.5	1.0	11.0	63.15	0.346978021978	0.4	2.6	3.35	8.65	188.1	0.922058823529	0.05	3.95	10.05	5.95	493.3	2.54278350515
2FM4_A	298	1.63636363636	1.36363636364	0.818181818182	11.1818181818	31.7272727273	0.226623376623	1.81818181818	1.18181818182	0.454545454545	11.5454545455	42.0909090909	0.193077564637	3.36363636364	3.63636363636	6.18181818182	21.8181818182	310.636363636	1.72575757576	0.0	0.0	0.0	0.0	0.0	0.0	4.0	4.0	5.27272727273	26.7272727273	213.545454545	1.33465909091	4.18181818182	4.81818181818	3.72727272727	32.2727272727	216.090909091	1.18731268731	0.545454545455	2.45454545455	5.18181818182	6.81818181818	283.181818182	1.38814616756	0.0	4.0	7.27272727273	8.72727272727	355.181818182	1.83083411434
2FNB_A	298	0.0	0.0	0.0	0.0	0.0	0.0	0.05	2.95	3.9	8.1	209.9	0.962844036697	2.25	4.75	4.8	23.2	213.05	1.18361111111	1.0	0.0	0.0	4.0	7.0	0.027027027027	3.0	5.0	4.8	27.2	167.8	1.04875	3.3	7.7	10.8	33.2	494.75	2.71840659341	0.0	1.0	4.55	-0.55	228.8	1.12156862745	0.0	0.0	0.0	0.0	0.0	0.0
2FO8_A	298	0.0	0.0	0.0	0.0	0.0	0.0	3.4	2.6	3.06666666667	20.9333333333	208.266666667	0.955351681957	3.0	4.0	6.6	21.4	300.133333333	1.66740740741	1.0	1.0	3.0	5.0	182.266666667	0.703732303732	7.6	1.4	1.13333333333	34.8666666667	53.4	0.33375	1.0	0.0	0.0	4.0	0.4	0.0021978021978	0.0666666666667	1.93333333333	3.06666666667	4.93333333333	146.066666667	0.716013071895	1.13333333333	4.86666666667	7.0	17.0	334.733333333	1.72542955326
2FQH_A	298	0.1	4.9	6.95	13.05	250.35	1.78821428571	0.4	7.6	16.15	15.85	908.35	4.16674311927	2.0	6.0	10.35	21.65	457.1	2.53944444444	0.0	1.0	3.0	1.0	191.1	0.737837837838	2.5	4.5	9.1	18.9	387.1	2.419375	1.15	3.85	7.4	12.6	341.7	1.87747252747	0.0	4.0	9.9	6.1	499.0	2.44607843137	0.05	3.95	5.7	10.3	274.45	1.41469072165
2FS1_A	298	0.0	0.0	0.0	0.0	0.0	0.0	0.0	0.0	0.0	0.0	0.0	0.0	1.0	5.0	5.5	18.5	246.7	1.37055555556	0.0	0.0	0.0	0.0	0.0	0.0	1.0	2.0	3.5	8.5	132.7	0.829375	1.0	4.0	3.3	16.7	124.55	0.684340659341	0.0	1.0	4.55	-0.55	226.7	1.1112745098	0.0	0.0	0.0	0.0	0.0	0.0
2FUI_A	298	4.0	2.65	1.85	24.75	79.85	0.570357142857	0.0	1.0	1.0	3.0	59.7	0.273853211009	0.0	4.0	9.5	6.5	433.8	2.41	0.0	1.0	1.2	2.8	89.95	0.347297297297	0.0	2.0	2.0	6.0	77.9	0.486875	1.0	3.0	3.45	12.55	158.4	0.87032967033	0.0	0.0	0.0	0.0	0.0	0.0	0.8	0.2	0.05	3.95	11.0	0.0567010309278
2FXP_A	298	0.0	0.0	0.0	0.0	0.0	0.0	0.0	0.0	0.0	0.0	0.0	0.0	4.0	2.0	2.0	22.0	105.0	0.583333333333	0.0	0.0	0.0	0.0	0.0	0.0	0.0	4.0	6.0	10.0	208.0	1.3	3.0	3.0	4.0	20.0	189.0	1.03846153846	0.0	0.0	0.0	0.0	0.0	0.0	0.0	1.0	2.0	2.0	82.0	0.422680412371
2G1D_A	298	0.0	0.0	0.0	0.0	0.0	0.0	0.0	1.0	1.1	2.9	50.0	0.229357798165	2.9	6.1	11.3	24.7	536.3	2.97944444444	0.0	0.0	0.0	0.0	0.0	0.0	1.6	2.4	1.2	14.8	64.8	0.405	3.0	7.0	11.6	28.4	505.3	2.77637362637	0.0	2.0	3.5	4.5	161.2	0.790196078431	0.0	2.0	4.7	3.3	213.0	1.09793814433
2G2K_A	298	2.44444444444	3.55555555556	6.33333333333	17.6666666667	235.555555556	1.68253968254	0.222222222222	5.77777777778	10.1666666667	13.8333333333	556.222222222	2.55147808359	1.0	10.0	15.7777777778	28.2222222222	718.111111111	3.98950617284	0.0	0.0	0.0	0.0	0.0	0.0	1.72222222222	10.2777777778	19.1666666667	28.8333333333	786.722222222	4.91701388889	1.66666666667	5.33333333333	5.55555555556	22.4444444444	272.777777778	1.49877899878	0.111111111111	4.88888888889	8.38888888889	11.6111111111	434.444444444	2.12962962963	0.166666666667	3.83333333333	8.5	7.5	411.166666667	2.11941580756
2G35_A	298	0.0	1.0	1.0	3.0	28.3	0.202142857143	1.6	2.4	3.3	12.7	178.9	0.820642201835	2.95	6.05	10.15	25.85	463.75	2.57638888889	1.05	0.95	0.7	7.3	48.55	0.187451737452	3.7	3.3	2.55	25.45	119.45	0.7465625	5.0	3.0	4.45	27.55	200.2	1.1	0.45	1.55	1.45	6.55	89.55	0.438970588235	0.0	0.0	0.0	0.0	0.0	0.0
2G3Q_A	298	0.0	1.0	1.0	3.0	30.5	0.217857142857	0.05	1.95	1.2	6.8	70.2	0.322018348624	2.0	4.0	4.85	19.15	197.1	1.095	0.0	1.0	1.15	2.85	87.15	0.336486486486	0.1	0.9	0.0	4.0	13.7	0.085625	0.0	0.0	0.0	0.0	0.0	0.0	0.65	0.35	0.05	3.95	13.4	0.0656862745098	0.0	1.0	1.9	2.1	80.7	0.415979381443
2GAT_A	298	3.0	1.0	0.0	16.0	33.0	0.235714285714	0.0	0.0	0.0	0.0	0.0	0.0	0.0	4.0	9.0	7.0	371.0	2.06111111111	0.0	1.0	1.0	3.0	58.0	0.223938223938	1.0	3.0	7.0	9.0	256.0	1.6	0.0	1.0	2.0	2.0	86.0	0.472527472527	0.0	2.0	5.0	3.0	285.0	1.39705882353	0.0	1.0	2.0	2.0	112.0	0.577319587629
2GDL_A	298	0.0	0.0	0.0	0.0	0.0	0.0	0.0	4.0	10.1111111111	5.88888888889	549.444444444	2.52038735984	0.0	2.0	6.55555555556	1.44444444444	288.111111111	1.60061728395	0.0	0.0	0.0	0.0	0.0	0.0	0.0	2.0	5.0	3.0	191.0	1.19375	0.0	3.0	4.66666666667	7.33333333333	216.888888889	1.1916971917	0.0	0.0	0.0	0.0	0.0	0.0	0.0	0.0	0.0	0.0	0.0	0.0
2GDW_A	298	0.0	0.0	0.0	0.0	0.0	0.0	0.0	3.0	7.36842105263	4.63157894737	387.578947368	1.77788507967	2.94736842105	5.05263157895	8.68421052632	23.3157894737	399.684210526	2.22046783626	1.0	0.0	0.0	4.0	7.42105263158	0.0286527128632	3.36842105263	6.63157894737	12.2631578947	27.7368421053	490.263157895	3.06414473684	3.52631578947	1.47368421053	1.0	19.0	66.9473684211	0.367842683632	0.0	2.0	7.57894736842	0.421052631579	373.368421053	1.8302373581	0.0	2.0	5.47368421053	2.52631578947	268.263157895	1.38279978296
2GI4_A	298	3.1	0.9	0.2	15.8	24.9	0.177857142857	0.6	10.4	12.8	31.2	718.3	3.29495412844	6.3	10.7	13.7	54.3	642.7	3.57055555556	0.0	1.0	2.9	1.1	172.7	0.666795366795	2.8	2.2	1.6	18.4	81.9	0.511875	4.7	4.3	4.1	31.9	209.9	1.1532967033	2.8	2.2	5.6	14.4	303.5	1.48774509804	0.0	8.0	20.7	11.3	1025.4	5.28556701031
2GJF_A	298	0.0	0.0	0.0	0.0	0.0	0.0	2.0	3.0	2.0	18.0	106.7	0.489449541284	3.65	2.35	1.5	22.5	90.35	0.501944444444	0.0	2.0	2.0	6.0	147.1	0.567953667954	3.3	4.7	3.85	28.15	165.25	1.0328125	5.0	0.0	0.0	20.0	10.05	0.0552197802198	0.0	2.0	1.95	6.05	84.6	0.414705882353	0.0	0.0	0.0	0.0	0.0	0.0
2GJI_A	298	0.0	1.0	1.4	2.6	48.6	0.347142857143	2.0	2.0	2.1	13.9	126.2	0.578899082569	3.6	5.4	9.5	26.5	464.6	2.58111111111	0.0	0.0	0.0	0.0	0.0	0.0	2.5	5.5	6.9	25.1	276.4	1.7275	0.0	3.0	4.0	8.0	183.2	1.00659340659	1.0	3.0	6.3	9.7	332.3	1.62892156863	0.0	0.0	0.0	0.0	0.0	0.0
2GLE_A	298	0.0	0.0	0.0	0.0	0.0	0.0	1.0	0.0	0.0	4.0	0.0	0.0	6.95	4.05	3.2	40.8	178.8	0.993333333333	1.0	1.0	0.1	7.9	34.15	0.131853281853	3.0	3.0	4.0	20.0	137.15	0.8571875	1.0	0.0	0.0	4.0	6.9	0.0379120879121	0.8	3.2	5.1	10.9	269.4	1.32058823529	0.0	3.0	7.05	4.95	340.1	1.75309278351
2GLO_A	298	1.0	1.0	2.0	6.0	60.35	0.431071428571	0.0	2.0	2.0	6.0	102.1	0.468348623853	2.2	1.8	1.0	15.0	64.6	0.358888888889	0.0	1.0	0.0	4.0	21.05	0.0812741312741	1.0	1.0	1.3	6.7	51.9	0.324375	1.0	2.0	4.0	8.0	185.9	1.02142857143	0.0	0.0	0.0	0.0	0.0	0.0	0.0	2.0	3.95	4.05	205.85	1.06108247423
2GMG_A	298	1.1	2.9	4.7	11.3	166.4	1.18857142857	0.3	2.7	3.0	9.0	161.7	0.741743119266	1.8	8.2	8.3	31.7	420.2	2.33444444444	0.0	1.0	2.7	1.3	167.4	0.646332046332	0.0	4.0	7.6	8.4	301.8	1.88625	0.3	9.7	12.1	27.9	582.8	3.2021978022	0.1	1.9	2.3	5.7	122.6	0.600980392157	0.0	6.0	20.5	3.5	981.0	5.05670103093
2GOW_A	298	0.0	2.0	5.45	2.55	190.95	1.36392857143	0.8	3.2	5.45	10.55	307.25	1.40940366972	6.95	6.05	8.95	43.05	444.2	2.46777777778	0.05	1.95	4.0	4.0	266.9	1.0305019305	0.95	7.05	11.2	20.8	446.3	2.789375	2.45	3.55	4.65	19.35	216.95	1.19203296703	1.05	1.95	3.0	9.0	148.6	0.728431372549	0.0	3.0	5.5	6.5	258.05	1.33015463918
2GPF_A	298	0.95	0.05	0.0	4.0	1.35	0.00964285714286	0.0	2.0	3.4	4.6	176.9	0.811467889908	0.0	4.0	6.35	9.65	291.15	1.6175	0.0	3.0	4.6	7.4	320.85	1.2388030888	2.25	2.75	4.35	15.65	177.0	1.10625	0.0	4.0	4.55	11.45	207.2	1.13846153846	0.0	3.0	10.1	1.9	512.1	2.51029411765	0.0	2.0	6.3	1.7	303.45	1.56417525773
2GQC_A	298	0.0	0.0	0.0	0.0	0.0	0.0	0.9	1.1	1.0	7.0	47.1	0.216055045872	3.9	6.1	7.35	32.65	348.45	1.93583333333	0.0	1.0	1.0	3.0	45.25	0.17471042471	2.3	6.7	9.2	26.8	377.05	2.3565625	0.0	0.0	0.0	0.0	0.0	0.0	0.0	1.0	3.95	0.05	201.25	0.986519607843	0.0	1.0	1.0	3.0	34.65	0.178608247423
2GRG_A	298	0.0	0.0	0.0	0.0	0.0	0.0	2.95	1.05	0.0	16.0	35.25	0.161697247706	1.15	4.85	6.4	17.6	305.3	1.69611111111	0.0	0.0	0.0	0.0	0.0	0.0	2.05	6.95	13.65	22.35	522.25	3.2640625	3.95	5.05	5.8	30.2	280.55	1.54148351648	0.0	1.0	3.55	0.45	183.0	0.897058823529	0.95	1.05	1.35	6.65	74.9	0.386082474227
2GT3_A	298	0.2	3.8	7.0	9.0	249.55	1.7825	4.8	2.2	3.35	24.65	215.5	0.988532110092	3.0	10.0	17.05	34.95	754.9	4.19388888889	0.55	2.45	1.95	10.05	118.95	0.459266409266	4.1	7.9	9.3	38.7	404.1	2.525625	4.1	4.9	4.35	31.65	208.55	1.14587912088	3.2	2.8	2.15	21.85	126.45	0.619852941176	2.15	6.85	12.4	23.6	627.45	3.23427835052
2GTJ_A	298	0.0	2.0	2.65	5.35	99.65	0.711785714286	1.95	0.05	0.0	8.0	9.9	0.0454128440367	2.4	4.6	10.95	17.05	503.35	2.79638888889	0.0	1.0	1.0	3.0	58.35	0.22528957529	1.0	2.0	1.65	10.35	76.35	0.4771875	4.65	4.35	4.55	31.45	212.8	1.16923076923	0.0	0.0	0.0	0.0	0.0	0.0	0.0	1.0	1.1	2.9	55.65	0.286855670103
2GUT_A	298	0.0	0.0	0.0	0.0	0.0	0.0	0.266666666667	2.73333333333	1.73333333333	10.2666666667	89.5333333333	0.410703363914	0.0	5.0	7.33333333333	12.6666666667	341.133333333	1.89518518519	0.0	1.0	0.333333333333	3.66666666667	30.0666666667	0.116087516088	1.13333333333	3.86666666667	5.8	14.2	242.933333333	1.51833333333	1.0	3.0	4.06666666667	11.9333333333	178.4	0.98021978022	0.0666666666667	2.93333333333	4.8	7.2	233.733333333	1.14575163399	0.0	4.0	10.1333333333	5.86666666667	482.133333333	2.4852233677
2GYT_A	298	0.4	3.6	5.7	10.3	195.7	1.39785714286	0.0	4.0	8.3	7.7	433.4	1.9880733945	4.0	5.0	6.7	29.3	329.9	1.83277777778	0.0	1.0	1.0	3.0	56.1	0.216602316602	0.9	1.1	2.9	5.1	115.3	0.720625	0.4	4.6	5.4	14.6	236.7	1.30054945055	0.0	3.0	9.4	2.6	489.3	2.39852941176	0.1	0.9	0.8	3.2	47.9	0.246907216495
2H3J_A	298	0.0	0.0	0.0	0.0	0.0	0.0	0.0	1.0	2.05	1.95	116.75	0.535550458716	2.95	10.05	14.0	38.0	668.95	3.71638888889	0.0	0.0	0.0	0.0	0.0	0.0	1.6	2.4	2.15	13.85	100.05	0.6253125	1.25	2.75	2.9	13.1	134.0	0.736263736264	0.0	2.0	6.4	1.6	330.65	1.62083333333	0.0	0.0	0.0	0.0	0.0	0.0
2H9R_C	298	0.0	0.0	0.0	0.0	0.0	0.0	0.0	0.0	0.0	0.0	0.0	0.0	0.0	5.0	9.9	10.1	435.9	2.42166666667	0.0	0.0	0.0	0.0	0.0	0.0	0.3	1.7	4.0	4.0	175.7	1.098125	0.1	2.9	5.5	6.5	253.4	1.39230769231	0.0	0.0	0.0	0.0	0.0	0.0	0.0	0.0	0.0	0.0	0.0	0.0
2HBP_A	298	0.0	1.0	1.35	2.65	45.85	0.3275	0.25	3.75	4.85	11.15	267.35	1.22637614679	3.8	1.2	2.0	18.0	101.7	0.565	1.0	0.0	0.0	4.0	2.55	0.00984555984556	1.25	3.75	3.9	16.1	155.55	0.9721875	1.0	3.0	4.35	11.65	194.55	1.06895604396	0.0	0.0	0.0	0.0	0.0	0.0	0.0	2.0	3.2	4.8	154.4	0.79587628866
2HD7_A	298	1.4	0.6	0.4	7.6	14.4	0.102857142857	2.86666666667	3.13333333333	3.0	21.0	140.533333333	0.644648318043	8.0	7.0	5.66666666667	54.3333333333	304.2	1.69	0.0	0.0	0.0	0.0	0.0	0.0	3.93333333333	3.06666666667	4.2	23.8	156.533333333	0.978333333333	4.66666666667	7.33333333333	7.86666666667	40.1333333333	376.6	2.06923076923	0.0	3.0	3.46666666667	8.53333333333	170.2	0.83431372549	1.0	3.0	2.73333333333	13.2666666667	161.333333333	0.831615120275
2HDE_A	298	0.0	0.0	0.0	0.0	0.0	0.0	4.45	1.55	1.0	23.0	79.6	0.365137614679	5.3	3.7	3.15	32.85	161.15	0.895277777778	0.0	1.0	0.95	3.05	43.6	0.16833976834	3.15	4.85	9.45	22.55	387.95	2.4246875	2.9	5.1	8.5	23.5	387.7	2.13021978022	1.05	3.95	4.95	15.05	278.7	1.36617647059	0.05	3.95	7.9	8.1	381.3	1.96546391753
2HDL_A	298	0.45	3.35	2.55	12.65	88.5	0.632142857143	0.25	0.75	0.0	4.0	18.45	0.0846330275229	0.35	2.65	2.6	9.4	114.3	0.635	0.0	2.0	3.0	5.0	197.25	0.761583011583	2.0	2.0	5.5	10.5	216.45	1.3528125	2.25	1.75	0.3	15.7	41.3	0.226923076923	1.0	1.0	2.15	5.85	110.65	0.542401960784	0.65	2.35	2.95	9.05	157.9	0.813917525773
2HDP_A	298	4.7	2.3	2.7	25.3	112.25	0.801785714286	0.0	2.0	2.9	5.1	159.15	0.73004587156	0.65	4.35	6.75	13.25	320.85	1.7825	0.0	0.0	0.0	0.0	0.0	0.0	1.5	2.5	4.4	11.6	189.6	1.185	0.85	4.15	4.7	15.3	217.15	1.19313186813	0.1	1.9	1.95	6.05	100.95	0.494852941176	1.15	0.85	0.4	7.6	28.0	0.144329896907
2HEQ_A	298	0.0	1.0	1.2	2.8	45.35	0.323928571429	0.7	0.3	0.1	3.9	12.0	0.0550458715596	1.0	6.0	12.1	15.9	547.0	3.03888888889	0.0	1.0	1.4	2.6	88.4	0.341312741313	2.0	3.0	5.7	14.3	229.85	1.4365625	2.0	2.0	3.45	12.55	162.15	0.890934065934	0.0	1.0	4.45	-0.45	221.8	1.08725490196	0.2	10.8	32.55	11.45	1592.4	8.20824742268
2HF6_A	298	0.75	0.25	0.0	4.0	7.25	0.0517857142857	2.4	3.6	3.85	20.15	209.2	0.959633027523	9.7	12.3	21.4	66.6	982.55	5.45861111111	0.0	0.0	0.0	0.0	0.0	0.0	9.25	3.75	4.3	47.7	189.1	1.181875	5.0	4.0	5.65	30.35	285.15	1.56675824176	0.4	4.6	6.95	13.05	360.05	1.76495098039	0.0	2.0	4.45	3.55	211.65	1.09097938144
2HFI_A	298	0.0	0.0	0.0	0.0	0.0	0.0	1.95	2.05	4.75	11.25	271.85	1.24701834862	2.65	8.35	10.6	33.4	473.35	2.62972222222	1.0	0.0	0.0	4.0	2.0	0.00772200772201	3.75	5.25	7.0	29.0	293.75	1.8359375	2.15	4.85	2.5	25.5	132.8	0.72967032967	1.3	1.7	4.35	7.65	226.3	1.10931372549	0.0	6.0	14.45	9.55	715.9	3.69020618557
2HFQ_A	298	0.8	2.2	3.9	8.1	131.35	0.938214285714	1.15	3.85	3.85	16.15	208.65	0.957110091743	1.0	0.0	0.0	4.0	2.6	0.0144444444444	0.0	1.0	0.85	3.15	40.15	0.155019305019	4.0	3.0	3.0	25.0	148.25	0.9265625	2.2	3.8	3.95	20.05	164.6	0.904395604396	0.3	2.7	3.5	8.5	191.05	0.936519607843	0.1	3.9	5.1	10.9	240.55	1.23994845361
2HFR_A	298	0.0	0.0	0.0	0.0	0.0	0.0	0.0	1.0	3.4	0.6	184.4	0.845871559633	0.0	2.0	4.1	3.9	176.6	0.981111111111	0.0	1.0	2.85	1.15	180.6	0.697297297297	0.0	3.0	5.65	6.35	213.65	1.3353125	0.0	3.0	8.65	3.35	374.65	2.05851648352	0.0	0.0	0.0	0.0	0.0	0.0	0.0	0.0	0.0	0.0	0.0	0.0
2HG7_A	298	0.0	0.0	0.0	0.0	0.0	0.0	1.0	0.0	0.0	4.0	0.85	0.00389908256881	0.55	5.45	5.4	18.6	260.35	1.44638888889	0.5	2.5	2.25	9.75	143.8	0.555212355212	0.0	1.0	2.0	2.0	75.5	0.471875	0.95	2.05	2.05	9.95	102.35	0.562362637363	0.0	2.0	2.6	5.4	136.45	0.66887254902	0.0	0.0	0.0	0.0	0.0	0.0
2HJI_A	298	1.07142857143	0.928571428571	0.214285714286	7.78571428571	18.5	0.132142857143	6.42857142857	3.57142857143	3.21428571429	36.7857142857	212.142857143	0.973132372215	5.28571428571	6.71428571429	8.78571428571	39.2142857143	413.428571429	2.29682539683	0.0714285714286	3.92857142857	3.35714285714	12.6428571429	237.214285714	0.915885273028	6.35714285714	3.64285714286	4.28571428571	35.7142857143	185.571428571	1.15982142857	4.85714285714	4.14285714286	2.28571428571	33.7142857143	134.142857143	0.73704866562	0.285714285714	0.714285714286	0.285714285714	3.71428571429	19.4285714286	0.0952380952381	1.0	6.0	11.3571428571	16.6428571429	565.0	2.91237113402
2HJQ_A	298	0.0	0.0	0.0	0.0	0.0	0.0	1.85	2.15	1.95	14.05	116.7	0.535321100917	3.6	5.4	9.5	26.5	445.8	2.47666666667	0.0	0.0	0.0	0.0	0.0	0.0	1.8	1.2	1.3	10.7	70.45	0.4403125	3.65	5.35	6.0	30.0	303.0	1.66483516484	0.0	3.0	6.35	5.65	324.0	1.58823529412	0.95	6.05	20.4	7.6	975.3	5.02731958763
2HLG_A	298	2.05	3.65	2.3	20.5	89.7	0.640714285714	0.0	1.0	1.1	2.9	64.95	0.297935779817	0.0	5.0	13.1	6.9	622.15	3.45638888889	0.0	0.0	0.0	0.0	0.0	0.0	0.0	0.0	0.0	0.0	0.0	0.0	0.0	2.0	4.45	3.55	189.35	1.04038461538	0.0	0.0	0.0	0.0	0.0	0.0	0.0	0.0	0.0	0.0	0.0	0.0
2HM8_A	298	1.22448979592	1.77551020408	1.02040816327	10.9795918367	39.2653061224	0.280466472303	1.34693877551	2.65306122449	1.97959183673	14.0204081633	121.224489796	0.556075641266	10.6734693878	7.32653061224	14.5714285714	57.4285714286	714.897959184	3.9716553288	0.0	1.0	1.0	3.0	60.2653061224	0.232684579623	3.22448979592	5.77551020408	7.57142857143	28.4285714286	299.959183673	1.87474489796	6.69387755102	4.30612244898	3.79591836735	40.2040816327	189.897959184	1.04339538013	1.0	3.0	3.67346938776	12.3265306122	171.448979592	0.84043617447	0.30612244898	5.69387755102	12.612244898	11.387755102	628.244897959	3.23837576268
2HRF_A	298	1.0	1.0	1.0	7.0	48.0	0.342857142857	4.0	4.0	5.0	27.0	345.0	1.58256880734	9.0	6.0	9.0	51.0	436.0	2.42222222222	0.0	1.0	0.0	4.0	26.0	0.100386100386	6.0	3.0	2.0	34.0	120.0	0.75	9.0	4.0	7.0	45.0	364.0	2.0	1.0	2.0	1.0	11.0	62.0	0.303921568627	0.0	4.0	4.0	12.0	184.0	0.948453608247
2HVA_A	298	1.04761904762	0.952380952381	0.952380952381	7.04761904762	40.619047619	0.290136054422	2.04761904762	4.95238095238	6.57142857143	21.4285714286	361.523809524	1.65836609873	4.66666666667	4.33333333333	9.85714285714	26.1428571429	442.857142857	2.46031746032	0.142857142857	3.85714285714	6.14285714286	9.85714285714	389.714285714	1.50468836183	9.7619047619	8.2380952381	10.0476190476	61.9523809524	439.904761905	2.7494047619	1.80952380952	3.19047619048	5.2380952381	14.7619047619	245.238095238	1.34746206175	0.190476190476	6.80952380952	15.380952381	12.619047619	774.238095238	3.79528478058	0.0	1.0	0.904761904762	3.09523809524	33.7619047619	0.174030436917
2I2J_A	298	0.0	0.0	0.0	0.0	0.0	0.0	0.0	4.0	9.55882352941	6.44117647059	525.676470588	2.41135995683	0.0	3.0	7.44117647059	4.55882352941	337.588235294	1.87549019608	0.0	0.0	0.0	0.0	0.0	0.0	0.0	0.0	0.0	0.0	0.0	0.0	0.0	0.0	0.0	0.0	0.0	0.0	0.0	0.0	0.0	0.0	0.0	0.0	0.0	0.0	0.0	0.0	0.0	0.0
2I3B_A	298	1.0	3.0	4.35	11.65	153.75	1.09821428571	3.65	3.35	2.15	25.85	147.4	0.676146788991	7.75	10.25	12.9	59.1	625.4	3.47444444444	0.0	0.0	0.0	0.0	0.0	0.0	9.0	14.0	15.0	77.0	655.0	4.09375	7.05	2.95	2.2	37.8	124.15	0.682142857143	0.9	0.1	0.0	4.0	8.6	0.0421568627451	0.05	2.95	4.45	7.55	216.35	1.11520618557
2I59_A	298	1.0	0.0	0.0	4.0	0.4	0.00285714285714	5.85	4.15	5.2	34.8	306.9	1.40779816514	5.8	11.2	18.35	49.65	834.65	4.63694444444	1.05	0.95	0.45	7.55	35.85	0.138416988417	2.45	1.55	0.7	15.3	44.15	0.2759375	2.05	0.95	0.9	11.1	46.7	0.256593406593	2.25	3.75	6.6	17.4	356.35	1.74681372549	0.0	2.0	5.05	2.95	248.9	1.28298969072
2I5O_A	298	1.0	1.0	2.0	6.0	61.4666666667	0.439047619048	0.0	1.0	2.33333333333	1.66666666667	129.733333333	0.595107033639	0.0	3.0	6.8	5.2	306.533333333	1.70296296296	0.0	1.0	2.66666666667	1.33333333333	164.333333333	0.634491634492	0.866666666667	2.13333333333	3.46666666667	8.53333333333	131.933333333	0.824583333333	0.0	0.0	0.0	0.0	0.0	0.0	0.0	2.0	1.86666666667	6.13333333333	85.2666666667	0.417973856209	0.0	2.0	1.33333333333	6.66666666667	77.8	0.401030927835
2I8L_A	298	2.0	0.0	0.0	8.0	2.85	0.0203571428571	2.0	2.0	2.35	13.65	155.9	0.715137614679	10.95	3.05	3.05	52.95	157.75	0.876388888889	0.85	1.15	0.3	7.7	42.9	0.165637065637	5.3	5.7	9.6	34.4	399.05	2.4940625	9.05	4.95	1.5	54.5	148.95	0.818406593407	1.05	7.95	12.05	23.95	644.05	3.15710784314	0.0	1.0	2.9	1.1	141.6	0.729896907216
2I9S_A	298	0.15	0.85	1.35	2.65	49.0	0.35	1.0	4.0	7.65	12.35	413.65	1.89747706422	3.95	3.05	2.8	25.2	160.3	0.890555555556	1.1	0.9	0.35	7.65	41.1	0.158687258687	2.4	3.6	4.15	19.85	161.8	1.01125	2.7	2.3	2.85	17.15	145.45	0.799175824176	1.0	4.0	7.85	12.15	398.85	1.95514705882	0.0	0.0	0.0	0.0	0.0	0.0
2I9Y_A	298	1.05	0.95	2.35	5.65	87.65	0.626071428571	1.7	4.3	4.75	19.25	255.7	1.17293577982	4.1	7.9	10.25	37.75	475.4	2.64111111111	1.0	2.0	3.35	8.65	232.95	0.899420849421	2.85	11.15	16.85	39.15	667.1	4.169375	3.15	6.85	8.0	32.0	402.5	2.21153846154	0.0	2.0	2.1	5.9	100.65	0.493382352941	0.05	9.95	17.9	22.1	871.5	4.49226804124
2IB1_A	298	0.0	1.0	2.95	1.05	108.25	0.773214285714	0.0	0.0	0.0	0.0	0.0	0.0	2.5	7.5	8.45	31.55	400.2	2.22333333333	1.0	1.0	0.3	7.7	37.15	0.143436293436	1.4	6.6	12.2	19.8	503.9	3.149375	0.0	1.0	1.0	3.0	53.5	0.293956043956	1.3	2.7	4.3	11.7	232.45	1.13946078431	0.0	1.0	1.9	2.1	89.1	0.459278350515
2IDA_A	298	5.75	2.25	2.8	29.2	96.1	0.686428571429	0.95	1.05	1.0	7.0	52.1	0.238990825688	1.95	2.05	3.5	12.5	156.85	0.871388888889	1.0	2.0	1.6	10.4	118.9	0.459073359073	1.25	5.75	7.95	20.05	335.6	2.0975	3.0	3.0	4.15	19.85	182.7	1.00384615385	0.0	4.0	9.0	7.0	462.55	2.26740196078	0.0	9.0	13.2	22.8	624.4	3.21855670103
2IKD_A	298	0.8	4.9	2.3	20.5	104.25	0.744642857143	0.0	2.0	5.25	2.75	294.45	1.35068807339	0.0	4.0	6.75	9.25	291.35	1.61861111111	0.0	0.0	0.0	0.0	0.0	0.0	0.0	2.0	2.7	5.3	94.4	0.59	0.0	2.0	3.15	4.85	147.2	0.808791208791	0.0	0.0	0.0	0.0	0.0	0.0	0.0	0.0	0.0	0.0	0.0	0.0
2IN2_A	298	2.7	0.3	0.0	12.0	7.8	0.0557142857143	2.7	5.3	4.25	27.75	261.65	1.2002293578	10.4	6.6	8.95	59.05	430.0	2.38888888889	0.0	0.0	0.0	0.0	0.0	0.0	8.55	6.45	5.5	54.5	251.75	1.5734375	8.6	4.4	3.15	48.85	167.4	0.91978021978	1.4	1.6	2.15	9.85	112.9	0.553431372549	1.1	2.9	2.65	13.35	132.05	0.680670103093
2IUE_A	298.0	0.6	1.4	1.4	6.6	52.45	0.374642857143	6.25	1.75	2.8	29.2	172.15	0.789678899083	13.55	13.45	20.5	87.5	990.0	5.5	0.25	0.75	0.0	4.0	22.05	0.0851351351351	10.6	4.4	5.45	54.55	228.15	1.4259375	6.9	4.1	4.25	39.75	201.6	1.10769230769	1.5	2.5	3.7	12.3	200.85	0.984558823529	0.4	3.6	2.8	13.2	138.5	0.713917525773
2J48_A	298.0	0.8	2.2	3.55	8.45	120.45	0.860357142857	1.0	1.0	1.15	6.85	62.4	0.28623853211	8.8	18.2	24.35	83.65	1121.1	6.22833333333	0.15	1.85	1.95	6.05	131.65	0.508301158301	1.8	5.2	8.35	19.65	345.95	2.1621875	1.8	3.2	3.6	16.4	183.45	1.00796703297	1.0	1.0	1.8	6.2	92.15	0.451715686275	0.0	4.0	8.25	7.75	391.55	2.01829896907
2J5H_A	298.0	0.8	4.6	5.7	15.9	201.4	1.43857142857	0.1	0.9	2.3	1.7	118.4	0.543119266055	0.0	6.0	11.6	12.4	521.5	2.89722222222	0.0	2.0	5.4	2.6	346.7	1.33861003861	0.0	0.0	0.0	0.0	0.0	0.0	0.0	1.0	2.4	1.6	104.4	0.573626373626	0.0	0.0	0.0	0.0	0.0	0.0	0.0	4.0	9.6	6.4	479.0	2.46907216495
2J8P_A	298.0	0.0	0.0	0.0	0.0	0.0	0.0	0.0	0.0	0.0	0.0	0.0	0.0	0.0333333333333	5.96666666667	10.7	13.3	499.233333333	2.77351851852	0.0	0.0	0.0	0.0	0.0	0.0	0.0	1.0	2.6	1.4	103.1	0.644375	1.23333333333	3.76666666667	4.73333333333	15.2666666667	225.666666667	1.23992673993	0.2	2.8	5.56666666667	6.43333333333	292.866666667	1.43562091503	0.0333333333333	1.96666666667	5.7	2.3	274.066666667	1.41271477663
2JM3_A	298	1.9	1.1	0.5	11.5	25.2	0.18	2.25	1.75	0.6	15.4	64.1	0.294036697248	1.45	4.55	6.7	17.3	316.65	1.75916666667	1.0	0.0	0.0	4.0	0.35	0.00135135135135	1.95	2.05	4.7	11.3	186.35	1.1646875	3.55	3.45	4.2	23.8	216.75	1.19093406593	0.0	1.0	2.4	1.6	121.4	0.595098039216	1.0	1.0	2.65	5.35	129.15	0.665721649485
2JM6_A	298	0.7	0.3	0.0	4.0	6.25	0.0446428571429	0.0	0.0	0.0	0.0	0.0	0.0	1.65	3.35	4.95	15.05	243.9	1.355	0.0	0.0	0.0	0.0	0.0	0.0	0.75	0.25	0.0	4.0	8.05	0.0503125	0.65	0.35	0.0	4.0	11.15	0.0612637362637	0.0	1.0	3.25	0.75	173.05	0.848284313725	0.0	0.0	0.0	0.0	0.0	0.0
2JMB_A	298	0.0	0.0	0.0	0.0	0.0	0.0	1.0	2.0	2.0	10.0	101.25	0.464449541284	2.0	1.0	1.0	11.0	43.25	0.240277777778	1.0	1.0	2.05	5.95	146.35	0.565057915058	0.85	3.15	4.3	11.7	161.8	1.01125	1.6	1.4	1.0	11.0	59.2	0.325274725275	0.0	2.0	5.1	2.9	260.65	1.27769607843	0.0	4.0	5.45	10.55	281.3	1.45
2JMK_A	298	0.2	1.8	1.6	6.4	58.3	0.416428571429	3.65	4.35	5.75	26.25	345.55	1.58509174312	1.0	3.0	3.35	12.65	149.0	0.827777777778	0.0	0.0	0.0	0.0	0.0	0.0	4.5	5.5	6.6	33.4	284.8	1.78	3.05	4.95	6.0	26.0	270.3	1.48516483516	1.1	8.9	16.05	23.95	842.65	4.1306372549	0.0	1.0	2.95	1.05	153.4	0.790721649485
2JMO_A	298	2.3	5.7	7.5	24.5	266.25	1.90178571429	0.2	2.8	5.25	6.75	307.95	1.4126146789	0.05	4.95	10.35	9.65	455.35	2.52972222222	0.0	0.0	0.0	0.0	0.0	0.0	1.35	2.65	6.3	9.7	258.0	1.6125	0.0	0.0	0.0	0.0	0.0	0.0	0.0	2.0	4.4	3.6	222.1	1.0887254902	0.0	2.0	4.95	3.05	237.25	1.22293814433
2JMS_A	298	4.25	3.75	2.5	29.5	89.2	0.637142857143	1.0	2.0	3.05	8.95	184.9	0.848165137615	0.0	1.0	3.5	0.5	156.25	0.868055555556	0.0	2.0	2.35	5.65	136.3	0.526254826255	0.0	1.0	3.0	1.0	122.45	0.7653125	0.0	2.0	3.65	4.35	177.2	0.973626373626	0.0	0.0	0.0	0.0	0.0	0.0	0.0	1.0	0.85	3.15	36.6	0.188659793814
[truncated: 1,340 more rows]
[truncated: 72 more columns]
